# Supplementary material for: An Insight into Differentially Expressed Genes and MicroRNAs in the Pituitary Glands of the Two Estrous Phases of Sheep with Different FecB Genotypes
Source: Animals (Basel). 2025 Jan 30;15(3):392. doi: 10.3390/ani15030392 (PMC11815726; doi:10.3390/ani15030392)
Supplement: Supplementary file 1 [file animals-15-00392-s001.zip › Supplementary Table S1.xlsx]

## Sheet: Sheet1
Group	AA (month)	OR	LS	AW (kg)
BB ewes	33.6 ± 7.2	2.4 ± 0.3**	2.2 ± 0.6**	61.26 ± 5.16
WW ewes	36.0 ± 6	1.0 ± 0.0**	1.0 ± 0.0**	63.54 ± 7.37
Litter size and body condition characteristics of genotype BB and WW ewes. BB, FecB-mutant homozygous; WW, FecB wild type; AA, average age; OR, ovulation rate; LS, litter size; AW, average weight.**p ≤ 0.01
The pituitary glands for this experiment were from the same source as in the following article:Chen, S.; Guo, X.F.; He, X.Y.; Di, R.; Zhang, X.S.; Zhang, J.L.; Wang, X.Y.; Chu, M.X. Insight into pituitary lncRNA and mRNA at two estrous stages in Small Tail Han sheep with different FecB genotypes. Front. Endocrinol. 2022, 12, 789564, doi:10.3389/fendo.2021.789564.
