# Supplementary material for: An Insight into Differentially Expressed Genes and MicroRNAs in the Pituitary Glands of the Two Estrous Phases of Sheep with Different FecB Genotypes
Source: Animals (Basel). 2025 Jan 30;15(3):392. doi: 10.3390/ani15030392 (PMC11815726; doi:10.3390/ani15030392)
Supplement: Supplementary file 1 [file animals-15-00392-s001.zip › Supplementary Table S2.xlsx]

## Sheet: Sheet1
Composition of diet		Level of nutrition
The project	Content of content	The project	Content of content
Corn/%	30	Premix mixture/%	1
Corn straw/%	20	Dry matter/%	90.8
Protein supplement/%	26.7	Crude protein/%	12.55
Husk of corn/%	17	Acid washing fiber/%	16.9
Molasses/%	4	Neutral washing fiber/%	40.2
Stone powder/%	0.7	Acid washed lignin/%	2.24
Salt/%	0.6
