# Supplementary material for: An Insight into Differentially Expressed Genes and MicroRNAs in the Pituitary Glands of the Two Estrous Phases of Sheep with Different FecB Genotypes
Source: Animals (Basel). 2025 Jan 30;15(3):392. doi: 10.3390/ani15030392 (PMC11815726; doi:10.3390/ani15030392)
Supplement: Supplementary file 1 [file animals-15-00392-s001.zip › Supplementary Table S3.xlsx]

## Sheet: BB_F vs. BB_L
	baseMean	log2FoldChange	lfcSE	stat	pvalue	padj
oar-miR-10b	1172.26	-1.62728	0.494302	-3.29208	0.000994509	0.0142546
oar-miR-133	162.595	-1.46482	0.405626	-3.61126	0.00030471	0.00668808
oar-miR-10a	227.907	-1.34139	0.357845	-3.74852	0.000177878	0.00668808
Novel_270	12562	-1.11229	0.297372	-3.74041	0.000183721	0.00668808
Novel_121	204.391	2.04014	0.437284	4.66547	3.08e-06	0.000529597
Novel_294	126.759	2.49057	0.709874	3.50847	0.000450689	0.00775186
Novel_291	49.0598	-2.55129	0.924675	-2.75912	0.00579568	0.0623035
oar-miR-299-5p	38.7514	-1.25082	0.627278	-1.99405	0.0461462	0.260924
oar-miR-668-3p	28.4989	-1.24598	0.497485	-2.50456	0.0122604	0.117155
oar-miR-134-5p	21.9294	1.34592	0.591484	2.2755	0.0228761	0.177669
oar-miR-433-5p	4.18617	-2.01381	1.47863	-1.36194	0.173216	0.59481
Novel_88	46.0316	-1.2897	1.01722	-1.26786	0.204847	0.617762
Novel_83	3.1749	-1.01859	1.53104	-0.665293	0.505863	0.861469
Novel_271	216.89	1.26113	1.18544	1.06385	0.287397	0.658452
Novel_354	407.089	1.402	1.83799	0.762789	0.445589	0.806751
Novel_391	172.311	-0.977118	0.315021	-3.10175	0.00192379	0.0236037
Novel_239	224.635	-0.908495	0.247726	-3.66734	0.000245083	0.00668808
Novel_308	7916.56	-0.891411	0.249121	-3.57822	0.000345938	0.00668808
oar-let-7b	41169	-0.870457	0.205928	-4.22699	2.37e-05	0.00203679
oar-let-7d	15143.2	-0.813489	0.25416	-3.2007	0.00137096	0.0181389
oar-miR-3957-3p	450.979	-0.627127	0.203503	-3.08167	0.00205846	0.0236037
oar-miR-3958-3p	71890.5	0.743579	0.201202	3.69568	0.000219295	0.00668808
oar-miR-655-3p	1686.47	0.813174	0.245732	3.30919	0.000935666	0.0142546
Novel_207	23612	0.973805	0.272378	3.5752	0.000349958	0.00668808
oar-miR-150	544.943	-0.774927	0.293581	-2.63957	0.00830108	0.0839874
oar-miR-485-5p	1485.45	-0.654537	0.281541	-2.32484	0.0200807	0.172694
oar-miR-323c	133.972	-0.559745	0.278453	-2.0102	0.0444104	0.260924
Novel_68	1941.2	-0.425752	0.204468	-2.08224	0.0373206	0.237746
oar-miR-200a	284997	0.448528	0.207072	2.16604	0.0303079	0.208518
oar-miR-374b	1290.18	0.48878	0.247788	1.97257	0.0485441	0.260924
oar-miR-495-3p	925.417	0.576432	0.238177	2.42018	0.0155127	0.140431
Novel_193	57282.5	0.595471	0.263925	2.25621	0.0240576	0.177669
oar-miR-487a-3p	138.373	0.651306	0.329412	1.97718	0.0480214	0.260924
Novel_387	241.311	0.654843	0.310572	2.1085	0.0349874	0.231455
oar-miR-665-3p	119.621	0.677318	0.333362	2.03178	0.0421761	0.259082
oar-miR-369-3p	13055.2	0.694895	0.309579	2.24464	0.024791	0.177669
oar-miR-493-5p	431.942	0.786445	0.343094	2.29221	0.0218935	0.177669
Novel_258	224.828	-0.997046	1.77523	-0.561644	0.574358	0.898088
oar-miR-323b	16.4925	-0.921507	0.734791	-1.25411	0.209803	0.617762
oar-miR-3956-5p	2.89527	-0.886216	1.35719	-0.652977	0.513771	0.863665
Novel_279	2145.66	-0.809076	2.13727	-0.378556	0.705017	0.947367
Novel_101	2337.16	-0.731434	2.15537	-0.339354	0.734343	0.964176
Novel_7	32.2048	-0.72798	0.576675	-1.26238	0.206814	0.617762
oar-miR-191	7.18641	-0.724399	1.0457	-0.692741	0.488472	0.854781
oar-miR-410-5p	4.89017	-0.674268	1.08454	-0.621709	0.534134	0.863665
Novel_331	59.0226	-0.600785	0.523396	-1.14786	0.251026	0.625746
oar-miR-494-5p	96.0135	-0.544557	0.312896	-1.74038	0.0817928	0.390788
Novel_22	877.705	-0.538256	0.281376	-1.91295	0.0557549	0.282054
oar-let-7c	35438.5	-0.479381	0.289872	-1.65377	0.0981749	0.432976
Novel_60	1488.07	-0.463641	0.367442	-1.26181	0.207018	0.617762
Novel_306	3477.98	-0.457719	0.334818	-1.36707	0.171603	0.59481
Novel_326	251.217	-0.45532	0.291193	-1.56364	0.117903	0.488825
oar-miR-370-5p	16.1827	-0.451744	0.649639	-0.695377	0.486819	0.854781
oar-miR-412-5p	7.55629	-0.449871	0.966234	-0.465592	0.641507	0.919494
Novel_89	1106.65	-0.434076	0.340518	-1.27475	0.202397	0.617762
oar-miR-200b	2644.3	-0.415858	0.324388	-1.28198	0.19985	0.617762
oar-miR-543-3p	713.252	-0.393498	0.252656	-1.55745	0.119364	0.488825
oar-miR-487b-5p	19.586	-0.376868	0.610876	-0.616931	0.53728	0.863665
Novel_102	214.829	-0.376081	0.301265	-1.24834	0.211907	0.617762
oar-miR-200c	6941.87	-0.370261	0.253576	-1.46016	0.144247	0.53936
oar-miR-106b	274.835	-0.368128	0.283953	-1.29644	0.194823	0.617762
oar-miR-411a-5p	114835	-0.350316	0.229507	-1.52639	0.126913	0.507652
oar-miR-154a-5p	52.2107	-0.345508	0.412708	-0.837173	0.402495	0.779637
Novel_131	344.572	-0.330437	0.302544	-1.09219	0.274748	0.656341
Novel_390	15.4346	-0.326349	0.649358	-0.502572	0.615265	0.919494
oar-miR-3957-5p	58.3163	-0.325187	0.370487	-0.877727	0.380092	0.760184
Novel_158	477.995	-0.310232	0.227295	-1.36489	0.172288	0.59481
oar-miR-1185-5p	633.033	-0.294689	0.238348	-1.23638	0.216317	0.620108
oar-miR-380-5p	6.84844	-0.294278	1.08266	-0.27181	0.785768	0.97445
Novel_394	251.747	-0.29167	0.620171	-0.470306	0.638136	0.919494
Novel_355	660.883	-0.285382	0.270498	-1.05502	0.291414	0.658452
oar-miR-431	48.5959	-0.272924	0.401789	-0.679271	0.496966	0.854781
Novel_277	9272.33	-0.263741	0.237091	-1.1124	0.265965	0.64431
oar-miR-323a-5p	18.3229	-0.25721	0.597537	-0.430451	0.666868	0.93253
oar-miR-30c	3970.69	-0.254678	0.242488	-1.05027	0.293592	0.658452
oar-miR-323a-3p	1486.45	-0.251961	0.302964	-0.831654	0.405604	0.779637
Novel_95	90.76	-0.247924	0.34973	-0.708902	0.478385	0.854781
oar-miR-181a	73460.7	-0.241608	0.254686	-0.94865	0.342799	0.727918
oar-miR-411b-3p	60.7324	-0.238974	0.385446	-0.619995	0.535261	0.863665
oar-miR-21	7512.33	-0.225826	0.251623	-0.897478	0.369464	0.747621
oar-miR-218a	585.716	-0.222114	0.418803	-0.530354	0.595867	0.915081
oar-miR-148a	544032	-0.191685	0.228747	-0.837979	0.402043	0.779637
oar-miR-30a-5p	108168	-0.174389	0.212374	-0.82114	0.411566	0.779637
oar-miR-377-5p	65.2021	-0.167181	0.349687	-0.478086	0.632589	0.919494
oar-miR-379-3p	717.778	-0.165387	0.241772	-0.684063	0.493936	0.854781
Novel_241	483.735	-0.165175	0.399394	-0.413565	0.679193	0.93943
oar-miR-17-5p	154.697	-0.153755	0.255884	-0.600879	0.547921	0.872614
Novel_15	32.7657	-0.145315	0.467103	-0.311098	0.755726	0.971964
oar-miR-382-3p	430.138	-0.128251	0.267021	-0.480301	0.631014	0.919494
Novel_267	104.096	-0.113587	0.297898	-0.381295	0.702984	0.947367
oar-miR-411a-3p	3217.76	-0.110166	0.372535	-0.29572	0.767444	0.972645
oar-miR-3958-5p	17.1688	-0.0951897	0.604802	-0.15739	0.874938	0.993456
oar-miR-541-5p	610.545	-0.0888925	0.253161	-0.35113	0.725491	0.964176
oar-miR-154b-5p	1169.65	-0.0843638	0.244446	-0.345123	0.730002	0.964176
oar-miR-370-3p	1633.3	-0.0799289	0.199167	-0.401316	0.688187	0.93943
oar-miR-1197-3p	271.362	-0.0759691	0.258755	-0.293594	0.769068	0.972645
Novel_94	385.055	-0.0749645	0.350466	-0.213899	0.830626	0.988948
oar-let-7g	87701.8	-0.0577091	0.214079	-0.269569	0.787492	0.97445
oar-miR-409-3p	11255.1	-0.0559236	0.232334	-0.240704	0.809785	0.988948
oar-miR-134-3p	5.8585	-0.0542885	0.979916	-0.0554012	0.955819	0.993456
Novel_39	651.846	-0.0510571	0.298919	-0.170806	0.864376	0.993456
oar-miR-377-3p	169.104	-0.0458876	0.306204	-0.14986	0.880875	0.993456
oar-miR-99a	20607.7	-0.0330376	0.306647	-0.107738	0.914203	0.993456
oar-miR-29a	117056	-0.0329363	0.256325	-0.128494	0.897758	0.993456
oar-miR-143	21836.8	-0.0233904	0.351353	-0.0665725	0.946922	0.993456
oar-miR-25	11322.4	-0.0227583	0.221603	-0.102699	0.918202	0.993456
oar-miR-362	272.688	-0.0184497	0.250208	-0.0737375	0.941219	0.993456
oar-let-7i	188192	-0.0179582	0.212614	-0.0844639	0.932688	0.993456
oar-miR-107	1665.92	-0.0100754	0.181767	-0.05543	0.955796	0.993456
oar-miR-30a-3p	787.261	-0.0005059	0.202983	-0.00249233	0.998011	0.998011
oar-miR-30b	2903.85	0.0120062	0.29728	0.0403869	0.967785	0.993456
oar-miR-376c-5p	4.94521	0.0129288	1.19151	0.0108508	0.991342	0.99714
oar-miR-26a	2.55782e+06	0.0134243	0.261302	0.0513747	0.959027	0.993456
Novel_128	85.7696	0.0137817	0.363695	0.0378934	0.969773	0.993456
Novel_363	8.45769	0.0231638	1.12151	0.0206541	0.983522	0.995092
oar-miR-539-5p	17.2813	0.0233148	0.642747	0.0362736	0.971064	0.993456
oar-miR-376a-5p	2260.07	0.0288543	0.252014	0.114495	0.908845	0.993456
oar-miR-3959-3p	199.6	0.0299638	0.272295	0.110042	0.912376	0.993456
oar-miR-3955-5p	999.738	0.0329147	0.319118	0.103143	0.91785	0.993456
oar-miR-655-5p	4.78215	0.0344769	1.15217	0.0299235	0.976128	0.993456
Novel_281	311.111	0.0376437	0.371612	0.101298	0.919314	0.993456
oar-miR-30d	78939.2	0.0388718	0.172417	0.225452	0.821627	0.988948
oar-miR-329b-3p	451.986	0.0520976	0.269097	0.193602	0.846488	0.993456
oar-miR-26b	48636.4	0.0557813	0.24935	0.223706	0.822986	0.988948
Novel_382	247.127	0.0693104	1.77132	0.0391293	0.968787	0.993456
oar-miR-16b	23478.9	0.0734663	0.416605	0.176345	0.860023	0.993456
oar-miR-103	6853.36	0.103855	0.163796	0.634047	0.52605	0.863665
oar-miR-374a	1434.66	0.108851	0.187631	0.580132	0.561825	0.88655
oar-miR-432	2407.07	0.114974	0.180636	0.636499	0.524451	0.863665
oar-miR-380-3p	31995.8	0.124438	0.277063	0.449132	0.653336	0.921097
oar-miR-485-3p	72.1054	0.125961	0.397414	0.316951	0.751281	0.971964
oar-miR-23b	18805.8	0.137607	0.289878	0.474707	0.634996	0.919494
oar-miR-23a	18806.8	0.137621	0.289871	0.474768	0.634953	0.919494
oar-miR-369-5p	1745.52	0.145286	0.187217	0.776028	0.437733	0.800958
oar-miR-496-3p	20.4568	0.164502	0.712777	0.23079	0.817478	0.988948
oar-miR-1197-5p	18.4904	0.19221	0.621792	0.309124	0.757228	0.971964
oar-miR-376c-3p	1657.02	0.193956	0.214056	0.906098	0.364884	0.747621
oar-miR-22-3p	571146	0.211145	0.217984	0.968623	0.332733	0.715377
oar-miR-127	12796.2	0.212709	1.01314	0.209951	0.833706	0.988948
oar-miR-433-3p	519.046	0.223902	0.228374	0.980417	0.32688	0.711688
Novel_132	1902.58	0.224647	0.286679	0.783619	0.433264	0.800958
oar-miR-412-3p	201.224	0.234829	0.256186	0.916637	0.359333	0.747621
oar-miR-487b-3p	12795.7	0.24644	0.208262	1.18332	0.236683	0.625746
oar-miR-493-3p	326.732	0.255306	0.311526	0.819533	0.412482	0.779637
oar-miR-668-5p	1.8648	0.270634	1.88056	0.143912	0.88557	0.993456
Novel_268	17595.6	0.312549	0.279174	1.11955	0.262907	0.64431
oar-miR-27a	283688	0.319555	0.267023	1.19673	0.23141	0.625746
oar-miR-539-3p	1763.92	0.323475	0.276972	1.1679	0.242848	0.625746
oar-miR-329a-3p	11.4677	0.334049	0.81768	0.408533	0.682883	0.93943
oar-miR-758-3p	416.687	0.339429	0.290061	1.1702	0.241921	0.625746
oar-miR-494-3p	3277.66	0.386998	0.382669	1.01131	0.311866	0.687704
oar-miR-381-5p	2.76046	0.394266	1.41564	0.278507	0.780623	0.97445
oar-miR-410-3p	6051.45	0.407344	0.246275	1.65402	0.0981227	0.432976
Novel_195	99.2935	0.424308	0.36814	1.15257	0.249086	0.625746
oar-miR-382-5p	209.925	0.427034	0.286581	1.4901	0.136199	0.520582
oar-miR-379-5p	570.839	0.453078	0.235364	1.92501	0.0542276	0.282054
Novel_216	79.2353	0.463506	0.442399	1.04771	0.294772	0.658452
oar-miR-409-5p	599.404	0.469319	0.347124	1.35202	0.176368	0.59481
Novel_407	12.5352	0.487938	1.03463	0.471607	0.637207	0.919494
oar-miR-3959-5p	8618.84	0.493947	0.265413	1.86105	0.0627377	0.308311
oar-miR-1185-3p	75.2991	0.537541	0.374415	1.43568	0.151093	0.552936
Novel_280	41.1196	0.586656	0.744557	0.787926	0.43074	0.800958
oar-miR-221	5521.12	0.587286	0.349394	1.68087	0.092788	0.431339
Novel_365	19.5044	0.590617	0.653963	0.903135	0.366454	0.747621
oar-miR-487a-5p	5.3412	0.59068	1.07761	0.54814	0.583596	0.904311
oar-miR-376b-5p	23.5854	0.619947	0.539998	1.14805	0.250946	0.625746
oar-miR-376e-5p	23.5854	0.619947	0.539998	1.14805	0.250946	0.625746
oar-miR-496-5p	2.8253	0.621595	1.37419	0.452334	0.651028	0.921097
oar-miR-154a-3p	27.4656	0.626688	0.594066	1.05491	0.291466	0.658452
Novel_374	176.595	0.670221	0.449072	1.49246	0.135579	0.520582
Novel_369	41.3286	0.691828	0.589396	1.17379	0.240479	0.625746
oar-miR-381-3p	156.022	0.905306	0.56971	1.58907	0.112046	0.481796

## Sheet: BB_F vs. WW_F
	baseMean	log2FoldChange	lfcSE	stat	pvalue	padj
oar-miR-127	12342.1	1.77416	0.543913	3.26185	0.00110687	0.0838935
oar-miR-299-5p	68.9118	-1.73306	0.578974	-2.99333	0.00275948	0.122107
Novel_207	31046.7	1.21937	0.43513	2.8023	0.00507395	0.179618
oar-miR-200c	18906.1	-1.80959	0.705718	-2.56418	0.010342	0.228817
oar-miR-10a	301.767	-1.25219	0.5399	-2.3193	0.0203786	0.289341
oar-miR-494-3p	9718.19	-1.47174	0.636483	-2.3123	0.0207614	0.289341
oar-miR-668-3p	35.4237	-1.00661	0.462283	-2.17748	0.0294446	0.347446
Novel_291	58.1434	-2.27316	1.12035	-2.02897	0.0424612	0.373267
oar-miR-376c-5p	21.2483	-2.3625	1.17442	-2.01164	0.044258	0.373267
oar-miR-433-5p	7.92962	-2.53223	1.27524	-1.98569	0.0470678	0.378681
Novel_263	29.1768	-2.30688	1.27792	-1.80519	0.0710449	0.433619
Novel_7	57.1469	-1.24535	0.710122	-1.75371	0.0794805	0.439626
oar-miR-381-3p	206.172	1.12221	0.650042	1.72637	0.0842815	0.452056
oar-miR-380-5p	16.8641	-1.55194	0.907958	-1.70926	0.0874024	0.455007
oar-miR-323a-5p	38.3111	-1.21693	0.779921	-1.56033	0.118683	0.505666
Novel_271	248.35	2.56372	1.9384	1.32259	0.185971	0.641982
oar-miR-376b-5p	59.9769	-1.01849	0.800238	-1.27273	0.203113	0.641982
oar-miR-376e-5p	59.9769	-1.01849	0.800238	-1.27273	0.203113	0.641982
Novel_294	447.865	-1.00635	1.02104	-0.985618	0.324321	0.77574
Novel_390	14.2599	1.00307	1.1356	0.883292	0.377078	0.854964
oar-miR-3956-5p	4.39244	-1.10658	1.25735	-0.880092	0.37881	0.854964
oar-miR-758-5p	2.90445	-1.50746	1.86377	-0.808822	0.418618	0.854964
oar-miR-665-5p	1.54965	-1.53925	1.9481	-0.790129	0.429452	0.854964
oar-miR-668-5p	1.97349	1.37241	1.83923	0.746187	0.455555	0.86251
oar-miR-379-5p	2905.38	-2.41784	1.00109	-2.4152	NA	NA
oar-miR-496-3p	66.8153	-1.78558	1.08946	-1.63896	NA	NA
oar-miR-543-3p	1205.66	-0.864742	0.262171	-3.29839	0.000972422	0.0838935
oar-miR-27a	355215	0.677023	0.212222	3.19016	0.00142193	0.0838935
oar-miR-150	734.634	-0.711811	0.262874	-2.7078	0.00677305	0.180563
oar-miR-133	172.584	-0.910953	0.338619	-2.6902	0.00714091	0.180563
oar-miR-377-3p	301.86	-0.694215	0.284247	-2.4423	0.0145941	0.287018
oar-miR-26a	2.68452e+06	0.982192	0.426688	2.3019	0.0213409	0.289341
oar-miR-410-3p	7794.76	0.666644	0.289825	2.30016	0.0214393	0.289341
Novel_68	2881.82	-0.593089	0.26066	-2.27534	0.0228857	0.289341
oar-miR-200a	385231	0.537345	0.254344	2.11267	0.0346287	0.373267
oar-miR-200b	4389.51	-0.845422	0.411314	-2.05542	0.0398389	0.373267
Novel_94	426.302	0.653634	0.322489	2.02684	0.0426788	0.373267
Novel_239	285.211	-0.711774	0.353874	-2.01137	0.0442859	0.373267
oar-miR-655-3p	2534.37	0.512877	0.269034	1.90637	0.0566027	0.418328
oar-miR-3957-3p	595.444	-0.510069	0.26843	-1.90019	0.0574081	0.418328
oar-miR-26b	58395.7	0.514675	0.272668	1.88755	0.0590858	0.418328
oar-miR-30c	5836.54	-0.405014	0.217725	-1.86021	0.0628554	0.42421
oar-miR-154a-5p	83.8359	-0.695254	0.376371	-1.84726	0.0647101	0.42421
oar-miR-374b	1784.5	0.495409	0.271304	1.82603	0.0678454	0.42888
oar-miR-541-5p	1012.3	-0.551361	0.311952	-1.76745	0.0771526	0.439626
Novel_193	75841.7	0.770424	0.439013	1.7549	0.0792763	0.439626
oar-miR-411a-3p	5515.83	-0.653162	0.388645	-1.68061	0.0928383	0.457078
oar-miR-376a-5p	3836.49	-0.512236	0.305633	-1.67599	0.093741	0.457078
Novel_132	2327.14	0.646564	0.387899	1.66683	0.0955473	0.457078
oar-miR-3959-3p	364.904	-0.687713	0.420982	-1.63359	0.102345	0.47671
oar-miR-3958-3p	101290	0.684269	0.423437	1.61599	0.106097	0.481516
Novel_270	13596.9	-0.55143	0.354615	-1.55501	0.119944	0.505666
Novel_268	23064.6	0.506226	0.327382	1.54629	0.122036	0.505666
oar-miR-30b	4940.5	-0.532647	0.345216	-1.54294	0.122845	0.505666
oar-miR-16b	37738	-0.333987	0.234878	-1.42196	0.155039	0.623678
oar-miR-99a	23226.2	0.639812	0.459229	1.39323	0.16355	0.641982
oar-miR-22-3p	727325	0.493919	0.360624	1.36962	0.170805	0.641982
Novel_391	189.755	-0.433897	0.322231	-1.34654	0.178128	0.641982
oar-miR-382-3p	659.725	-0.396314	0.295741	-1.34007	0.180222	0.641982
oar-miR-362	326.574	0.442372	0.337136	1.31215	0.18947	0.641982
oar-miR-323b	22.9138	-0.903088	0.696349	-1.29689	0.194669	0.641982
oar-miR-30a-3p	974.06	0.352794	0.27576	1.27935	0.200773	0.641982
oar-miR-23b	23934.8	0.416336	0.325927	1.27739	0.201465	0.641982
oar-miR-23a	23936.3	0.41632	0.325921	1.27737	0.201473	0.641982
oar-miR-409-5p	808.285	0.572961	0.471287	1.21574	0.224085	0.683072
oar-miR-369-5p	2291.34	0.317408	0.262753	1.20801	0.227043	0.683072
oar-miR-379-3p	1058.19	-0.327027	0.271092	-1.20633	0.227691	0.683072
oar-miR-1185-5p	885.455	-0.320642	0.269309	-1.19061	0.233806	0.689727
oar-miR-106b	379.673	-0.359858	0.313991	-1.14608	0.251763	0.727668
Novel_394	246.917	0.814446	0.719763	1.13155	0.257825	0.727668
oar-let-7g	106970	0.331043	0.293281	1.12876	0.259	0.727668
oar-let-7b	45855.8	-0.345483	0.311702	-1.10838	0.267699	0.730887
oar-miR-382-5p	452.782	-0.774725	0.700004	-1.10674	0.268405	0.730887
oar-miR-221	7917.96	0.465958	0.438297	1.06311	0.287732	0.74964
Novel_89	1123.56	0.478612	0.450557	1.06227	0.288115	0.74964
Novel_369	59.5702	0.520616	0.492339	1.05743	0.290313	0.74964
oar-miR-10b	648.578	0.674804	0.643817	1.04813	0.294579	0.74964
Novel_382	404.377	-0.382525	0.36639	-1.04404	0.296468	0.74964
oar-miR-3955-5p	1227.23	0.4172	0.410494	1.01634	0.309469	0.771493
oar-let-7i	232127	0.341927	0.345047	0.99096	0.321705	0.77574
oar-miR-1197-5p	22.1071	0.723058	0.729997	0.990493	0.321933	0.77574
oar-miR-411b-3p	86.6458	-0.300863	0.320519	-0.938676	0.347897	0.812284
oar-miR-1185-3p	111.162	0.327613	0.349654	0.936964	0.348777	0.812284
oar-miR-374a	1933.13	0.197222	0.226506	0.870717	0.383909	0.854964
oar-let-7d	16632.1	-0.244728	0.289998	-0.843894	0.398728	0.854964
Novel_158	641.622	-0.227432	0.271325	-0.838226	0.401904	0.854964
oar-miR-30d	103370	0.211397	0.254964	0.829127	0.407033	0.854964
Novel_4	25.9155	-0.900292	1.09833	-0.819693	0.412391	0.854964
Novel_88	54.0454	-0.930342	1.15808	-0.803349	0.421773	0.854964
Novel_355	938.344	-0.344329	0.432152	-0.796776	0.425581	0.854964
oar-miR-181a	82360.9	0.392157	0.492397	0.796424	0.425785	0.854964
Novel_407	15.6256	0.940611	1.1916	0.789368	0.429897	0.854964
oar-miR-30a-5p	128691	0.278821	0.357822	0.779218	0.435851	0.857174
oar-miR-3959-5p	12671.1	0.301354	0.394027	0.764805	0.444387	0.86251
oar-miR-323c	163.89	-0.247251	0.330044	-0.749145	0.45377	0.86251
oar-miR-493-5p	691.008	0.277578	0.377373	0.735553	0.462003	0.86251
oar-miR-17-5p	217.209	-0.186164	0.253619	-0.734032	0.462929	0.86251
Novel_280	57.3247	0.580346	0.814273	0.712717	0.476021	0.877664
oar-miR-487b-3p	18017	0.199532	0.285137	0.699774	0.484068	0.8833
oar-miR-134-5p	37.8598	0.402089	0.592989	0.678072	0.497726	0.890694
oar-miR-329b-3p	586.216	0.252798	0.378058	0.668677	0.503702	0.890694
oar-miR-107	2433.57	-0.154937	0.23451	-0.660685	0.508815	0.890694
Novel_374	267.429	0.35535	0.539268	0.658948	0.509929	0.890694
oar-miR-410-5p	4.10153	0.793957	1.2289	0.646069	0.518235	0.890694
Novel_99	10.4601	-0.777203	1.22049	-0.636794	0.524259	0.890694
oar-miR-370-3p	2358.62	-0.190371	0.305132	-0.623898	0.532695	0.890694
oar-miR-409-3p	14331.7	0.198334	0.317933	0.623824	0.532743	0.890694
oar-miR-323a-3p	2037.22	-0.224125	0.359861	-0.622809	0.53341	0.890694
oar-miR-487b-5p	26.9287	-0.360577	0.592594	-0.608473	0.542874	0.893865
oar-miR-369-3p	20703.4	0.230067	0.380828	0.604125	0.545761	0.893865
Novel_267	148.462	-0.200334	0.33824	-0.592283	0.553661	0.893865
oar-miR-25	14681.8	0.176058	0.298644	0.589525	0.555509	0.893865
oar-miR-758-3p	691.942	-0.197261	0.341199	-0.578141	0.563169	0.89509
oar-miR-218a	689.816	0.259638	0.461126	0.563053	0.573399	0.89509
Novel_308	8207.21	-0.18292	0.335879	-0.544599	0.586029	0.89509
Novel_241	728.887	-0.378536	0.702048	-0.539188	0.589757	0.89509
oar-miR-431	65.4865	-0.194943	0.364162	-0.535321	0.592428	0.89509
oar-miR-496-5p	3.92481	0.681445	1.30301	0.522978	0.60099	0.89509
oar-miR-154a-3p	52.4665	-0.354102	0.686519	-0.515793	0.605999	0.89509
oar-miR-143	27820.2	0.230498	0.45106	0.511014	0.609341	0.89509
oar-miR-148a	645571	0.266088	0.530715	0.501376	0.616107	0.89509
oar-miR-380-3p	43790.1	0.160623	0.321749	0.499219	0.617625	0.89509
oar-miR-329a-3p	15.3911	0.364565	0.739149	0.493223	0.621855	0.89509
oar-miR-412-5p	7.57377	0.443551	0.899577	0.493066	0.621966	0.89509
Novel_258	295.068	-0.879727	1.78443	-0.493001	0.622012	0.89509
oar-miR-3957-5p	67.4771	0.180713	0.37227	0.485435	0.627368	0.895517
oar-miR-494-5p	114.674	-0.15201	0.320735	-0.473943	0.635541	0.896661
Novel_306	3820.01	0.189223	0.408971	0.46268	0.643594	0.896661
oar-miR-134-3p	7.0459	0.425472	0.920594	0.462171	0.643959	0.896661
Novel_331	54.658	0.580396	1.27373	0.455667	0.648629	0.896661
Novel_39	841.032	0.159632	0.35896	0.444708	0.656531	0.896661
oar-miR-485-3p	114.136	-0.260049	0.588484	-0.441896	0.658565	0.896661
oar-miR-21	9177.83	0.131835	0.314298	0.419457	0.674883	0.901099
oar-miR-376c-3p	2357.28	0.117385	0.281414	0.417126	0.676586	0.901099
oar-miR-1197-3p	379.989	-0.104074	0.256354	-0.405977	0.68476	0.901099
Novel_102	206.197	0.759176	1.88685	0.402351	0.687426	0.901099
Novel_387	324.82	0.772165	1.95179	0.395619	0.692386	0.901099
oar-miR-433-3p	803.9	-0.105443	0.26985	-0.390747	0.695985	0.901099
Novel_281	348.879	0.755881	1.99379	0.379118	0.7046	0.901099
Novel_195	148.531	0.176899	0.473949	0.373246	0.708966	0.901099
oar-miR-665-3p	213.54	-0.130867	0.356195	-0.367402	0.713319	0.901099
oar-miR-29a	166143	-0.100766	0.275225	-0.366124	0.714272	0.901099
oar-miR-493-3p	473.011	0.118913	0.33129	0.358938	0.719641	0.901099
oar-miR-370-5p	20.447	-0.214592	0.605226	-0.354565	0.722916	0.901099
Novel_128	114.594	0.139796	0.412863	0.338601	0.73491	0.904043
Novel_354	776.424	0.15735	0.466598	0.337228	0.735945	0.904043
Novel_22	951.697	0.128754	0.390168	0.329996	0.741403	0.904043
oar-miR-412-3p	310.953	-0.0876698	0.272114	-0.32218	0.747316	0.904043
Novel_279	2824.72	-0.679823	2.14074	-0.317565	0.750815	0.904043
oar-miR-655-5p	7.53888	-0.286637	0.946686	-0.30278	0.762058	0.91138
Novel_131	434.826	-0.0796748	0.280217	-0.284333	0.776155	0.918789
Novel_326	284.393	0.0996685	0.35888	0.277721	0.781226	0.918789
Novel_121	423.482	0.215527	0.785627	0.274337	0.783825	0.918789
oar-miR-487a-5p	9.79107	-0.245414	0.922121	-0.266141	0.790131	0.920087
Novel_95	111.971	0.0892305	0.346419	0.25758	0.796731	0.921709
oar-miR-1193-3p	4.63261	-0.293304	1.20433	-0.243541	0.807586	0.9282
oar-miR-154b-5p	1539.12	0.0705995	0.317277	0.222517	0.823912	0.940854
Novel_403	19.9025	-0.124112	0.592737	-0.209389	0.834145	0.946434
Novel_277	11940.4	-0.0623448	0.327411	-0.190418	0.848982	0.950828
Novel_212	8.90734	-0.237596	1.28027	-0.185583	0.852772	0.950828
oar-miR-3958-5p	23.9879	-0.100272	0.56353	-0.177935	0.858774	0.950828
oar-miR-191	8.06129	-0.178259	1.02974	-0.173111	0.862564	0.950828
oar-miR-485-5p	1637.18	-0.0630873	0.370733	-0.170169	0.864877	0.950828
oar-miR-411a-5p	137399	0.0552166	0.364029	0.151682	0.879438	0.960867
oar-miR-495-3p	1557.72	-0.0428321	0.353099	-0.121303	0.903451	0.970181
oar-miR-487a-3p	230.509	0.0435549	0.366511	0.118836	0.905405	0.970181
oar-miR-381-5p	4.5895	-0.132284	1.23704	-0.106937	0.914839	0.970181
oar-miR-539-3p	2684.31	0.038099	0.356796	0.106781	0.914963	0.970181
oar-miR-154b-3p	2.01963	-0.15146	1.55469	-0.0974211	0.922392	0.970181
oar-miR-3956-3p	1.51411	0.184869	1.95791	0.0944217	0.924774	0.970181
Novel_363	11.4865	0.11475	1.25073	0.0917469	0.926899	0.970181
Novel_60	1767.84	-0.0480444	0.573287	-0.0838052	0.933211	0.970181
Novel_365	31.754	0.0511252	0.649849	0.0786725	0.937293	0.970181
Novel_15	43.5928	-0.0268346	0.445459	-0.0602402	0.951964	0.974087
oar-miR-539-5p	23.831	0.0366974	0.619445	0.0592425	0.952759	0.974087
oar-let-7c	40789.9	0.0210301	0.395343	0.0531945	0.957577	0.974087
oar-miR-432	3459.05	0.00997338	0.228628	0.0436227	0.965205	0.976236
oar-miR-377-5p	85.1276	-0.00251975	0.316581	-0.00795924	0.99365	0.998212
oar-miR-103	9849.9	-0.00055781	0.248951	-0.00224064	0.998212	0.998212

## Sheet: WW_F vs. WW_L
	baseMean	log2FoldChange	lfcSE	stat	pvalue	padj
oar-miR-127	13061.1	-1.98433	0.497941	-3.98508	6.74587e-05	0.01221
oar-miR-376c-5p	20.7733	2.42243	1.15621	2.09515	0.0361572	0.813775
oar-miR-377-3p	263.087	1.07189	0.426999	2.51028	0.0120635	0.56805
oar-miR-494-3p	9317.82	1.5559	0.594017	2.61929	0.00881125	0.56805
oar-miR-3956-3p	4.52808	-2.5557	1.3261	-1.92722	0.053952	0.813775
Novel_121	687.794	-1.43096	1.31001	-1.09233	0.274689	0.974593
Novel_390	14.6771	-1.15201	1.09992	-1.04735	0.294936	0.974593
Novel_257	94.7783	-1.06571	1.76723	-0.603039	0.546483	0.974593
Novel_102	226.293	-1.12176	1.87972	-0.596769	0.550661	0.974593
oar-miR-668-5p	1.71219	-1.18607	2.03913	-0.581657	0.560798	0.974593
Novel_281	378.775	-1.09626	1.96488	-0.557925	0.576895	0.974593
Novel_350	290.979	1.04835	1.81167	0.578666	0.562815	0.974593
Novel_284	4.11668	1.37394	1.56266	0.879227	0.379278	0.974593
oar-miR-655-5p	5.73752	1.13048	1.15636	0.977619	0.328263	0.974593
oar-miR-154a-3p	42.5885	1.01405	0.677072	1.4977	0.134212	0.867583
oar-miR-382-5p	415.557	1.03258	0.674994	1.52976	0.126076	0.845177
oar-miR-496-3p	68.2673	1.57576	1.00847	1.56252	NA	NA
oar-miR-376b-5p	54.9747	1.30821	0.804165	1.62679	0.103782	0.845177
oar-miR-376e-5p	54.9747	1.30821	0.804165	1.62679	0.103782	0.845177
oar-miR-200c	20522	1.22694	0.674592	1.81878	0.0689443	0.831928
oar-miR-379-5p	2850.39	2.48061	1.3362	1.85647	NA	NA
Novel_263	28.5952	2.26588	1.1699	1.93681	0.052768	0.813775
oar-miR-26b	61138.3	-0.745775	0.298766	-2.49619	0.0125536	0.56805
oar-miR-27a	317060	-0.52955	0.263933	-2.00638	0.0448153	0.813775
oar-miR-758-3p	582.525	0.590142	0.298521	1.97689	0.0480541	0.813775
oar-miR-665-3p	170.148	0.752723	0.376163	2.00105	0.0453867	0.813775
oar-miR-3959-3p	326.426	0.982447	0.46612	2.10771	0.0350558	0.813775
oar-miR-26a	2.36065e+06	-0.834333	0.45042	-1.85235	0.0639763	0.831928
oar-miR-10b	648.701	-0.808605	0.473765	-1.70676	0.0878659	0.845177
Novel_94	393.419	-0.585905	0.355229	-1.64937	0.0990715	0.845177
oar-let-7g	108430	-0.504642	0.313382	-1.61031	0.107331	0.845177
oar-let-7d	20224.4	-0.452082	0.281212	-1.60762	0.107918	0.845177
oar-let-7b	59081.9	-0.500618	0.316167	-1.5834	0.113331	0.845177
oar-let-7c	48269.9	-0.608626	0.392932	-1.54893	0.121398	0.845177
oar-miR-99a	22117.8	-0.668254	0.436479	-1.53101	0.125767	0.845177
Novel_22	1023.53	-0.471681	0.338057	-1.39527	0.162934	0.956626
oar-let-7i	231912	-0.486205	0.358457	-1.35638	0.174978	0.956626
oar-miR-22-3p	680936	-0.476074	0.353887	-1.34527	0.178537	0.956626
oar-miR-380-3p	44080.6	-0.314965	0.274006	-1.14948	0.250358	0.974593
Novel_89	1030.75	-0.409108	0.358012	-1.14272	0.253154	0.974593
oar-miR-200a	335668	-0.324964	0.297998	-1.09049	0.275497	0.974593
Novel_308	9372.81	-0.352118	0.327868	-1.07396	0.28284	0.974593
oar-miR-411a-5p	144280	-0.343678	0.334939	-1.02609	0.304849	0.974593
oar-miR-3955-5p	1145.9	-0.390368	0.380529	-1.02586	0.304959	0.974593
Novel_306	3930.45	-0.417288	0.47188	-0.88431	0.376529	0.974593
Novel_277	12806.5	-0.291864	0.339117	-0.860659	0.389426	0.974593
Novel_207	19975.5	-0.349809	0.413135	-0.846717	0.397153	0.974593
Novel_279	3609.61	-0.251045	0.301936	-0.831452	0.405719	0.974593
oar-miR-494-5p	126.511	-0.276056	0.332961	-0.829093	0.407052	0.974593
Novel_391	230.416	-0.299014	0.370893	-0.8062	0.420127	0.974593
oar-miR-148a	639329	-0.407865	0.512099	-0.796458	0.425766	0.974593
oar-miR-143	28557	-0.401689	0.512184	-0.784266	0.432884	0.974593
oar-miR-181a	75250.4	-0.322173	0.448223	-0.718778	0.472278	0.974593
Novel_331	55.9724	-0.776225	1.13253	-0.685389	0.493098	0.974593
Novel_374	250.07	-0.311257	0.457317	-0.680615	0.496115	0.974593
Novel_212	11.4227	-0.585001	0.869409	-0.672872	0.501028	0.974593
Novel_95	113.324	-0.252911	0.392503	-0.644353	0.519347	0.974593
oar-miR-381-3p	134.418	-0.249713	0.398227	-0.627063	0.530618	0.974593
Novel_326	282.691	-0.241093	0.395021	-0.610328	0.541644	0.974593
Novel_268	19169.5	-0.168443	0.280069	-0.601436	0.54755	0.974593
oar-miR-410-5p	3.9066	-0.805564	1.34059	-0.600903	0.547905	0.974593
oar-miR-539-5p	26.177	-0.408179	0.68187	-0.598617	0.549428	0.974593
oar-miR-329b-3p	554.869	-0.219448	0.367933	-0.596436	0.550884	0.974593
Novel_132	1830.88	-0.187255	0.346187	-0.540906	0.588572	0.974593
oar-miR-329a-3p	15.0383	-0.408187	0.792353	-0.515157	0.606443	0.974593
Novel_369	51.1679	-0.250713	0.497661	-0.503783	0.614414	0.974593
Novel_193	56817.5	-0.205437	0.423952	-0.484575	0.627978	0.974593
oar-miR-154b-5p	1499.54	-0.148201	0.307845	-0.481414	0.630222	0.974593
oar-miR-134-3p	6.85165	-0.493187	1.03177	-0.478002	0.632649	0.974593
oar-miR-3956-5p	7.08747	-0.541363	1.14621	-0.472306	0.636708	0.974593
oar-miR-30a-5p	116201	-0.161747	0.3493	-0.463059	0.643322	0.974593
oar-miR-654-3p	1.62695	-0.865932	1.90226	-0.455214	0.648956	0.974593
oar-miR-1193-3p	5.82481	-0.464062	1.10769	-0.418945	0.675256	0.974593
Novel_101	2909.63	-0.926374	2.2183	-0.417606	0.676235	0.974593
oar-miR-410-3p	5921.96	-0.10678	0.269598	-0.39607	0.692053	0.974593
oar-miR-377-5p	86.1661	-0.166344	0.443594	-0.374992	0.707667	0.974593
oar-miR-369-5p	1999.64	-0.0966285	0.273507	-0.353295	0.723867	0.974593
Novel_270	15957	-0.115266	0.326857	-0.352648	0.724352	0.974593
oar-miR-485-5p	1657.85	-0.139173	0.400839	-0.347204	0.728438	0.974593
oar-miR-362	272.479	-0.11318	0.354384	-0.319372	0.749445	0.974593
oar-miR-30a-3p	833.412	-0.0823616	0.282075	-0.291985	0.770298	0.974593
oar-miR-25	13409.2	-0.0823541	0.314756	-0.261644	0.793596	0.974593
Novel_88	69.4796	-0.1048	0.422661	-0.247952	0.804172	0.974593
oar-miR-3958-5p	24.7178	-0.146778	0.612152	-0.239773	0.810506	0.974593
oar-miR-376c-3p	2216.3	-0.0686937	0.318573	-0.21563	0.829277	0.974593
oar-miR-433-3p	814.627	-0.0654981	0.309293	-0.211768	0.832288	0.974593
oar-miR-370-5p	21.7293	-0.125913	0.63072	-0.199634	0.841767	0.974593
Novel_403	20.624	-0.123933	0.635784	-0.19493	0.845448	0.974593
oar-miR-221	6442.6	-0.0731221	0.397196	-0.184096	0.853938	0.974593
oar-miR-382-3p	727.823	-0.0487436	0.278755	-0.174862	0.861188	0.974593
oar-miR-1197-5p	16.3797	-0.118271	0.792451	-0.149247	0.881359	0.974593
oar-miR-323a-3p	2132.81	-0.0429613	0.321704	-0.133543	0.893764	0.974593
oar-miR-3957-5p	61.3975	-0.058016	0.43874	-0.132233	0.8948	0.974593
oar-miR-409-3p	12786.9	-0.0392764	0.298499	-0.13158	0.895317	0.974593
oar-miR-665-5p	2.36719	-0.1985	1.5981	-0.124209	0.901149	0.974593
oar-miR-30d	91700	-0.0312038	0.275876	-0.113108	0.909945	0.974593
oar-miR-200b	5501.22	-0.0409874	0.406861	-0.10074	0.919756	0.974593
oar-miR-1197-3p	379.073	-0.0347512	0.357571	-0.0971867	0.922578	0.974593
oar-miR-106a	1.62527	-0.19395	2.1057	-0.0921074	0.926613	0.974593
oar-miR-133	217.785	-0.0410884	0.450702	-0.0911653	0.927361	0.974593
Novel_387	237.122	-0.169366	1.94425	-0.0871111	0.930583	0.974593
oar-miR-496-5p	3.01929	-0.131785	1.66586	-0.0791091	0.936946	0.974593
oar-miR-381-5p	4.6613	-0.0830917	1.28432	-0.0646971	0.948415	0.974593
Novel_294	601.989	-0.0747582	1.49692	-0.0499414	0.960169	0.974593
oar-miR-29a	163984	-0.0104445	0.265345	-0.039362	0.968602	0.974593
Novel_60	1705.42	-0.0193801	0.502058	-0.0386012	0.969208	0.974593
oar-miR-323b	28.3266	-0.0119909	0.656955	-0.0182522	0.985438	0.985438
oar-miR-16b	39932.7	0.0114535	0.28286	0.0404919	0.967701	0.974593
oar-miR-323c	169.111	0.0161876	0.39874	0.0405969	0.967617	0.974593
Novel_131	423.536	0.0140503	0.284191	0.0494397	0.960569	0.974593
oar-miR-487b-5p	28.385	0.0444842	0.710652	0.0625963	0.950088	0.974593
oar-miR-21	8224.42	0.0221412	0.280921	0.0788165	0.937179	0.974593
Novel_161	12.3308	0.0655873	0.790274	0.0829932	0.933857	0.974593
oar-miR-23a	19316.8	0.0239637	0.251316	0.0953531	0.924034	0.974593
oar-miR-23b	19315.1	0.02402	0.251317	0.0955765	0.923857	0.974593
oar-miR-134-5p	30.3177	0.0919899	0.716005	0.128477	0.897772	0.974593
oar-miR-487b-3p	15694.3	0.0395149	0.306983	0.12872	0.897579	0.974593
oar-miR-493-3p	421.444	0.0656764	0.39965	0.164335	0.869468	0.974593
oar-miR-432	3219.52	0.0472086	0.271917	0.173614	0.862169	0.974593
Novel_1	14.4992	0.204292	1.16096	0.175969	0.860318	0.974593
oar-miR-369-3p	17675	0.0650989	0.363894	0.178895	0.85802	0.974593
oar-miR-299-5p	99.2282	0.0988303	0.551829	0.179096	0.857863	0.974593
oar-miR-154b-3p	1.81615	0.346397	1.80068	0.19237	0.847452	0.974593
oar-miR-409-5p	606.87	0.0805171	0.410137	0.196318	0.844361	0.974593
oar-miR-655-3p	1930.85	0.0761741	0.376844	0.202137	0.83981	0.974593
Novel_158	645.964	0.063238	0.296206	0.213494	0.830942	0.974593
oar-miR-431	64.4568	0.0924666	0.411737	0.224577	0.822309	0.974593
Novel_15	40.3158	0.11755	0.502532	0.233916	0.81505	0.974593
oar-miR-539-3p	2434.98	0.0782142	0.333634	0.234431	0.81465	0.974593
Novel_355	972.143	0.116292	0.437998	0.265509	0.790618	0.974593
oar-miR-668-3p	42.9816	0.128022	0.481959	0.265629	0.790525	0.974593
Novel_83	3.38364	0.456387	1.71118	0.266708	0.789694	0.974593
Novel_280	40.6873	0.177161	0.653909	0.270925	0.786448	0.974593
Novel_99	11.0977	0.342073	1.15786	0.295434	0.767662	0.974593
oar-miR-412-5p	5.44387	0.342281	1.15534	0.29626	0.767032	0.974593
oar-miR-411b-3p	86.9673	0.125584	0.408519	0.307414	0.758529	0.974593
Novel_291	85.4952	0.168084	0.540435	0.311016	0.755789	0.974593
oar-miR-370-3p	2316.87	0.114033	0.333833	0.341587	0.732662	0.974593
oar-miR-218a	573.057	0.1059	0.309236	0.342457	0.732007	0.974593
oar-miR-323a-5p	47.4116	0.289847	0.768769	0.377028	0.706153	0.974593
oar-miR-758-5p	3.40471	0.694106	1.83639	0.377972	0.705451	0.974593
oar-miR-493-5p	565.224	0.162054	0.411536	0.393779	0.693744	0.974593
oar-miR-3957-3p	639.132	0.13459	0.339586	0.396336	0.691857	0.974593
oar-miR-1185-5p	900.686	0.124312	0.305646	0.406719	0.684214	0.974593
Novel_394	155.259	0.245105	0.575012	0.426262	0.669917	0.974593
Novel_39	711.591	0.161775	0.37213	0.434728	0.66376	0.974593
Novel_239	314.301	0.206351	0.445181	0.463522	0.64299	0.974593
oar-miR-17-5p	208.939	0.152076	0.301361	0.504631	0.613818	0.974593
oar-miR-433-5p	11.0791	0.449121	0.851695	0.527326	0.597967	0.974593
oar-miR-3958-3p	68145.6	0.214157	0.40503	0.528742	0.596984	0.974593
oar-miR-541-5p	1077.79	0.178285	0.33507	0.532083	0.594668	0.974593
Novel_258	271.836	0.989742	1.81311	0.54588	0.585148	0.974593
oar-miR-374a	1626.42	0.144852	0.262408	0.552011	0.580941	0.974593
Novel_7	65.9392	0.417947	0.743763	0.561936	0.574159	0.974593
oar-miR-3959-5p	9940	0.22414	0.388175	0.577421	0.563655	0.974593
oar-miR-412-3p	285.418	0.208125	0.344894	0.603444	0.546213	0.974593
Novel_241	704.04	0.406446	0.634989	0.640084	0.522118	0.974593
Novel_382	402.124	0.25092	0.36913	0.67976	0.496657	0.974593
oar-miR-106b	377.606	0.235172	0.344087	0.683467	0.494312	0.974593
oar-miR-411a-3p	5926.7	0.26531	0.368575	0.719827	0.471632	0.974593
oar-miR-107	2281.84	0.189548	0.258828	0.732329	0.463968	0.974593
oar-miR-103	8668.19	0.218991	0.284499	0.769743	0.441452	0.974593
oar-miR-487a-5p	7.8827	0.850678	1.07852	0.788744	0.430262	0.974593
oar-miR-487a-3p	194.377	0.344076	0.408557	0.842174	0.399691	0.974593
oar-miR-379-3p	1028.43	0.251336	0.2963	0.84825	0.396299	0.974593
oar-miR-191	6.11362	0.949558	1.09586	0.866497	0.386218	0.974593
oar-miR-374b	1302.92	0.227844	0.258083	0.882834	0.377326	0.974593
oar-miR-485-3p	101.5	0.5386	0.590806	0.911635	0.361961	0.974593
oar-miR-10a	342.75	0.486985	0.530162	0.91856	0.358326	0.974593
Novel_195	114.635	0.494103	0.515343	0.958786	0.337667	0.974593
Novel_267	134.186	0.381222	0.383193	0.994856	0.319806	0.974593
oar-miR-380-5p	18.4993	0.976374	0.845045	1.15541	0.247922	0.974593
oar-miR-150	790.664	0.282177	0.243819	1.15732	0.247142	0.974593
Novel_365	23.5988	0.78818	0.675922	1.16608	0.243582	0.974593
oar-miR-543-3p	1306.11	0.391717	0.300763	1.30241	0.192775	0.969229
oar-miR-376a-5p	3815.31	0.372742	0.283202	1.31617	0.188117	0.969229
oar-miR-30c	5606.29	0.366549	0.2732	1.34169	0.179698	0.956626
Novel_128	86.085	0.572577	0.422656	1.35471	0.175509	0.956626
oar-miR-1185-3p	78.273	0.579861	0.411975	1.40751	0.159275	0.956626
oar-miR-154a-5p	80.3302	0.666536	0.412086	1.61747	0.105777	0.845177
oar-miR-495-3p	1251.02	0.622474	0.377768	1.64777	0.0993999	0.845177
Novel_68	2770.87	0.553835	0.301422	1.8374	0.0661503	0.831928
oar-miR-30b	4653.99	0.587907	0.301587	1.94938	0.0512498	0.813775

## Sheet: BB_L vs. WW_L
	baseMean	log2FoldChange	lfcSE	stat	pvalue	padj
oar-miR-10b	1118.93	1.41914	0.305068	4.65188	3.2892e-06	0.000572321
Novel_121	407.617	-3.32934	1.06869	-3.11536	0.00183722	0.138169
Novel_294	245.858	-3.68818	1.21405	-3.03791	0.00238223	0.138169
Novel_394	179.874	1.28469	0.457199	2.80991	0.0049555	0.215564
Novel_258	204.795	1.04536	1.8039	0.579502	0.562251	0.987862
Novel_28	20.0841	1.00397	0.917313	1.09447	0.273747	0.987862
oar-miR-191	5.63664	1.42166	1.19084	1.19383	0.232544	0.987862
oar-miR-3956-3p	3.1523	-3.08024	1.7961	-1.71496	0.0863517	0.987862
oar-miR-412-5p	5.79731	1.15959	1.20489	0.962404	0.335847	0.987862
oar-miR-654-3p	1.07194	-1.20814	2.58801	-0.466822	0.640627	0.987862
Novel_374	164.923	-0.704888	0.359462	-1.96095	0.0498846	0.987862
Novel_101	2747.03	-0.061736	0.24764	-0.249297	0.803131	0.987862
Novel_102	225.881	-0.0372321	0.318434	-0.116923	0.906921	0.987862
Novel_128	64.706	0.630619	0.415038	1.51942	0.128656	0.987862
Novel_131	332.038	0.184295	0.289958	0.635593	0.525042	0.987862
Novel_132	1526.48	0.169525	0.248521	0.682136	0.495153	0.987862
Novel_15	30.1369	0.159982	0.548298	0.291778	0.770456	0.987862
Novel_158	476.616	0.0674605	0.248355	0.271629	0.785907	0.987862
Novel_161	10.8001	0.526972	0.852841	0.617901	0.53664	0.987862
Novel_193	43434.1	-0.0878389	0.263396	-0.333486	0.738767	0.987862
Novel_195	74.1683	0.154256	0.4214	0.366057	0.714322	0.987862
Novel_207	15569.1	-0.165529	0.258997	-0.639113	0.522749	0.987862
Novel_212	8.94407	-0.390495	1.15891	-0.336951	0.736154	0.987862
Novel_216	52.3162	0.509042	1.541	0.330332	0.741149	0.987862
Novel_22	916.14	0.127189	0.239763	0.530479	0.59578	0.987862
Novel_239	242.793	0.326347	0.344235	0.948035	0.343111	0.987862
Novel_241	458.981	0.0774418	0.296949	0.260792	0.794253	0.987862
Novel_267	92.9292	0.212608	0.355895	0.597392	0.550246	0.987862
Novel_268	14688.7	-0.0485973	0.236537	-0.205454	0.837218	0.987862
Novel_270	14046.6	0.373743	0.26662	1.40178	0.160981	0.987862
Novel_277	9852.78	-0.152937	0.255169	-0.599356	0.548936	0.987862
Novel_279	2704.6	-0.199542	0.254195	-0.784998	0.432455	0.987862
Novel_280	29.1691	0.102737	0.625393	0.164275	0.869514	0.987862
Novel_281	331.959	-0.427379	0.303682	-1.40733	0.159331	0.987862
Novel_291	68.1156	0.379601	0.436885	0.868881	0.384912	0.987862
Novel_306	3520.07	0.165497	0.364232	0.454372	0.649561	0.987862
Novel_308	8603.43	0.288553	0.245968	1.17313	0.240743	0.987862
Novel_326	246.391	0.24514	0.326865	0.749971	0.453272	0.987862
Novel_331	58.8305	0.333971	0.477685	0.699144	0.484462	0.987862
Novel_355	678.921	-0.0341059	0.271002	-0.125851	0.89985	0.987862
Novel_365	13.5881	0.15599	0.768079	0.203091	0.839064	0.987862
Novel_369	35.1281	-0.512398	0.580645	-0.882463	0.377527	0.987862
Novel_382	247.778	-0.267746	1.77237	-0.151067	0.879923	0.987862
Novel_387	178.916	-0.0992931	0.33718	-0.294481	0.76839	0.987862
Novel_39	552.134	0.29761	0.299361	0.99415	0.32015	0.987862
Novel_390	15.3811	0.0863192	0.73531	0.117392	0.90655	0.987862
Novel_391	199.039	0.171131	0.34238	0.499829	0.617196	0.987862
Novel_60	1429.8	0.335157	0.289289	1.15856	0.246637	0.987862
Novel_68	1852.95	0.308049	0.242976	1.26782	0.204862	0.987862
Novel_7	39.2925	-0.156207	0.619457	-0.252168	0.800912	0.987862
Novel_83	3.03851	0.884504	1.55355	0.569343	0.569124	0.987862
Novel_88	56.423	0.166218	0.463189	0.358857	0.719702	0.987862
Novel_89	1018.91	0.433961	0.25153	1.72529	0.0844758	0.987862
Novel_94	356.384	0.069633	0.344016	0.202412	0.839594	0.987862
Novel_95	90.8354	0.00943617	0.387494	0.0243518	0.980572	0.987862
oar-let-7b	50018	-0.056655	0.21194	-0.267316	0.789226	0.987862
oar-let-7c	40456.1	-0.173184	0.280988	-0.616341	0.53767	0.987862
oar-let-7d	17478.9	0.0453256	0.239737	0.189064	0.850043	0.987862
oar-let-7g	87996.3	-0.18429	0.239048	-0.770934	0.440746	0.987862
oar-let-7i	186670	-0.192541	0.24508	-0.785623	0.432089	0.987862
oar-miR-103	5993.27	0.0466767	0.226218	0.206335	0.836529	0.987862
oar-miR-106b	270.689	0.157269	0.29721	0.529151	0.596701	0.987862
oar-miR-107	1555.29	-0.0275248	0.223703	-0.123041	0.902074	0.987862
oar-miR-10a	255.205	0.506716	0.35433	1.43007	0.152698	0.987862
oar-miR-1185-3p	51.452	0.297341	0.456022	0.652032	0.514381	0.987862
oar-miR-1185-5p	639.011	0.0145069	0.255579	0.0567609	0.954736	0.987862
oar-miR-1197-3p	269.968	-0.141025	0.322316	-0.437536	0.661722	0.987862
oar-miR-1197-5p	14.1805	0.346875	0.75944	0.456751	0.64785	0.987862
oar-miR-127	13060.6	-0.510949	0.985571	-0.518429	0.604159	0.987862
oar-miR-133	191.45	0.430816	0.418199	1.03017	0.30293	0.987862
oar-miR-134-3p	5.68186	-0.0903342	1.15406	-0.0782751	0.937609	0.987862
oar-miR-134-5p	16.6563	-0.933944	0.757754	-1.23252	0.217756	0.987862
oar-miR-143	22167	-0.23619	0.366129	-0.6451	0.518863	0.987862
oar-miR-148a	535201	-0.00635964	0.258929	-0.0245613	0.980405	0.987862
oar-miR-150	579.438	0.267474	0.268375	0.996641	0.318939	0.987862
oar-miR-154a-3p	20.3861	-0.0625178	0.653629	-0.0956472	0.923801	0.987862
oar-miR-154a-5p	49.8065	0.24097	0.461966	0.521619	0.601936	0.987862
oar-miR-154b-5p	1135.8	-0.0645195	0.24663	-0.261604	0.793627	0.987862
oar-miR-16b	25250.5	-0.463336	0.367821	-1.25968	0.207786	0.987862
oar-miR-17-5p	148.022	0.0429742	0.30997	0.13864	0.889735	0.987862
oar-miR-181a	67433.6	0.252489	0.2256	1.11919	0.263058	0.987862
oar-miR-200a	248403	-0.30735	0.242287	-1.26854	0.204605	0.987862
oar-miR-200b	3452.6	-0.555782	0.2882	-1.92846	0.0537976	0.987862
oar-miR-200c	8138.05	-0.324219	0.242778	-1.33545	0.181728	0.987862
oar-miR-21	6732.46	0.309804	0.224109	1.38238	0.166855	0.987862
oar-miR-218a	493.682	0.515771	0.296758	1.73802	0.0822077	0.987862
oar-miR-221	4455.58	-0.262399	0.289895	-0.905152	0.365385	0.987862
oar-miR-22-3p	535896	-0.254935	0.237596	-1.07298	0.283281	0.987862
oar-miR-23a	15313.4	0.226605	0.23205	0.976535	0.328799	0.987862
oar-miR-23b	15312.3	0.226691	0.232054	0.976889	0.328624	0.987862
oar-miR-25	10327.5	0.0495183	0.242985	0.203791	0.838517	0.987862
oar-miR-26a	2.28111e+06	0.0721021	0.294956	0.24445	0.806882	0.987862
oar-miR-26b	50166.6	-0.357428	0.253232	-1.41147	0.158107	0.987862
oar-miR-27a	253859	-0.248849	0.265811	-0.936187	0.349177	0.987862
oar-miR-299-5p	60.7038	-0.468971	0.530882	-0.883381	0.37703	0.987862
oar-miR-29a	115205	-0.148951	0.239183	-0.622751	0.533448	0.987862
oar-miR-30a-3p	678.376	0.200196	0.237451	0.843105	0.39917	0.987862
oar-miR-30a-5p	98007.4	0.227457	0.229457	0.991285	0.321546	0.987862
oar-miR-30b	2705.14	-0.0358692	0.240019	-0.149443	0.881204	0.987862
oar-miR-30c	3797.09	0.147137	0.261839	0.561937	0.574159	0.987862
oar-miR-30d	70020.8	0.0734133	0.217778	0.337101	0.736041	0.987862
oar-miR-323a-3p	1543.94	-0.0963623	0.24909	-0.386858	0.698862	0.987862
oar-miR-323a-5p	24.9659	-0.779717	0.625559	-1.24643	0.212605	0.987862
oar-miR-323b	20.4398	-0.0545847	0.703647	-0.077574	0.938167	0.987862
oar-miR-323c	135.651	0.244336	0.342455	0.713484	0.475546	0.987862
oar-miR-329a-3p	11.0771	-0.469948	0.887108	-0.529753	0.596283	0.987862
oar-miR-329b-3p	424.576	-0.104017	0.251289	-0.413933	0.678923	0.987862
oar-miR-362	230.671	0.277004	0.293827	0.942747	0.345811	0.987862
oar-miR-369-3p	10956.4	-0.464198	0.276646	-1.67795	0.0933576	0.987862
oar-miR-369-5p	1524.96	0.00496663	0.222417	0.0223302	0.982185	0.987862
oar-miR-370-3p	1593.85	-0.0841354	0.22947	-0.366652	0.713879	0.987862
oar-miR-370-5p	16.9548	0.0385176	0.708144	0.0543924	0.956623	0.987862
oar-miR-374a	1204.93	0.161246	0.233245	0.691317	0.489366	0.987862
oar-miR-374b	936.673	0.163205	0.240542	0.678488	0.497462	0.987862
oar-miR-376a-5p	2255.83	-0.247907	0.219329	-1.1303	0.258351	0.987862
oar-miR-376b-5p	20.2258	-0.45056	0.660791	-0.68185	0.495334	0.987862
oar-miR-376c-3p	1547.57	-0.230047	0.238206	-0.965749	0.33417	0.987862
oar-miR-376c-5p	4.6837	-0.0754595	1.32502	-0.0569498	0.954585	0.987862
oar-miR-376e-5p	20.2258	-0.45056	0.660791	-0.68185	0.495334	0.987862
oar-miR-377-3p	141.695	0.348089	0.389474	0.893741	0.37146	0.987862
oar-miR-377-5p	65.3669	-0.0750874	0.43915	-0.170984	0.864237	0.987862
oar-miR-379-3p	695.82	0.0204043	0.26282	0.0776363	0.938117	0.987862
oar-miR-379-5p	541.656	-0.522389	0.294432	-1.77423	0.0760257	0.987862
oar-miR-380-3p	32109.3	-0.348678	0.229167	-1.5215	0.128134	0.987862
oar-miR-380-5p	8.12326	-0.376904	1.03884	-0.362811	0.716746	0.987862
oar-miR-381-3p	103.84	-0.100995	0.365198	-0.276549	0.782126	0.987862
oar-miR-381-5p	2.86148	-0.672333	1.58887	-0.423152	0.672184	0.987862
oar-miR-382-3p	479.977	-0.394293	0.249812	-1.57836	0.114483	0.987862
oar-miR-382-5p	183.172	-0.281674	0.307679	-0.915482	0.359939	0.987862
oar-miR-3955-5p	932.591	-0.0736642	0.283696	-0.259658	0.795127	0.987862
oar-miR-3956-5p	4.84167	-0.859252	1.27701	-0.672865	0.501033	0.987862
oar-miR-3957-3p	477.053	0.166182	0.26967	0.616244	0.537734	0.987862
oar-miR-3957-5p	52.9602	0.366602	0.442111	0.829208	0.406987	0.987862
oar-miR-3958-3p	47989.7	0.0922288	0.219472	0.42023	0.674317	0.987862
oar-miR-3958-5p	17.7055	-0.22641	0.691367	-0.327482	0.743303	0.987862
oar-miR-3959-3p	171.933	0.173664	0.335203	0.518088	0.604397	0.987862
oar-miR-3959-5p	6667.96	-0.0322777	0.264246	-0.12215	0.90278	0.987862
oar-miR-409-3p	10052.8	0.14447	0.22528	0.641293	0.521332	0.987862
oar-miR-409-5p	448.988	0.0868667	0.264717	0.32815	0.742799	0.987862
oar-miR-410-3p	4654.94	0.0812407	0.23051	0.352438	0.72451	0.987862
oar-miR-410-5p	4.5998	0.585564	1.26542	0.462743	0.643549	0.987862
oar-miR-411a-3p	3529.4	-0.35662	0.315209	-1.13137	0.257897	0.987862
oar-miR-411a-5p	118730	-0.00287187	0.216121	-0.0132883	0.989398	0.989398
oar-miR-411b-3p	60.902	-0.0123642	0.448467	-0.0275699	0.978005	0.987862
oar-miR-412-3p	182.957	-0.196403	0.316536	-0.620476	0.534944	0.987862
oar-miR-431	47.4974	0.0918452	0.458341	0.200386	0.841178	0.987862
oar-miR-432	2232.14	-0.131129	0.231489	-0.566459	0.571082	0.987862
oar-miR-433-3p	527.57	-0.476465	0.254215	-1.87426	0.0608947	0.987862
oar-miR-433-5p	6.54715	-0.124974	1.09742	-0.113881	0.909332	0.987862
oar-miR-485-3p	62.3732	0.0613905	0.428245	0.143354	0.886011	0.987862
oar-miR-485-5p	1474.96	0.379482	0.301835	1.25725	0.208664	0.987862
oar-miR-487a-3p	112.785	-0.345069	0.365523	-0.944043	0.345148	0.987862
oar-miR-487a-5p	4.01692	-0.0733073	1.37075	-0.0534797	0.95735	0.987862
oar-miR-487b-3p	11093.5	-0.0786143	0.235674	-0.333572	0.738703	0.987862
oar-miR-487b-5p	20.5281	-0.0196366	0.712449	-0.0275621	0.978011	0.987862
oar-miR-493-3p	289.329	-0.148602	0.34533	-0.430317	0.666965	0.987862
oar-miR-493-5p	343.14	-0.430239	0.343908	-1.25103	0.210924	0.987862
oar-miR-494-3p	3056.11	-0.403647	0.309486	-1.30425	0.192148	0.987862
oar-miR-494-5p	103.505	0.043685	0.345958	0.126273	0.899516	0.987862
oar-miR-495-3p	705.14	-0.0828486	0.25486	-0.325075	0.745124	0.987862
oar-miR-496-3p	21.5729	-0.492012	0.685268	-0.717985	0.472767	0.987862
oar-miR-496-5p	2.18054	-0.1601	1.84806	-0.0866318	0.930964	0.987862
oar-miR-539-3p	1592.26	-0.275403	0.25472	-1.0812	0.279609	0.987862
oar-miR-539-5p	18.9404	-0.479377	0.709169	-0.675971	0.499059	0.987862
oar-miR-541-5p	661.779	-0.361211	0.267662	-1.34951	0.177175	0.987862
oar-miR-543-3p	789.777	-0.155169	0.267849	-0.579314	0.562377	0.987862
oar-miR-655-3p	1255.22	-0.290596	0.308268	-0.942672	0.345849	0.987862
oar-miR-655-5p	3.49052	0.736807	1.47128	0.500794	0.616516	0.987862
oar-miR-665-3p	89.1922	-0.138311	0.369886	-0.373929	0.708457	0.987862
oar-miR-665-5p	1.49168	-0.763243	2.26682	-0.336703	0.736341	0.987862
oar-miR-668-3p	33.5943	0.294596	0.529906	0.555941	0.578251	0.987862
oar-miR-668-5p	1.6542	-0.172713	2.15383	-0.0801891	0.936087	0.987862
oar-miR-758-3p	340.745	-0.0163077	0.264584	-0.0616352	0.950853	0.987862
oar-miR-99a	19594.4	-0.0578575	0.285656	-0.202543	0.839493	0.987862
