# Supplementary material for: An Insight into Differentially Expressed Genes and MicroRNAs in the Pituitary Glands of the Two Estrous Phases of Sheep with Different FecB Genotypes
Source: Animals (Basel). 2025 Jan 30;15(3):392. doi: 10.3390/ani15030392 (PMC11815726; doi:10.3390/ani15030392)
Supplement: Supplementary file 1 [file animals-15-00392-s001.zip › Supplementary Table S4.xlsx]

## Sheet: BB_F vs. BB_L
gene_name	Log2FoldChange	pvalue	padj
SLC6A16	-3.99198	0.0320525	1
FREM3	-3.92327	0.00156708	0.218647
TLDC2	-1.62541	0.0387889	1
HSPB6	-1.56903	0.0349808	1
CCKAR	-1.55081	0.0182345	0.800941
DPEP2	-1.54944	0.00561716	0.457006
SCN4A	-1.52517	0.0493694	1
CDH23	-1.26347	0.0158036	0.761413
FAM46C	-1.18917	0.00429842	0.40657
GRM8	-1.18248	0.0196465	0.835606
MYOM1	-1.17919	0.0355884	1
HUNK	-1.17062	0.0144221	0.73749
GPC4	-1.07799	0.0266408	0.949245
PAPSS2	-1.04882	0.0424601	1
RAP1GAP2	-0.94253	0.00073637	0.127401
SMIM5	-0.917494	0.0265211	0.948698
SCN9A	-0.845814	0.00104542	0.161178
STOM	-0.842946	0.00587053	0.467828
LHX4	-0.776782	0.0186164	0.813084
TTC12	-0.773176	0.00270225	0.312538
FAT2	-0.759476	0.0314331	1
RGCC	-0.743451	0.0298951	1
EPHA3	-0.7363	0.0171481	0.784373
RNF213	-0.717287	0.000278554	0.0671032
PALD1	-0.712401	0.0343955	1
VWF	-0.675572	0.0180289	0.797455
TYRO3	-0.662884	0.0381958	1
HR	-0.661144	0.00582764	0.467828
SDC2	-0.612829	0.0125014	0.683164
PHLDB2	-0.584953	0.0118081	0.673019
CDK6	-0.584067	0.0385947	1
COL12A1	-0.583768	0.0196907	0.836314
HDAC9	-0.532188	0.00552616	0.453189
CUL4B	-0.514917	0.00622626	0.475215
LAMA5	-0.461186	0.0184302	0.806092
MAN2A1	-0.452054	0.0304698	1
GRIK2	-0.390577	0.0379334	1
RXRG	0.411341	0.0431701	1
ARHGAP19	0.423924	0.0294481	0.996743
AARS	0.429447	0.0205697	0.849086
STAU2	0.442064	0.0215104	0.867177
ZNF34	0.448784	0.0387435	1
PLAGL1	0.494203	0.0196147	0.835606
CACNA2D3	0.541191	0.0228098	0.889901
DIXDC1	0.558241	0.0359039	1
ZNF532	0.561128	0.00705987	0.500439
DENND3	0.59307	0.0187302	0.815476
ELOVL6	0.619013	0.00588673	0.467828
DPYSL5	0.659519	0.0147649	0.740285
FKBP5	0.662595	0.0357911	1
ODC1	0.688775	0.00764915	0.525304
DNAH12	0.690777	0.0167494	0.778025
SLC4A10	0.711305	0.00871356	0.566841
MIR299	0.714247	0.0303245	1
PDE3B	0.725203	0.0239863	0.903074
FBXO32	0.793209	0.00159457	0.221449
NRG2	0.83373	0.00603496	0.471902
FBP1	0.857651	0.00262299	0.310621
PLEKHN1	0.884557	0.0199367	0.843715
KLHL29	0.890271	0.00140142	0.202877
STAC	0.924515	0.0369127	1
CCNA2	0.963379	0.00423097	0.403907
PAX5	1.06484	0.0119413	0.67675
CORIN	1.09964	0.000115995	0.0363919
NAALADL1	1.23949	0.0455369	1
TMEM26	1.44594	0.0164927	0.775234
KIF11	1.57278	0.00396024	0.389074
PENK	1.90653	0.0481522	1
OBSCN	1.97248	0.0111836	0.65312
CDCA2	1.98411	0.0169775	0.784373
KIF23	2.15564	0.00314177	0.332909
EQTN	2.31211	0.0180321	0.797455
SHISA6	2.38389	0.0464754	1
GRK7		0.0235377	0.897137
GULP1	-0.580872	0.0522013	1
PARPBP	1.11348	0.0523901	1
NNT	-0.339071	0.0564289	1
ZFR	0.345486	0.056682	1
SVEP1	-0.596039	0.0606831	1
DNASE1L3	-0.621726	0.0608409	1
KCNN3	-0.369106	0.0664776	1
SCN2A	-0.455623	0.0669522	1
LCLAT1	0.476487	0.0687485	1
SYNGAP1	0.386656	0.069353	1
MYO5B	-0.439008	0.070837	1
ISOC1	-0.577073	0.0709064	1
HRASLS	1.6715	0.0729081	1
ANXA4	-0.345723	0.0732296	1
TSPYL2	0.324083	0.0744866	1
USP53	0.3323	0.0745763	1
ZHX2	0.480631	0.0758697	1
FAM13C	0.379968	0.0765575	1
ATP2A3	-0.561723	0.0776601	1
ONECUT2	0.919499	0.0783917	1
NYNRIN	-0.344812	0.0787471	1
CSMD1	1.46826	0.0797667	1
RGS6	-0.683841	0.0855516	1
MTR	0.344551	0.085678	1
ERICH2	0.443567	0.0858563	1
PTTG1IP	-0.312853	0.0865157	1
ZNF423	-0.908159	0.0876562	1
CSNK1G1	0.297836	0.088737	1
STIL	0.705001	0.0907857	1
NKAIN1	-0.795171	0.0927608	1
MAPK4	-0.680625	0.0941722	1
GEM	0.553299	0.0948958	1
THBS4	-0.383186	0.0951914	1
MKI67	1.04714	0.0962663	1
FOXO1	0.476629	0.0962688	1
KIAA2022	0.37254	0.0973076	1
EXTL3	0.311367	0.0975788	1
FREM1	0.295637	0.100115	1
PPM1E	-0.362026	0.100896	1
KCNC3	0.764253	0.102058	1
LRRC46	0.648703	0.106346	1
MEGF10	0.490101	0.107296	1
KIF15	1.08307	0.107575	1
KLRG2	-0.992849	0.108675	1
HEPACAM2	-0.882446	0.109329	1
CCDC126	-0.384051	0.112252	1
TSPAN14	-0.369206	0.113911	1
DUSP16	0.341995	0.114081	1
LRP2	-0.917568	0.116253	1
ASPRV1	0.910082	0.117969	1
FCGBP	-0.990368	0.118178	1
PCSK6	-0.400887	0.118847	1
STAMBPL1	0.314495	0.11938	1
AHNAK2	-0.740477	0.120101	1
HSPG2	-0.46481	0.121119	1
KDR	-0.30669	0.121191	1
KIF18A	0.898677	0.12141	1
PPP2R5A	-0.298444	0.122747	1
SYT1	0.859775	0.12288	1
SYK	-0.547673	0.123407	1
PDE10A	0.324329	0.123519	1
COL11A1	-0.446319	0.123689	1
TCP11L1	0.279416	0.123834	1
INPP5B	0.275958	0.125086	1
AGPAT3	-0.282818	0.125451	1
SGCZ	-1.31362	0.127516	1
LITAF	-0.388452	0.129384	1
SUMF1	-0.297682	0.130367	1
APOD	-0.29085	0.132144	1
FGL1	-1.10587	0.132547	1
FBLIM1	-0.488128	0.133219	1
DNAH9	0.34893	0.134136	1
RGS17	0.637777	0.134263	1
TMEM2	0.300172	0.135237	1
NPTXR	0.616854	0.135401	1
UBC	-0.351722	0.136028	1
KLHL3	-0.353544	0.136751	1
ESRRG	0.414191	0.137863	1
TENM4	0.333584	0.139059	1
DYDC1	0.450889	0.139102	1
SLITRK1	0.474387	0.140189	1
BANF1	0.305413	0.14043	1
RPL21	-0.477766	0.140493	1
NLRP12	-2.89108	0.144084	1
PIK3IP1	-0.569018	0.144092	1
CRB2	-0.632285	0.144591	1
MID1IP1	-0.299927	0.144719	1
REPS1	0.277359	0.144859	1
SLC4A11	-0.841034	0.147146	1
VWA3B	0.319467	0.148207	1
STK31	0.57295	0.151926	1
RGS13	0.960012	0.152732	1
PTPRG	-0.313953	0.153658	1
HEY1	-0.413347	0.154487	1
ZNF516	-0.380762	0.155771	1
MAP3K13	0.302732	0.156949	1
TDRD6		0.15759	1
TFCP2L1	0.858685	0.157826	1
HIGD1A	-0.414584	0.158097	1
MBNL1	-0.247986	0.15895	1
NHLH1		0.158969	1
RCVRN		0.159724	1
CSTL1	-2.9492	0.161179	1
RNASEH2C	0.412017	0.163481	1
FAIM2	0.419743	0.165482	1
TPT1	-0.371114	0.165943	1
ZWILCH	0.355663	0.166223	1
FN3K	-0.396607	0.169223	1
SCARB1	-0.54018	0.169645	1
KIAA0430	0.242177	0.169743	1
CAMTA1	0.254894	0.171704	1
NRIP1	0.288988	0.172819	1
SV2B	-0.938582	0.173353	1
TMEM170B	0.237036	0.173621	1
TMEM236	-0.867564	0.173662	1
ANGPTL7	-1.07421	0.17422	1
BRINP2	-0.426039	0.174244	1
SLITRK5	-0.348602	0.174768	1
VCL	0.288052	0.175314	1
SFT2D3	-0.430989	0.17731	1
ATP1B1	0.239417	0.180359	1
HPD	-1.86649	0.180614	1
WDR92	0.278793	0.181779	1
ART4	-0.585327	0.182897	1
ALAD	-0.329738	0.183368	1
PTPRZ1	-0.376849	0.183673	1
HERC3	0.222511	0.184246	1
RPL4	-0.301634	0.184339	1
DNAH8	-0.903756	0.184742	1
SLCO2B1	-0.387944	0.185442	1
GOLGB1	0.244447	0.186203	1
ZNF292	0.251403	0.186379	1
ARAP2	0.281833	0.18689	1
FZD6	-0.47148	0.187742	1
NFYB	-0.257534	0.187788	1
SH3PXD2A	-0.581589	0.187867	1
ARMC3	0.444228	0.188666	1
HSPA4	0.249048	0.189124	1
MIR487B	0.891725	0.189439	1
PLXNA2	-0.487613	0.189918	1
STC1	0.341912	0.191685	1
ALPL	-1.38309	0.191847	1
CKAP5	0.23988	0.19286	1
NFE2L2	0.248303	0.194358	1
MGA	0.227976	0.197923	1
COL8A1	0.305492	0.198195	1
TCTA	-0.260039	0.198434	1
ROS1	0.721101	0.199187	1
GTPBP2	0.261202	0.200007	1
HIPK2	0.236332	0.200051	1
NOTCH2	-0.305149	0.200509	1
FANCB	0.615402	0.201997	1
PIGZ	0.614312	0.203876	1
JAZF1	0.247031	0.204042	1
SMYD3	0.354666	0.204655	1
RALBP1	0.242908	0.204988	1
YAP1	-0.315749	0.206269	1
MYO6	-0.236665	0.206514	1
OTOL1	2.77727	0.206753	1
RPS19	-0.281393	0.208338	1
PRKD3	-0.245417	0.20896	1
ARPP19	-0.404439	0.209921	1
ANKS1B	0.3364	0.210004	1
SASH1	-0.238539	0.210291	1
RBM43	-0.467935	0.210344	1
COL8A2	-0.819684	0.211089	1
PCSK1N	0.285934	0.211959	1
TMEM229B	-0.287069	0.212359	1
CSMD3	-0.725287	0.212875	1
HDLBP	0.233096	0.212989	1
STYK1	0.768188	0.213342	1
CCDC34	0.386677	0.213707	1
E2F2	-1.00301	0.215857	1
CNOT1	0.245505	0.216838	1
MTX3	-0.346862	0.218051	1
TBC1D16	-0.313933	0.218431	1
TOR3A	-0.299957	0.218488	1
CCIN	0.992022	0.21859	1
CUX2	1.24653	0.221022	1
ACVR1B	-0.283054	0.221924	1
EMP1	0.407122	0.222068	1
PPP2R3A	0.233584	0.22227	1
PRDM2	0.255973	0.222691	1
SYNJ1	0.218989	0.223594	1
MBTPS2	-0.262874	0.224326	1
EML6	0.218209	0.22486	1
LARP1B	0.263841	0.225377	1
SRP72	0.233817	0.225834	1
CHRD	-0.583887	0.226481	1
ATG9B	-0.660446	0.22687	1
BACH2	0.665927	0.226873	1
SLC12A9	-0.366248	0.227977	1
RRAGD	0.300793	0.228392	1
ZC3H7B	-0.264059	0.228493	1
PRNP	0.220008	0.230313	1
CORO2A	-0.489054	0.230447	1
MS4A8	1.60595	0.231188	1
TTLL1	0.318502	0.231926	1
IL5RA	-1.67538	0.233031	1
UTRN	0.205649	0.233258	1
C1QTNF2	0.581416	0.233294	1
RBL1	0.329822	0.234894	1
TCTE1	0.642716	0.235167	1
LRP1B	-0.600136	0.236024	1
ARL15	-0.238771	0.237843	1
HORMAD1	1.40111	0.237982	1
SYNPO2	-0.432151	0.238243	1
VWA7	0.498605	0.238667	1
NADK	-0.207016	0.240494	1
LAMC3	-0.31412	0.241477	1
ANKDD1B		0.241941	1
TMEM248	-0.204045	0.242849	1
CDH22	-0.604389	0.24437	1
SMARCD2	-0.231953	0.244428	1
FAM196B	0.659401	0.244976	1
FBXO42	0.242364	0.245815	1
LRRC24	-0.256815	0.246055	1
SLC4A7	0.225838	0.247204	1
ARHGAP20	0.534349	0.248771	1
GAP43	0.576329	0.248913	1
PRKCQ	0.328765	0.249784	1
NOXO1	-0.696458	0.250128	1
CD22	-0.682922	0.251639	1
CACNA1G	-0.630435	0.252257	1
GFRA3	-0.422174	0.253738	1
PDE9A	-0.481456	0.254441	1
TMEM59	-0.222276	0.25485	1
RNF135	-0.358167	0.25495	1
PARM1	0.222534	0.255407	1
IL12RB2	1.65264	0.256301	1
BBS7	0.223485	0.256388	1
JAK3	1.32125	0.257628	1
FTO	0.205389	0.258893	1
CAMK2G	-0.244695	0.260123	1
RPS27L	0.239187	0.260507	1
PRKAB2	-0.219122	0.260818	1
KATNAL2	0.559453	0.262025	1
ADCK4	-0.275485	0.262209	1
DKKL1	-0.415589	0.262273	1
CDK2AP2	0.306566	0.262714	1
FHIT	-0.344433	0.264143	1
MKRN3	-0.457458	0.264536	1
EGFL6	-1.67929	0.265659	1
CRMP1	0.261519	0.266333	1
FAM63B	0.207548	0.266892	1
CHPT1	-0.261961	0.269644	1
SMG1	0.181852	0.272235	1
KCNS3	-1.14117	0.272919	1
SCN8A	0.194753	0.274871	1
BCOR	0.234271	0.275347	1
DYNC1LI2	0.197599	0.275994	1
ST8SIA5	-0.406157	0.276636	1
BNIP3L	0.218725	0.277137	1
TRAK1	-0.186051	0.277206	1
ZBED2	-1.1351	0.27783	1
DAAM2	-0.445724	0.278357	1
ATXN7L3B	-0.189994	0.278584	1
FBN3	-0.996495	0.279757	1
COL18A1	-0.312655	0.279895	1
ZFYVE27	-0.212736	0.280215	1
ZC3H10	-0.496598	0.280976	1
GDPD3	0.292619	0.281036	1
IFRD1	0.226027	0.281372	1
PITPNA	0.211278	0.283679	1
TRPM1	2.62809	0.286039	1
GIMAP1	1.26316	0.286896	1
TRIM41	-0.238261	0.287233	1
SLC16A14	-0.929711	0.288005	1
C5	0.57465	0.288087	1
DCUN1D3	0.229885	0.288724	1
MAPK8IP1	-0.216238	0.289033	1
CALN1	-1.11525	0.289829	1
CEP85L	0.226784	0.289955	1
MYO5C	-0.310068	0.290151	1
SHROOM4	-0.376466	0.292741	1
LYST	0.198215	0.292977	1
ETFDH	-0.244339	0.294008	1
IL16	-0.848836	0.294961	1
GOLGA3	0.185293	0.295606	1
CRTC3	0.269254	0.298217	1
DOCK10	0.192517	0.298291	1
REEP2	0.273845	0.298709	1
SNX33	-0.347933	0.300442	1
ZNF106	0.19533	0.300972	1
LONRF2	-0.349759	0.302374	1
MICAL1	-0.333563	0.302845	1
P2RY8	-1.51806	0.304292	1
DFNB59	0.600377	0.304523	1
CHRM5	1.12027	0.305507	1
DNAH10	0.268714	0.30597	1
ARMC2	0.177929	0.307259	1
DNAH5	1.10881	0.307474	1
KIAA1328	0.201005	0.308257	1
BMF	0.29325	0.308778	1
ATRNL1	0.437049	0.309026	1
PLCE1	0.335779	0.31001	1
WDR66	0.275357	0.310517	1
POU2F3	-2.58162	0.312667	1
GIT2	0.185263	0.313214	1
FKBP10	-0.340948	0.313332	1
ECM2	-0.264154	0.31495	1
LGI2	-2.08384	0.315326	1
KIAA1644	1.16934	0.315455	1
SCN10A	1.71872	0.315975	1
ALPK1	-0.364089	0.317016	1
NCOA1	0.185294	0.317234	1
MAGI1	-0.185903	0.317988	1
BTN1A1		0.319387	1
ANKRD17	0.189631	0.319784	1
FAS	-0.773234	0.320761	1
NFAT5	0.16537	0.321389	1
PTCHD2	0.281366	0.322161	1
GDPD2		0.322618	1
DFFA	0.250485	0.324358	1
CMTR2	-0.219549	0.324906	1
FAM155B	0.528631	0.325572	1
FAM103A1	-0.189795	0.326082	1
TMEM214	0.189094	0.326241	1
PACS1	-0.296678	0.32772	1
MYO1H		0.327756	1
PRR5L	0.684996	0.327801	1
UBN2	0.168324	0.328913	1
CS	0.200145	0.330919	1
ATP8B1	-0.463824	0.33158	1
KCNK2	-0.295251	0.33197	1
TICRR	1.57691	0.333343	1
GRM4		0.333722	1
AQP7		0.333722	1
LRRC16A	-0.172583	0.333874	1
TPP1	-0.240722	0.334104	1
HERC1	0.192601	0.33424	1
EPHA4	-0.324858	0.334501	1
ZNF668	-0.398779	0.334552	1
ZNF362	-0.246239	0.335197	1
ARHGAP22	0.405203	0.335281	1
ADAMTS14	-0.98496	0.336496	1
KLC1	-0.202891	0.337036	1
WDR86	-1.22169	0.33748	1
SSX2IP	0.195218	0.337508	1
ANKRD28	0.181278	0.339866	1
CNN3	0.214194	0.340066	1
DNAH2	1.33962	0.340456	1
NCOA2	-0.163644	0.341314	1
ATP6AP1	-0.177241	0.341746	1
OTUD7B	0.210748	0.342265	1
PAX9	-0.673476	0.342408	1
GMEB1	0.230026	0.342669	1
LIMCH1	0.213847	0.347047	1
MTMR1	0.210917	0.347991	1
HUWE1	0.180881	0.349898	1
CASC3	0.177366	0.350136	1
YBX2	-0.518825	0.351457	1
AMHR2	0.407922	0.351711	1
STIM2	0.187038	0.352579	1
GPR156	0.615316	0.352789	1
RCN3	0.189727	0.352983	1
GPR162	0.477877	0.353214	1
EGFL7	-0.376539	0.353398	1
MFAP3L	-0.251445	0.353956	1
CENPL	0.524425	0.353998	1
RAB31	-0.232738	0.354479	1
MIR16B	-1.57575	0.35451	1
NCOA6	0.171928	0.354637	1
ZSCAN29	0.178578	0.354641	1
SGPP2	0.468411	0.355218	1
LYRM7	-0.239653	0.35604	1
TM2D1	-0.24569	0.35607	1
ERMP1	0.184745	0.35647	1
CNTN4	-0.176877	0.358018	1
CATSPERD	0.237288	0.358046	1
SP1	0.162972	0.358281	1
NCKIPSD	0.263091	0.359798	1
GPR75	0.226061	0.359812	1
TIGD6	-0.402744	0.359905	1
CARD11	-0.268381	0.360298	1
THRA	-0.165578	0.360831	1
XG	-0.561856	0.36114	1
PNKD	0.185352	0.365883	1
MXRA5	0.859399	0.366662	1
ERC1	0.162801	0.366738	1
RGL1	0.188794	0.366931	1
EFNA4	-0.495935	0.367478	1
FBXO8	-0.141379	0.367677	1
LINGO4	0.70788	0.368569	1
AJAP1	1.09042	0.368737	1
GAA	0.235177	0.369066	1
RTN4RL1	-0.18884	0.369202	1
TP53I13	-0.2617	0.371523	1
FBXO36	0.299756	0.373315	1
ZNF608	0.222235	0.373434	1
CLOCK	0.180791	0.374161	1
IL23A	0.421337	0.374499	1
TRIM37	-0.159193	0.374732	1
CPA6	-1.40877	0.375139	1
PAPLN	0.432147	0.375856	1
WDR7	0.155609	0.376607	1
ACACA	-0.15311	0.376995	1
GPRC5B	-0.332729	0.378527	1
AHI1	0.148253	0.378647	1
PPP1R13L	-0.17686	0.379316	1
NRSN2	0.440105	0.379343	1
APMAP	0.20513	0.379582	1
LARP6	0.349305	0.380189	1
SAMSN1	0.640076	0.38085	1
SNX30	-0.212612	0.381535	1
UBB	-0.172565	0.381779	1
YIPF4	-0.161597	0.382893	1
KCNA4	-0.292031	0.383571	1
NUP98	0.167498	0.384073	1
ESCO1	0.16155	0.384554	1
NIPA2	-0.214383	0.38458	1
RBM7	0.16464	0.385221	1
CNKSR2	-0.202339	0.38566	1
RPL14	-0.171187	0.386677	1
CELSR3	0.162815	0.387415	1
AMMECR1L	-0.192845	0.388407	1
ZBTB20	0.152551	0.388526	1
DMC1	1.00688	0.38895	1
MYBL1	0.321807	0.3891	1
AJUBA	-0.376934	0.389133	1
FRYL	0.161998	0.390568	1
TNFRSF8	-0.846439	0.390834	1
HMGB3	-0.503327	0.391092	1
TRAPPC2L	-0.153743	0.391233	1
YWHAB	0.169699	0.391641	1
PVALB	-1.08057	0.392035	1
ERC2	0.18683	0.39255	1
LOC101115398		0.394879	1
KCNRG	-0.63589	0.395324	1
NRCAM	-0.16285	0.395984	1
COL6A3	0.332683	0.396764	1
LONRF3	0.169436	0.397545	1
NR4A3	0.575244	0.397921	1
AFF2	-0.361323	0.398828	1
APPL2	-0.178304	0.399063	1
TOPORS	0.160548	0.399449	1
RRP1	-0.239613	0.3997	1
PLA2G12A	-0.14174	0.400052	1
TNFAIP3	-0.388768	0.400244	1
ARF4	0.175589	0.400293	1
PLEKHA7	-0.255404	0.400838	1
RHBDD1	0.194118	0.400921	1
PAPPA	-0.81803	0.40236	1
SPEF2	0.196653	0.403245	1
KCNT1	-0.322754	0.403756	1
WDR88	1.14182	0.40456	1
UBE3D	-0.296647	0.405143	1
WFIKKN2	-1.09111	0.40544	1
CCDC27	2.20664	0.406595	1
GMNN	-0.182761	0.406878	1
FGD6	-0.263861	0.407567	1
TBP	0.257665	0.40884	1
KCNAB2	0.260165	0.40921	1
CRHR1	-0.359976	0.409488	1
HSPA4L	0.188273	0.409566	1
USP47	0.153361	0.409964	1
ZNF609	0.14566	0.410022	1
ZBTB9	-0.149314	0.410106	1
AMMECR1	-0.194924	0.410216	1
FIGNL2	-0.324742	0.411162	1
ZZEF1	0.151434	0.411174	1
GRIPAP1	0.14306	0.411263	1
FRMD3	-0.200269	0.412259	1
TTLL6	-0.592233	0.412821	1
PPP4C	0.205955	0.414477	1
WIPF1	-0.272736	0.415193	1
CD34	-0.281559	0.415313	1
PIK3C2A	0.159257	0.415387	1
OBSL1	-0.174282	0.415856	1
PPP2R2B	0.167562	0.415914	1
DOPEY2	0.158955	0.416908	1
SRP54	0.147548	0.417068	1
HELQ	0.207594	0.419545	1
DSEL	0.18352	0.420599	1
SERINC5	0.181894	0.421164	1
BHLHE41	-0.264135	0.42133	1
GSK3B	0.146656	0.421389	1
RORC	0.217692	0.42254	1
ZNF318	0.148869	0.4241	1
FNIP2	0.191036	0.424864	1
TRIM35	-0.231459	0.425063	1
ZNF408	-0.195885	0.42518	1
PNPO	-0.148435	0.425559	1
FOXG1	-2.1498	0.426108	1
RBM46	-0.40167	0.42729	1
ANAPC7	-0.136967	0.431364	1
GNMT	0.188982	0.432124	1
ERCC6	0.129377	0.432216	1
CHD3	-0.138945	0.433684	1
WARS	0.16776	0.434429	1
GCC2	0.133142	0.434979	1
AGTR1	-0.182285	0.43669	1
TRIP11	0.162543	0.437463	1
KRT15	0.931257	0.437714	1
SLAMF1	0.991917	0.437828	1
MCOLN1	0.179043	0.439234	1
CDC42	-0.12929	0.439405	1
RUSC1	0.186584	0.439826	1
PRRC2A	0.152178	0.440072	1
CEP128	0.213992	0.440532	1
DDB2	-0.309139	0.440928	1
GPC5	-0.202498	0.441113	1
NPY1R	-0.411924	0.441394	1
LOXL3	0.215169	0.442415	1
DOCK6	-0.227447	0.442695	1
CPAMD8	-0.247776	0.442731	1
TMEM132C	-0.628321	0.443466	1
ADAMTS3	-0.329352	0.443708	1
CAB39L	-0.159245	0.444004	1
RPL13A	-0.14865	0.444069	1
RGMA	-0.53748	0.444211	1
TMED1	-0.214285	0.444753	1
CENPO	0.20559	0.4458	1
FGF11	-0.233245	0.446005	1
MAP4K5	-0.143435	0.446101	1
PIEZO2	-0.279395	0.44735	1
WDR93	-0.297368	0.447628	1
FBXL18	0.336367	0.448341	1
CDK13	0.122545	0.449012	1
ACADSB	-0.134958	0.451748	1
MTMR8	-0.233276	0.451991	1
GLIS3	-0.165857	0.452659	1
RCC2	0.210517	0.453541	1
FBXO40	0.712033	0.454074	1
EEF1A1	-0.189507	0.454194	1
HMGXB3	0.146772	0.455576	1
PHACTR4	0.165379	0.457131	1
ISCU	0.213105	0.45743	1
MYO1B	0.155546	0.457688	1
PIAS1	0.141919	0.457793	1
ACSS2	0.155753	0.458771	1
CLK4	-0.157722	0.459493	1
TULP3	-0.211009	0.459583	1
AGR2	0.460501	0.460636	1
TRIL	-0.269131	0.460893	1
SLC38A7	-0.206235	0.46254	1
TJP3	-0.302246	0.463082	1
ARFGAP2	-0.144915	0.463717	1
KHNYN	-0.142859	0.464866	1
TUBGCP4	0.155242	0.464987	1
CPSF7	0.133572	0.465902	1
RPA1	0.157126	0.466014	1
HDX	0.164739	0.466696	1
PIAS3	-0.17877	0.467883	1
PIKFYVE	-0.133335	0.468589	1
APEH	-0.124242	0.470172	1
NBR1	0.134377	0.471938	1
SGSM1	-0.156857	0.472241	1
BNC2	-0.312877	0.472378	1
BBS2	0.125754	0.472943	1
KSR1	-0.361157	0.473678	1
LIG3	0.158525	0.47461	1
PLAG1	0.146921	0.474857	1
UBAP1	0.141192	0.474885	1
GHRL		0.475521	1
IL18RAP	0.840016	0.47616	1
RPS6	-0.158302	0.476318	1
SHROOM2	-0.449469	0.476866	1
MURC	0.513435	0.477896	1
DYM	0.139125	0.478351	1
STK11IP	-0.191097	0.478491	1
TMEM154	-0.412181	0.479373	1
TMCO3	-0.155743	0.479539	1
SLC38A10	-0.116617	0.479568	1
DCHS1	-0.190162	0.479625	1
BATF3	-0.978753	0.480069	1
ANKRD34A	0.532043	0.480858	1
RIN2	0.143001	0.481299	1
PACSIN2	-0.137367	0.48325	1
LRRC8D	0.137621	0.484344	1
RIMBP2	-0.136501	0.484895	1
ZFP1	0.157738	0.485351	1
MPDU1	-0.143386	0.486406	1
HPSE	0.562737	0.486549	1
SCAI	0.133343	0.486722	1
CNNM1	-0.260754	0.48676	1
ACBD6	0.176222	0.486843	1
TNN	-1.82145	0.486865	1
LDLRAD3	-0.218284	0.487514	1
SORCS2	-0.778719	0.4878	1
HAUS8	0.168239	0.488074	1
WDR47	0.138688	0.488448	1
USP25	0.131782	0.488758	1
CNNM4	-0.200514	0.489362	1
ATR	0.134311	0.48951	1
BRWD1	0.113917	0.48996	1
SMARCD1	0.118198	0.490139	1
SLC45A1	0.232476	0.490997	1
TMEM30B	-0.133584	0.491037	1
GTSE1	0.803273	0.49134	1
PIP4K2B	0.125912	0.492278	1
ACE2	0.380169	0.492782	1
ACTN2	0.629949	0.493895	1
DIAPH3	0.645868	0.495151	1
CNST	0.118675	0.495238	1
FRMD7	-1.1783	0.495273	1
IMPAD1	-0.110975	0.496708	1
GPATCH4	0.236607	0.49674	1
NEMF	0.130782	0.497056	1
SMARCAL1	0.138685	0.497102	1
ZBTB22	-0.224249	0.498403	1
MREG	0.449978	0.498622	1
SDSL	-0.546168	0.498733	1
SENP1	0.141149	0.499597	1
ADAR	0.120886	0.500269	1
ADCY5	0.223831	0.501193	1
JMY	-0.131042	0.503786	1
APC	0.133322	0.504967	1
TMC7	0.526643	0.505127	1
NGFR	-0.353646	0.506235	1
KIAA0586	0.116591	0.506928	1
BTRC	0.135594	0.507081	1
CCDC89	0.275767	0.507121	1
PDE2A	-0.222667	0.507617	1
SLC35F2	0.290899	0.507654	1
TSEN2	0.166024	0.50817	1
BOP1	0.20668	0.508818	1
TMEM232	-0.23649	0.509192	1
KLF15	0.282537	0.509275	1
EPHA1	-0.208475	0.509586	1
TCTN3	-0.103253	0.510318	1
KLHL35	0.922868	0.510842	1
CCNT1	0.132432	0.511318	1
NAGK	-0.149717	0.511635	1
SPEN	0.11772	0.511755	1
OSBPL5	-0.435021	0.513109	1
FBLN5	0.358302	0.513122	1
MSH3	0.134143	0.513438	1
OTUB1	0.185221	0.513462	1
ADAM19	-0.343527	0.513943	1
FAM175B	0.154572	0.514354	1
GBF1	0.111413	0.514647	1
LGR4	-0.159141	0.515188	1
MIEF2	-0.186574	0.515231	1
USP24	0.105715	0.516589	1
FBXL5	-0.138823	0.51774	1
KALRN	-0.240074	0.518129	1
PREX1	0.133054	0.518281	1
MRPS18C	-0.260933	0.51854	1
CERS1	-0.364481	0.519154	1
NRROS	-0.582989	0.522627	1
RLF	0.121048	0.523146	1
MSRB3	-0.28993	0.523537	1
FRMD4A	-0.21785	0.524296	1
SUN2	-0.107252	0.524439	1
DUOX1		0.525153	1
TMC3		0.525153	1
DHDDS	0.1305	0.525448	1
PC	0.186847	0.525651	1
PDE5A	-0.185976	0.525731	1
MRO	-0.573592	0.526206	1
R3HDM2	0.119385	0.526638	1
DDR2	-0.240741	0.526772	1
AP3M2	0.14142	0.527203	1
HIVEP3	0.162095	0.527571	1
MMS22L	0.193586	0.527751	1
ZNF219	0.16772	0.528378	1
DENND5B	0.121854	0.529689	1
CHD7	0.10303	0.530189	1
SMIM19	-0.109949	0.530286	1
PLK5	-0.296256	0.530503	1
DUSP18	-0.144834	0.531444	1
ZNF182	-0.143376	0.531907	1
RGS20	-0.510143	0.533586	1
BTAF1	0.105926	0.533804	1
AFAP1L2	-0.237239	0.533988	1
ZFYVE9	0.119134	0.535175	1
TLN2	-0.126581	0.535377	1
ABL2	0.125163	0.535702	1
SH3RF1	0.166007	0.53574	1
MLEC	-0.0974392	0.537059	1
XRN1	0.108189	0.537656	1
PIK3CB	0.1116	0.537796	1
BBS10	-0.104804	0.538487	1
RNF165	-0.392115	0.539214	1
TSPAN18	-0.307655	0.539589	1
CA11	-0.126319	0.540431	1
USP10	0.135587	0.54185	1
CERS2	0.1143	0.541998	1
TMEM203	-0.184595	0.54239	1
GPAM	-0.157515	0.542461	1
MACC1	1.13872	0.54344	1
MRVI1	-0.325369	0.544413	1
WDFY3	0.109302	0.544945	1
FAT3	-0.136276	0.546147	1
OSCP1	0.130018	0.5462	1
LRRC28	0.139817	0.546456	1
EIF3F	0.102164	0.546467	1
TEAD2	-0.260139	0.546809	1
RTEL1	0.111088	0.546847	1
HAUS1	0.167369	0.548079	1
IL27RA	0.12319	0.54827	1
CSNK1A1	-0.109013	0.548276	1
RBM14	0.116673	0.550135	1
MACF1	0.102555	0.550721	1
STK40	0.159439	0.550951	1
TNIK	-0.113012	0.551009	1
FAM208B	0.101503	0.551083	1
PPP1R10	0.128505	0.551344	1
FNBP4	0.0931362	0.551783	1
ATRIP	0.224788	0.551801	1
PIWIL3	0.102163	0.552171	1
RSPO2	-0.964763	0.552726	1
PTPRU	-0.21764	0.552792	1
ELMO1	0.188075	0.552828	1
ABHD14B	-0.236167	0.553	1
ATXN1	-0.168624	0.55421	1
PHRF1	-0.114569	0.554274	1
FRMPD4	-0.319146	0.55498	1
SARM1	-0.268425	0.556035	1
NPAT	0.141258	0.556143	1
BECN1	-0.0942413	0.556259	1
RC3H2	-0.0995402	0.556804	1
PEX6	0.130011	0.557543	1
ZBTB43	0.130263	0.557769	1
ATN1	0.162858	0.558024	1
RELN	-0.184186	0.558967	1
NOA1	0.166976	0.560142	1
BCO2	0.258213	0.561377	1
SLC12A8	0.138882	0.562567	1
DMPK	-0.119699	0.562627	1
NUP43	0.167788	0.562649	1
ARHGAP5	0.126042	0.56295	1
TGFBR3	-0.108414	0.563408	1
ZNF512	0.100555	0.563449	1
CEP70	-0.102462	0.563749	1
GTF2E1	0.12927	0.56448	1
ANKRD35	0.13584	0.564786	1
FHOD3	-0.280745	0.564838	1
EP300	0.103107	0.565723	1
FAM193B	0.0914716	0.566529	1
ADCK3	-0.221032	0.566706	1
RFX6		0.567363	1
C1QTNF7	-0.262236	0.568851	1
CARD9	-0.268101	0.56908	1
RNF20	0.121779	0.569294	1
CAMK2B	0.144781	0.569522	1
ATP7A	-0.101654	0.569889	1
DENND6B	-0.0939912	0.570383	1
TTC1	0.10839	0.570706	1
CCDC25	-0.092394	0.570835	1
PIGA	0.168969	0.571771	1
ANKRD34C	0.178775	0.572818	1
RPL31	-0.137476	0.573764	1
MYO18B	-0.366647	0.573794	1
EIF4E3	0.108047	0.574594	1
AHCTF1	0.0950401	0.574743	1
POU2F2	-0.396778	0.575515	1
CNPPD1	-0.170467	0.57615	1
ATP10B	-0.432278	0.576357	1
CCDC59	0.148649	0.576918	1
FAM43B	1.06431	0.576969	1
FES	-0.251214	0.57721	1
SLC44A3	-0.172635	0.577254	1
DIO2	-0.156863	0.577541	1
ZMYND8	0.0908108	0.577591	1
CTIF	0.157313	0.578297	1
ZNF654	0.0975415	0.57845	1
TMEM19	-0.110932	0.578888	1
ZFAND6	-0.1148	0.579363	1
SLC25A51	-0.104474	0.581267	1
FOXP1	0.085533	0.581811	1
AP2M1	0.0956685	0.581826	1
FOXJ2	-0.102545	0.583313	1
ATXN10	-0.0848894	0.583559	1
MEAF6	-0.116579	0.583975	1
CROT	-0.100817	0.585562	1
KIFC2	-0.130341	0.585655	1
ZNF488	0.219754	0.585755	1
PLEKHA6	0.112211	0.586038	1
CNPY2	0.154081	0.587541	1
MYO1G	0.217882	0.587992	1
CHL1	-0.488304	0.588377	1
AP2B1	0.108439	0.589156	1
CASP9	-0.105691	0.589621	1
HEATR4	-0.255847	0.590031	1
LCNL1	-0.952044	0.590163	1
ODF2	0.0951717	0.591313	1
ANO5	0.187858	0.592281	1
POU2F1	-0.120198	0.592642	1
PTPRK	-0.0856351	0.592845	1
EPHB1	-0.310074	0.593387	1
PDE1B	0.294142	0.594274	1
MTMR3	0.0868649	0.595235	1
UBAP2L	0.116778	0.595355	1
TNXB	-0.165914	0.597183	1
SP3	-0.107461	0.598071	1
CTRL	-0.235207	0.598148	1
CCDC64	0.102374	0.599491	1
CDK12	0.101034	0.599653	1
FAM26E	-0.280187	0.599719	1
MYH15	0.515307	0.599899	1
KLHL18	0.122232	0.600438	1
TRANK1	-0.101049	0.600468	1
GLYCTK	-0.204211	0.600902	1
RBBP4	-0.104874	0.601154	1
PFKFB2	0.0891434	0.602282	1
TAT	1.54225	0.602512	1
CORO1B	-0.10421	0.60263	1
PROM2	0.343354	0.60265	1
FNDC7	-0.447754	0.602757	1
WDR11	-0.0827822	0.603643	1
GPR85	-0.133095	0.603743	1
CD9	-0.155334	0.60398	1
ANKRD52	0.130309	0.605081	1
ST3GAL6	0.10078	0.60589	1
UQCRH	-0.14518	0.606353	1
NOP2	0.151654	0.606413	1
FAM228B	-0.160865	0.607476	1
FBXW7	-0.102898	0.60783	1
ASB1	-0.113076	0.609063	1
PHF21A	0.0698841	0.61118	1
S1PR2	-0.226639	0.611304	1
EIF1	0.178311	0.611566	1
SETD5	0.0788005	0.612228	1
EML4	0.0987228	0.612263	1
EXOC2	-0.0941879	0.614168	1
FAN1	0.095951	0.614182	1
LMAN2	-0.107107	0.614467	1
PIAS2	0.0893598	0.614811	1
IFIT2	-0.18258	0.614821	1
LAMP3	0.254413	0.615342	1
TMEM97	-0.127364	0.615907	1
TEX38	0.369363	0.617347	1
SPIRE2	-0.0990962	0.617403	1
OBFC1	0.0938089	0.617648	1
ADARB1	-0.131683	0.617744	1
IRS4	-0.13661	0.619035	1
LMF2	-0.116987	0.619562	1
GRN	-0.105285	0.620491	1
ANKRD11	0.0932227	0.621098	1
DOCK4	-0.100282	0.62119	1
CCDC85A	0.197531	0.621489	1
PNISR	0.0982297	0.621526	1
KIAA1109	0.0925897	0.622978	1
PLXNA3	-0.100769	0.623273	1
CPNE1	0.110188	0.62338	1
LDLRAD4	0.100366	0.62365	1
CTSF	-0.11968	0.623842	1
CEP104	0.0982283	0.624068	1
C2CD3	0.0877972	0.624569	1
CREBL2	-0.102352	0.624576	1
SLC10A3	-0.107841	0.624736	1
SLX4	0.138264	0.624857	1
DTD1	-0.0940111	0.625027	1
SSH2	0.0946743	0.625106	1
PPP1R9A	-0.0857699	0.625107	1
HELLS	0.219433	0.628127	1
PUF60	-0.0918366	0.630068	1
C1QC	0.123948	0.630288	1
PRRT3	-0.0870233	0.630478	1
PLAT	0.136749	0.631103	1
KIAA1549	-0.0771922	0.631209	1
TTC27	-0.09899	0.631235	1
ZNF202	0.104764	0.63197	1
ATIC	-0.115714	0.632125	1
TMEM184A	-0.411585	0.632316	1
METAP1	0.104213	0.632719	1
MYO1E	-0.0970018	0.63276	1
CTBP2	-0.126535	0.633773	1
ZFP36L2	-0.311407	0.635664	1
TESK2	-0.199892	0.636514	1
SLC22A15	-0.129558	0.636947	1
MAT1A	0.16697	0.637095	1
AMZ2	-0.121519	0.637378	1
PAPD7	0.130367	0.638181	1
SCTR	-0.592729	0.638651	1
MCU	0.0937386	0.638922	1
SMARCA4	-0.0984179	0.63921	1
ZNF341	0.118605	0.640428	1
CERS4	0.141454	0.642503	1
AIFM2	0.163871	0.643722	1
KANSL3	0.0931762	0.644261	1
ELMSAN1	0.110239	0.644388	1
SFPQ	0.0850742	0.644502	1
RUSC2	0.0941172	0.644636	1
ULK3	-0.0954917	0.644662	1
SYT16	-0.246455	0.644678	1
MFHAS1	0.118609	0.645675	1
CSRNP2	-0.0700679	0.645825	1
LRRC41	0.100081	0.64601	1
TMEM169	0.157736	0.646679	1
APPL1	0.0855561	0.64795	1
TMEM63B	0.166065	0.648321	1
GYLTL1B	-0.354259	0.649152	1
TTLL4	0.114286	0.650342	1
WDR61	-0.0702323	0.650364	1
KIAA0319	-0.12743	0.651789	1
SLC43A3	0.188353	0.652051	1
ATP6V1D	-0.0765182	0.654276	1
MYADM	-0.224612	0.656342	1
CSPG4	0.220306	0.656618	1
GSTCD	0.163889	0.657408	1
SLC35F1	-0.195051	0.658255	1
TRIM56	-0.172783	0.658287	1
ATM	0.0942909	0.659052	1
PMEPA1	0.124044	0.659179	1
PDE8B	0.148447	0.659691	1
PICK1	0.112483	0.660322	1
NOX5	-0.306672	0.661069	1
P2RY12	-0.270109	0.661337	1
EXOC6B	0.0691121	0.661599	1
DOPEY1	0.0872628	0.662283	1
NOL8	0.0916392	0.662451	1
INTS5	-0.110188	0.662542	1
NR3C2	0.0808414	0.663668	1
KIF13A	-0.0965056	0.663712	1
TRIM2	-0.0774998	0.664027	1
SRRM5	1.32491	0.664332	1
AEBP2	-0.0876788	0.664557	1
CNPY3	0.109185	0.664593	1
MTFMT	0.122225	0.664747	1
ACSL1	0.0864566	0.665451	1
SYTL4	-0.111967	0.665575	1
IL34	-0.16467	0.666429	1
WBP4	0.0771227	0.666836	1
PDGFB	-0.220186	0.667161	1
SLC30A10	0.482745	0.66722	1
CACUL1	-0.0649013	0.667239	1
TUSC2	-0.11317	0.667654	1
KIF21B	0.254	0.667907	1
MCM8	-0.154292	0.668164	1
ANKRD40	0.096385	0.668314	1
TMEM54	0.282779	0.668972	1
MKL2	-0.0645673	0.669442	1
LARS2	-0.0777192	0.669596	1
VWA5B1	-0.249653	0.669829	1
CREBBP	0.0668942	0.670466	1
HSPA14	0.076754	0.670493	1
CCSER1	-0.0996436	0.672744	1
STK3	0.0882859	0.673241	1
GRIN2D	0.346291	0.673545	1
RNF168	0.0863524	0.673755	1
MKNK1	0.107554	0.673793	1
DCAF6	-0.0796562	0.675082	1
NID1	-0.0856666	0.676597	1
BCL7A	-0.10921	0.677774	1
PACRGL	-0.0927784	0.678074	1
GHITM	-0.0589322	0.678874	1
ERLIN2	-0.0722061	0.678895	1
BCL9L	-0.151507	0.679136	1
ZFYVE16	0.0747747	0.680197	1
MTF1	0.102026	0.681116	1
SMARCC1	0.075755	0.682913	1
ZNF672	0.102887	0.683088	1
OXSM	-0.184558	0.683348	1
GANC	-0.0877348	0.683958	1
BARD1	0.154734	0.684414	1
SCAP	0.0975488	0.685742	1
AFF1	-0.0654981	0.686355	1
BEND5	-0.100528	0.686571	1
LAMTOR3	-0.0699111	0.686787	1
VASH2	-0.282744	0.686916	1
GPR174	-0.524653	0.687187	1
LATS1	0.0715588	0.687744	1
COPS2	-0.0604486	0.687947	1
RBM27	0.0797212	0.688087	1
B3GNT4	0.111182	0.688738	1
CLEC11A	-0.331642	0.688831	1
AK8	0.101624	0.689386	1
GLRA1	-0.22457	0.689489	1
TOB1	-0.0970871	0.689885	1
SCN3A	0.102849	0.690853	1
CHD1L	0.0853848	0.690968	1
KCNN1	-0.262546	0.690998	1
SLC25A42	-0.186206	0.691219	1
HDAC8	0.106511	0.69174	1
CELF3	0.115935	0.692238	1
PAG1	0.0954577	0.69255	1
RYK	-0.073453	0.692775	1
NUMA1	-0.082063	0.692912	1
RPL10A	0.13628	0.693158	1
NLRP1	-0.390689	0.694099	1
AGAP1	0.119829	0.694849	1
FOXP3	0.23076	0.69489	1
PRR14L	0.0872482	0.694975	1
C2CD2L	0.103812	0.695215	1
NUP153	-0.0713145	0.695229	1
CLK3	0.0687582	0.695963	1
SHQ1	-0.080089	0.696416	1
ZNF329	-0.114823	0.696428	1
ZCCHC6	0.0625712	0.696727	1
MYLIP	0.0772556	0.696909	1
PITPNM2	-0.0806219	0.697038	1
RBM19	0.0811816	0.697288	1
HIVEP2	0.0681605	0.697291	1
IP6K1	0.0673411	0.698518	1
CMTM7	0.178981	0.699372	1
MAN1A2	0.0663731	0.699696	1
ADRBK1	-0.115493	0.700159	1
BLMH	-0.0663295	0.700246	1
TM2D2	-0.0446665	0.700939	1
ZC3H6	0.0637837	0.701075	1
LPP	-0.0890049	0.701354	1
BMPR1A	-0.0788991	0.702556	1
WDR5B	0.100577	0.702878	1
APAF1	0.068598	0.703766	1
XXYLT1	-0.0869352	0.704153	1
CCM2L	-0.40519	0.705056	1
HN1L	-0.0818432	0.705826	1
SIAH1	0.0736409	0.706046	1
ZNF382	-0.0860695	0.706076	1
FHL1	0.0794554	0.707495	1
IGF2R	-0.0738804	0.707562	1
TEAD3	-0.18269	0.707631	1
DDR1	-0.0577594	0.707905	1
PRELID1	-0.0752279	0.70885	1
FOXRED1	-0.0900099	0.709075	1
MED4	-0.0745563	0.710478	1
BAZ2B	0.0653128	0.710478	1
TNRC18	-0.115741	0.710993	1
GCLC	-0.0660977	0.711137	1
VWA8	-0.049721	0.711547	1
NAP1L1	0.0725525	0.71409	1
IL4R	-0.148863	0.714276	1
NAPSA	0.198113	0.714756	1
FSD1L	-0.0774594	0.715927	1
ZKSCAN8	0.0735163	0.71671	1
SUSD4	0.102643	0.716712	1
MXRA8	-0.0817349	0.716901	1
ATG7	-0.0862435	0.71691	1
ZNF891	-0.130447	0.71773	1
ERBB3	-0.108156	0.718711	1
STRIP2	-0.140582	0.718808	1
PHF20L1	0.0564616	0.719369	1
CEP120	0.0817808	0.720956	1
CLEC16A	0.0751394	0.721363	1
KCNC4	0.143671	0.721911	1
TRIM13	-0.0854605	0.723109	1
HIPK3	0.0727762	0.723278	1
TRIM3	0.129051	0.723455	1
AP3B2	0.0513363	0.723669	1
DNTT	0.620692	0.724774	1
PPHLN1	-0.0752126	0.725262	1
CENPU	0.125783	0.727017	1
SKIDA1	0.124585	0.727388	1
EME1	-0.113886	0.727605	1
BPGM	0.0674653	0.727776	1
CAPS2	-0.0979746	0.727779	1
RBM17	0.060904	0.72803	1
CBX3	0.0732703	0.728275	1
AARS2	-0.080123	0.728724	1
C13H20orf194	-0.0827288	0.72876	1
SENP2	0.0597676	0.730814	1
INSIG2	-0.0928576	0.73095	1
QSER1	0.0724081	0.731259	1
EEFSEC	-0.0968884	0.731262	1
ESRRA	-0.110428	0.731267	1
PPARA	-0.0952629	0.731902	1
PLXNC1	0.0973643	0.732507	1
RARS	0.068714	0.733184	1
NAV2	0.082038	0.733789	1
ATL2	0.0583387	0.734507	1
MS4A1	-0.783762	0.734616	1
SMC6	0.0887804	0.735316	1
BCAS1	-0.278746	0.735618	1
PLEKHJ1	-0.12529	0.735803	1
EXOSC2	-0.0475648	0.737284	1
MFAP1	0.0801825	0.737486	1
HSH2D	0.14855	0.737796	1
DAXX	-0.0631633	0.737844	1
FAM170A	0.477881	0.738845	1
DGCR8	-0.0614818	0.74018	1
BHLHB9	-0.0744397	0.741074	1
SMARCA2	-0.0713823	0.741327	1
CPNE8	0.0602652	0.741402	1
NBEA	0.0610427	0.741705	1
RENBP	0.159168	0.742327	1
CDHR2	0.31874	0.742748	1
CHEK2	0.114812	0.742892	1
GPR26	0.0611279	0.743376	1
VTI1A	-0.0694025	0.743429	1
WISP3	-0.244803	0.743865	1
NCOR1	0.0465407	0.743973	1
MAP3K9	0.0704183	0.744204	1
NT5DC3	-0.0778937	0.744498	1
TBCD	0.0673294	0.74514	1
TMEM55B	0.0789684	0.746191	1
TTC3	-0.0734864	0.746205	1
USP3	-0.0681302	0.747054	1
IPO4	0.0711673	0.747878	1
NRG1	-0.0880929	0.748045	1
TSHZ3	0.0770183	0.748091	1
PDE1C	-0.0826141	0.748419	1
BRMS1	0.094145	0.749508	1
LAPTM5	0.0588403	0.750261	1
BEST4	-0.517665	0.750443	1
SIK3	0.0599751	0.75055	1
STAT6	-0.133166	0.750767	1
CLCN3	0.0708362	0.751476	1
WDR70	0.0773051	0.752041	1
RAP1GDS1	-0.0781762	0.752219	1
RNF111	0.0560458	0.753079	1
ABHD2	0.0874502	0.753517	1
SH3PXD2B	0.0881764	0.753657	1
PHTF2	-0.0878619	0.753917	1
MANBAL	-0.0740691	0.754296	1
ULK4	-0.0499927	0.754399	1
TREML2	-0.463798	0.754951	1
WNT9B	-0.316621	0.755824	1
COL10A1	1.17979	0.756421	1
MUS81	-0.0984503	0.756912	1
CAPRIN2	-0.0889145	0.757122	1
PTPRQ	-0.753524	0.757534	1
CPSF2	-0.0456107	0.75783	1
LYPD6	-0.148574	0.758171	1
PLA1A	0.398741	0.758533	1
SMIM8	0.110673	0.759064	1
ITPK1	-0.11246	0.759312	1
MRRF	0.0903494	0.759792	1
ASNSD1	-0.0672633	0.760838	1
SCAF1	0.0839862	0.761749	1
MORC3	-0.0480079	0.761911	1
NAIF1	0.0735181	0.762244	1
PLA2G5	-1.58162	0.76245	1
MYCBP2	0.0506086	0.763775	1
GBX1	0.788014	0.763836	1
ALPK3	0.0540844	0.763868	1
CCDC85B	-0.320459	0.764092	1
KCNK6	-0.102805	0.764413	1
NCKAP5L	-0.0730727	0.764545	1
ZFAND5	0.0458686	0.764687	1
WNT11	0.132353	0.765165	1
SRPK1	0.0666879	0.765259	1
LTBP1	-0.0735982	0.766541	1
MAP1S	0.0903258	0.767652	1
CEP164	0.0510883	0.76834	1
HDAC4	0.0938733	0.768608	1
CALU	0.0551804	0.768663	1
INTS7	-0.0459656	0.768992	1
RBM10	0.0575158	0.769799	1
IL10RA	0.0846479	0.771239	1
TP53BP2	0.0514146	0.771494	1
PRDM8	0.296522	0.771584	1
SH3BGRL3	-0.276799	0.771617	1
RASAL2	-0.0532343	0.772338	1
SIDT2	0.0392309	0.773131	1
ZNF367	0.107551	0.773462	1
TRIP13	0.160756	0.773643	1
ZNF335	0.0539242	0.774153	1
TRIM66	0.0759585	0.774288	1
ZNF398	-0.0664104	0.774355	1
RIC8B	-0.0439588	0.77441	1
GAS7	-0.108626	0.774774	1
STAU1	0.049516	0.776242	1
ONECUT1	0.220195	0.776712	1
NEK11	-0.082253	0.776718	1
CCNT2	0.0483823	0.777059	1
IKBKAP	0.0480315	0.777878	1
RECK	0.0569601	0.778678	1
PDK3	0.081237	0.779785	1
PRX	-0.101127	0.779891	1
TMEM33	0.048498	0.780078	1
TECPR2	-0.0567888	0.780221	1
GPR180	0.0560259	0.780513	1
OTX2	0.264553	0.780805	1
FAM96A	-0.0339081	0.780856	1
DUSP15	0.107275	0.781016	1
ST3GAL4	-0.0993366	0.78193	1
WDR77	0.0573437	0.782249	1
CTSC	-0.0970485	0.782673	1
ATP13A1	0.071517	0.782877	1
SPSB3	-0.060795	0.783001	1
PTPRE	0.121951	0.7837	1
CYB561	0.162611	0.783781	1
ENTPD4	-0.0577179	0.784051	1
PTCH1	-0.074299	0.784324	1
RSF1	0.0562466	0.784878	1
TTLL5	-0.0659077	0.784918	1
HNRNPK	-0.039554	0.785067	1
USP15	-0.0371596	0.785555	1
PSRC1	0.0689538	0.785753	1
ST5	-0.0561355	0.785976	1
MTG2	0.0665562	0.786092	1
ANKRD60	0.0910389	0.786318	1
MYEF2	0.0517002	0.786541	1
HSPA13	0.0535336	0.786606	1
MCF2	-0.222309	0.786707	1
KLHL36	0.0767999	0.78672	1
DHH	-1.0094	0.78698	1
ZNF862	0.0680525	0.787517	1
DSC1	-0.190777	0.787955	1
GORASP2	0.0574123	0.788486	1
MAPK9	0.0503644	0.788497	1
TYW5	-0.0684815	0.788631	1
LCORL	0.0504811	0.788665	1
MRPL32	-0.0352571	0.789031	1
TMEM199	-0.0434388	0.789163	1
GID4	0.0849529	0.789654	1
CSTF1	0.0834102	0.790504	1
ANKRD44	-0.0707136	0.791918	1
ATG13	0.0477868	0.791968	1
FOXK2	0.0679875	0.79293	1
CADM2	-0.0963764	0.793666	1
FAM134C	-0.0426071	0.795765	1
PHLPP2	0.0494875	0.795793	1
AMIGO1	-0.0398931	0.79602	1
DMTN	-0.0440003	0.796564	1
RPS6KB1	0.0507164	0.796575	1
TNK1	-0.0537284	0.796609	1
CUL5	-0.0485477	0.79724	1
KIAA1210	-0.998394	0.797309	1
GATAD2B	0.0473674	0.797862	1
SYN1	0.127923	0.798993	1
RASA3	-0.0646771	0.799779	1
TBX15	-0.179265	0.800057	1
WDR90	0.0745779	0.800141	1
MYO1C	-0.0540931	0.800225	1
IL15RA	-0.268125	0.801116	1
KIF1B	0.0505605	0.80117	1
DICER1	0.0415126	0.801944	1
RPSA	0.0631037	0.802037	1
ASUN	0.071098	0.80235	1
LIG4	0.0546623	0.802396	1
C1RL	-0.231244	0.802574	1
GRAMD1B	0.0413017	0.802755	1
C4H7orf49	-0.0636053	0.802798	1
NHSL2	0.086477	0.802999	1
EFCAB14	-0.0381147	0.803041	1
RANBP9	-0.0458973	0.803374	1
RNF215	-0.0975645	0.803857	1
NECAB3	0.120915	0.804733	1
TUBGCP3	0.0564475	0.804791	1
NUP88	0.0616844	0.805255	1
CLP1	-0.0463688	0.805939	1
COPG2	-0.0533212	0.806092	1
MEGF11	0.117392	0.806107	1
TJP2	-0.0434195	0.806124	1
ANKRD6	0.0438771	0.806465	1
KIAA0196	0.0383472	0.807234	1
ACTN4	-0.0360238	0.807432	1
ARFGAP1	-0.0363043	0.807451	1
LRPAP1	0.0335148	0.807718	1
WSCD2	-0.0563505	0.807838	1
AXIN1	-0.0424472	0.809059	1
IER3	0.0869828	0.809285	1
ACAT1	0.0372785	0.809339	1
SNX6	0.0470181	0.809585	1
NUP85	-0.0430035	0.809771	1
CNTLN	0.0498216	0.810957	1
ZNF418	0.073991	0.811338	1
AVPR1A	0.537966	0.811571	1
BZW1	-0.0314929	0.812767	1
ZNF683	-0.557495	0.812829	1
FAM102B	0.0867305	0.812989	1
PEX16	-0.0714149	0.813082	1
GPR88	-0.250572	0.813341	1
XRCC3	0.133353	0.813552	1
PRDM16	0.168036	0.814114	1
TRIM42	1.34447	0.814296	1
INSRR	0.222437	0.814691	1
ZNF317	-0.0376722	0.815796	1
FCHO1	0.0728421	0.81611	1
QRFPR	-0.432355	0.81617	1
PHEX	-0.217186	0.816556	1
ADNP	0.0491298	0.816739	1
PKN2	-0.0382796	0.816765	1
AP1G1	0.0470017	0.817103	1
EPHX3	0.0711476	0.817257	1
SMAD9	0.104908	0.817767	1
DNA2	0.109015	0.817821	1
PIGS	-0.0313093	0.817875	1
RIPK4	-0.0600016	0.81867	1
CCDC142	-0.0724832	0.819693	1
ETV4	-0.0639473	0.820813	1
TOX	-0.0763922	0.821342	1
BRI3BP	-0.0183602	0.821813	1
WDR74	-0.0451053	0.82188	1
MAPKAPK5	-0.0509381	0.822525	1
LTN1	0.0510294	0.822736	1
EHD3	0.0778501	0.823162	1
DYNLL2	-0.0456738	0.82359	1
ANGPTL6	0.138887	0.824075	1
IQSEC3	0.0557428	0.824693	1
ENOX1	0.0438863	0.824758	1
EMB	0.0425413	0.825148	1
SNAP23	0.0628522	0.8253	1
SORBS3	-0.0505509	0.825357	1
OSBPL10	-0.098515	0.826571	1
GCC1	-0.049784	0.826877	1
JARID2	0.0445095	0.827001	1
ZNF518A	-0.0395083	0.827751	1
CHD4	-0.0461583	0.827827	1
SNX32	0.044133	0.827945	1
CALHM2	-0.22783	0.828985	1
MPC2	-0.0113418	0.829011	1
PKN1	-0.0499219	0.829404	1
NCOA7	0.0689487	0.830013	1
TFEC	0.0434575	0.830086	1
GRAMD1C	0.0518235	0.831237	1
MRPL2	-0.0336681	0.832131	1
CEP72	0.194498	0.832898	1
ERCC6L2	-0.0433023	0.833439	1
SLAMF8	0.218281	0.834214	1
DNHD1	-0.202048	0.834439	1
LTBP2	-0.244563	0.834702	1
FOPNL	-0.0548289	0.835363	1
NHSL1	-0.0958519	0.835755	1
MCM6	0.0444238	0.835769	1
ZBTB34	0.0558946	0.836082	1
SMARCC2	0.0304453	0.836632	1
MAP4K3	0.0363273	0.836891	1
NECAP1	0.059975	0.837437	1
NGLY1	-0.0514358	0.838695	1
NCOA3	-0.0438652	0.839055	1
CCDC81	-0.180658	0.84107	1
IMPG2	-0.0548563	0.841319	1
TNRC6B	0.0285236	0.842609	1
SLC25A38	0.059236	0.842817	1
LRRK1	-0.100491	0.842877	1
PELI3	0.0542266	0.843045	1
RPL22L1	0.0534143	0.843822	1
ZHX3	0.0596784	0.843898	1
ACOT11	0.0451816	0.843978	1
SYNJ2	-0.0662432	0.843992	1
GPSM2	0.0629576	0.844408	1
STK38	0.0271276	0.844913	1
RNF44	0.0505843	0.845027	1
CREBRF	-0.0505805	0.845033	1
MAP3K11	-0.0336534	0.84526	1
KIAA0141	0.0395329	0.845792	1
CCDC6	0.0445164	0.846014	1
STRADA	0.0374105	0.846373	1
PELI1	0.047871	0.846417	1
GPR21	-0.093936	0.846885	1
SPRED1	0.0256728	0.847064	1
PRTG	-0.0563178	0.847316	1
MAP4K4	-0.0785901	0.847338	1
TMUB2	-0.0148837	0.847386	1
USP27X	0.0918627	0.847762	1
NUTF2	0.0569602	0.848931	1
SETD1A	0.0612391	0.849066	1
TMEM161B	-0.0645515	0.849467	1
CDC42	-0.111896	0.849514	1
GRHPR	-0.0617146	0.850985	1
SCRIB	0.0430566	0.851706	1
TRAK2	-0.022299	0.851825	1
ACAP3	-0.0409996	0.852025	1
ALAS1	-0.0321478	0.852724	1
STX3	-0.0719542	0.85285	1
DOHH	0.0773949	0.853101	1
PLXNA4	-0.0887122	0.853455	1
DMD	0.0633394	0.853742	1
ZDHHC16	0.0550635	0.85497	1
FAM135A	0.033425	0.855078	1
PRKDC	-0.048509	0.855557	1
DNASE2	0.101557	0.855764	1
WDR13	-0.0406167	0.855765	1
SH3GLB1	-0.0143159	0.856001	1
ZNF287	0.0311843	0.856023	1
TARDBP	-0.0236246	0.857137	1
TM2D3	-0.0236162	0.858682	1
ATP6V0A2	0.0303612	0.859152	1
FASTKD2	0.0437555	0.859821	1
CRLF3	0.0599895	0.86015	1
PPP4R1	-0.0511719	0.860216	1
WDR18	-0.0321226	0.860654	1
MOCOS	-0.111664	0.860742	1
MLF2	-0.00846363	0.862075	1
TTF1	-0.0409665	0.862432	1
POC5	0.0224003	0.862603	1
SMOC2	0.0191254	0.862676	1
DMTF1	-0.024036	0.86272	1
CD6	0.0936488	0.863071	1
PDXDC1	0.0248624	0.86335	1
DCAF15	0.0585189	0.864087	1
WDR31	0.0231166	0.864427	1
NELFB	-0.0600497	0.864827	1
PARVA	-0.0533962	0.865849	1
ADAM12	0.0688249	0.866031	1
KANSL1	0.017246	0.866086	1
WIF1	0.0821013	0.866668	1
STX17	0.0165231	0.866939	1
FBXL21	0.076975	0.867014	1
PARD3B	0.0273268	0.867112	1
TSPAN33	-0.0293801	0.867235	1
KIAA1147	0.0282512	0.867936	1
RNF19A	-0.0266918	0.868107	1
EPN2	-0.0340266	0.869234	1
GDF1	-0.595946	0.869373	1
WDR26	-0.030994	0.869627	1
ZGPAT	-0.0347135	0.870285	1
PANK4	0.0300382	0.872924	1
DKK3	-0.0516927	0.873347	1
HKDC1	0.166868	0.873381	1
DSTYK	-0.0400839	0.873974	1
NCLN	0.0535402	0.874219	1
MYOC	0.095727	0.874287	1
MPRIP	-0.0345279	0.874328	1
OTUD4	-0.0224719	0.874588	1
NOM1	-0.0527125	0.875641	1
MRPL53	-0.0114892	0.876126	1
EVI5	-0.0397634	0.877363	1
TGM2	-0.00587009	0.877801	1
STK35	-0.0244841	0.878915	1
AP5B1	0.0703347	0.878916	1
KLF8	0.0646392	0.879363	1
ZNF366	-0.0689497	0.879386	1
CCDC112	0.0360714	0.879739	1
ZSCAN20	0.0309105	0.879943	1
NISCH	-0.0322218	0.879966	1
DENND1C	-0.129476	0.882225	1
CDK5RAP1	-0.0179857	0.883267	1
FAM189A1	-0.116309	0.883363	1
CCDC94	0.0290526	0.88349	1
OSTF1	0.0416974	0.884974	1
GYG1	0.0478669	0.885815	1
VAT1	0.032475	0.886453	1
IPO13	-0.0245877	0.886745	1
CRYBB3	0.228095	0.887215	1
GSS	-0.027513	0.887827	1
RSBN1L	0.0266273	0.887952	1
FKBP2	0.00296224	0.888701	1
TXK	-0.107127	0.889059	1
DUSP9	0.611183	0.889572	1
SOSTDC1	-0.28154	0.889659	1
VEZF1	0.0122627	0.890334	1
RAD51B	-0.0663373	0.890567	1
TLR10	-0.206457	0.890748	1
SHPRH	-0.0203672	0.891192	1
TNFAIP6	0.625521	0.891197	1
OAT	0.0449534	0.891908	1
RPS6KA4	0.0505846	0.892464	1
RIC3	0.015489	0.893253	1
HACE1	-0.0321938	0.893582	1
SOGA1	-0.0325227	0.893825	1
ERLEC1	0.0278305	0.89394	1
GRB7	-0.0697656	0.894937	1
HLTF	-0.0135505	0.89509	1
TSC22D4	0.00508677	0.895291	1
OTUD1	-0.0643109	0.89541	1
CDNF	-0.0537314	0.896557	1
MFSD5	-0.0595561	0.896931	1
KIAA1462	-0.0160395	0.898005	1
EDEM1	-0.0310762	0.898705	1
EFCAB7	-0.0221285	0.899174	1
SPPL3	-0.0352989	0.899344	1
MED16	0.0306562	0.900322	1
TMEM8B	0.0461946	0.900529	1
ARHGAP15	-0.097262	0.900633	1
ADAMTSL3	-0.0705501	0.901992	1
GREB1L	0.044665	0.903043	1
R3HDM1	0.0162268	0.903797	1
HGS	-0.0223293	0.903891	1
AMER1	0.0268237	0.904597	1
TMEM64	-0.0309207	0.90481	1
ZFHX2	0.0507637	0.904954	1
COASY	0.00724706	0.904965	1
CXHXorf38	-0.0739875	0.905201	1
CCDC13	-0.0491554	0.905555	1
TPT1	0.0946546	0.905657	1
HECTD4	0.00629098	0.906011	1
SOCS7	-0.0172135	0.906029	1
ACBD5	0.0250071	0.906136	1
PDE4C	0.0553097	0.907039	1
CLASP2	-0.0234688	0.907315	1
PLAGL2	0.0323995	0.907602	1
NEK3	-0.00610099	0.907903	1
USP19	-0.027343	0.908104	1
NCOR2	0.00739044	0.908124	1
STX10	-0.0692661	0.908158	1
TTC23	-0.0278315	0.908308	1
LRP4	0.0462189	0.908867	1
CCDC157	0.100991	0.90952	1
SH3BP4	0.0566772	0.909907	1
STPG1	-0.0345694	0.909982	1
PCGF6	-0.0252002	0.910688	1
VWA3A	-0.181405	0.91074	1
NCAPD2	0.00248349	0.912658	1
PDE4B	-0.0202831	0.912886	1
CSRNP1	0.0734181	0.912908	1
EHMT1	0.0167241	0.913057	1
DVL3	0.0302143	0.913199	1
BID	-0.0209041	0.913202	1
ITPR1	0.0178669	0.913639	1
TTC19	-0.0203265	0.914207	1
GDPD1	-0.0265723	0.91516	1
PRSS53	0.0393676	0.916365	1
NR2C2	0.0160657	0.916672	1
APOA2		0.916819	1
GPC2		0.916819	1
ALAS2		0.916819	1
ZDHHC24	0.0529168	0.91701	1
NOTCH1	-0.0305764	0.917175	1
DRD3	-0.162169	0.917243	1
CARNS1	-0.30995	0.918519	1
UBAP1L	-0.120357	0.918861	1
GANAB	0.0326104	0.919519	1
SCNN1D	-0.294518	0.919783	1
RNF26	0.0208034	0.92064	1
WDYHV1	-0.0282654	0.920676	1
CDKAL1	-0.0207276	0.920803	1
TRPM4	-0.0285971	0.921046	1
FMN1	-0.0221204	0.921121	1
C17H12orf43	0.0424155	0.921385	1
CBL	0.0158892	0.921565	1
SPTBN4	0.031594	0.921676	1
CDX1		0.921742	1
PIF1	1.27479	0.921965	1
PLA2G2D	1.23181	0.922334	1
ZXDC	-0.0245025	0.922784	1
ACOX1	0.0130274	0.922898	1
FAM71E1	-0.00250357	0.922962	1
ATP10D	0.0421314	0.924301	1
KLK6	1.40125	0.924332	1
STRIP1	0.0128576	0.924674	1
NFASC	-0.0184508	0.92482	1
TNRC6C	0.0341721	0.925139	1
ADCY6	0.0381908	0.925264	1
FDX1L	0.0549082	0.925339	1
ZNF652	0.00931031	0.926087	1
EXOSC5	-0.0361609	0.926222	1
PDZD2	-0.0286928	0.926451	1
ATRN	0.0166335	0.926517	1
RFTN1	0.0555039	0.926784	1
ZSCAN2	0.0295021	0.928645	1
UBR2	0.00746012	0.928694	1
EPDR1	0.0179422	0.930218	1
RNFT2	-0.0295867	0.930507	1
PCDHB1	-0.0270866	0.930825	1
OPHN1	-0.0390237	0.930849	1
LZTFL1	0.0389911	0.931033	1
CHD9	0.0145354	0.931178	1
VANGL1	-0.0434374	0.931752	1
ATF2	-0.00104481	0.932262	1
SPHK1	0.139133	0.932344	1
DUOX2		0.933122	1
NR1I3		0.933122	1
HEPHL1		0.933122	1
GPR119		0.933122	1
MYO9B	0.0141032	0.933347	1
WDR72	0.113648	0.933614	1
GTF2A1	-0.0298529	0.933721	1
ANKFY1	0.0149352	0.933745	1
FAM179B	0.0216166	0.933891	1
ANAPC4	-0.0114729	0.933957	1
TBX18	-0.011438	0.933975	1
PTGDR2	-0.953386	0.934023	1
RANBP1	-0.029755	0.934095	1
NPC1L1	-0.081624	0.934867	1
CCDC138	-0.0195116	0.934969	1
ZCCHC2	-0.0359358	0.935022	1
GPR68	0.0872491	0.935485	1
CSF1R	-0.0285042	0.935587	1
TMEM40	-0.146008	0.936453	1
RNF32	-0.0466773	0.936798	1
SPATA32	-0.12707	0.938833	1
ZNF275	0.00448176	0.938861	1
CTSZ	-3.59e-05	0.939691	1
LSAMP	0.0281179	0.939948	1
PHF11	0.0124239	0.940201	1
ICMT	0.0281443	0.940235	1
MRPL1	0.0267248	0.940479	1
TMEM165	-0.01158	0.941283	1
MTMR7	0.00587935	0.94131	1
ADAMTS8	-0.379244	0.941916	1
KIAA1841	0.0103484	0.941943	1
GPR137	0.0469373	0.942376	1
FBXO7	-0.0182473	0.942691	1
GPLD1	-0.10987	0.943771	1
ARPC1A	0.0039804	0.944195	1
NF1	0.00796885	0.944719	1
CSK	0.0525267	0.945201	1
ZBTB4	0.0134884	0.945749	1
FZD3	0.0246308	0.948453	1
ZFX	-0.013488	0.949106	1
PRPF39	0.0220453	0.9498	1
CRISPLD2	0.0614424	0.950608	1
CIC	-0.0196217	0.951549	1
TMEM164	-0.0401484	0.951689	1
XPOT	-0.00189883	0.952145	1
DCX	-0.0117835	0.952289	1
SEPT3	0.0383836	0.952516	1
PRRC2B	0.00773207	0.95295	1
CAMSAP3	-0.0233359	0.953877	1
ZNF618	-0.0530203	0.954173	1
MPHOSPH6	0.0359185	0.954207	1
TDRD5	-0.612066	0.954658	1
RTTN	-0.0338186	0.955163	1
SURF6	0.000944393	0.957262	1
WDR38	-0.452324	0.957333	1
FANCM	-0.0215618	0.959046	1
ZADH2	-0.0124477	0.959093	1
COL6A5	-0.135915	0.959362	1
UBR5	-0.0122931	0.959492	1
KIAA1919	-0.0108574	0.959715	1
NPFF	0.0194338	0.959723	1
PI4K2A	0.0294032	0.960578	1
ELMO2	-0.0105034	0.960792	1
RINT1	0.00932401	0.960875	1
ABHD16A	0.032713	0.96098	1
ZNF467	-0.0688323	0.961358	1
SENP5	0.00903333	0.961419	1
COMMD9	0.025738	0.96212	1
MON1B	0.0291776	0.962494	1
SNX19	0.0185078	0.962962	1
DCBLD1	0.0202176	0.963499	1
SPIDR	-0.00241815	0.963582	1
TRERF1	-0.0461959	0.964035	1
FXR1	0.00511948	0.965401	1
B3GALT5	-0.0259244	0.965615	1
TET1	0.0287379	0.968413	1
ELP6	0.00897617	0.971883	1
CTNNBIP1	0.023586	0.974117	1
GPATCH8	0.00526209	0.974827	1
C15H11orf49	-0.00424357	0.975169	1
SYNE1	-0.00928341	0.975359	1
IGSF5	0.0426258	0.976914	1
ATP11B	0.0148504	0.977161	1
POMK	0.00264392	0.977299	1
SPTBN5	0.0530376	0.97791	1
PDZD11	0.0163827	0.9782	1
BCL2L2	-0.00306819	0.978719	1
KLC2	0.00223448	0.979039	1
L1CAM	0.01347	0.979073	1
KCP	0.222003	0.979121	1
ZNF662	0.120016	0.979216	1
BBS4	0.0110425	0.979239	1
KAZN	-0.00302909	0.980341	1
VDAC3	0.00420734	0.981375	1
MIEF1	0.0221879	0.981855	1
ATXN1L	0.00439524	0.982088	1
SYNRG	0.000725374	0.983086	1
GUCY1B3	-0.00503325	0.983504	1
RHPN2	-0.0114967	0.984171	1
PDILT	-0.655531	0.984535	1
DCP2	-0.00823639	0.984984	1
ZBED5	-0.0072238	0.986192	1
WDSUB1	0.0198288	0.987621	1
FCHSD1	-0.0297566	0.98778	1
NKIRAS2	0.00423559	0.987881	1
PPP1R3F	0.00767616	0.988089	1
SYT14	0.0210408	0.988182	1
XPO4	-0.0214829	0.988829	1
INF2	-0.0982262	0.989574	1
GSAP	-0.00319852	0.989745	1
SETMAR	-0.0221989	0.989747	1
SUOX	0.0283971	0.990096	1
TRIM69	-0.585082	0.990327	1
LYG2	-0.585082	0.990327	1
FGD4	-0.0188867	0.991012	1
CCAR2	0.00387064	0.992009	1
ZNF526	0.0119943	0.992308	1
DGKH	-0.0159299	0.992403	1
TFRC	0.0146254	0.992539	1
TMEM176A	-0.0522871	0.992593	1
FOXO4	-0.00722575	0.993142	1
MUC20	-0.00300738	0.994068	1
LHFPL4	0.0199699	0.994786	1
DNAH3	-0.0631169	0.997537	1
EREG	0.303869	1	1
CIDEB		1	1
DACT2		1	1
CDRT4	-0.0679515	1	1
GAST	0.109604	1	1
SELE	0.387444	1	1
DRAXIN	0.152579	1	1
MALRD1	0.718615	1	1
SYNGR4	0.387444	1	1
MS4A2	0.109604	1	1
CRYBA4	-0.0448181	1	1
LRRC15	-0.603289	1	1
SERINC4	0.0305183	1	1
GFRAL		1	1
RUNX2	-0.000537017	1	1
TMEM223	0.0380063	1	1
TMPRSS3		1	1
GDF2	0.414918	1	1
ANK1	-0.0686213	1	1
CLDN14		1	1
COL6A6	0.0584637	1	1
PIWIL2	-0.0469966	1	1
ALDH1B1		1	1
DMBX1	-0.812132	1	1
LCT		1	1
CDK15	-0.0856091	1	1
MATN1	-0.241601	1	1
IL1RL2		1	1
NAV3	-0.0415143	1	1
SOAT2	-0.773214	1	1
TEAD4	0.258212	1	1
EPHX4	-0.0129011	1	1
RANGAP1	0.00914117	1	1
PNPLA5		1	1
MLC1	0.18733	1	1
LAMB4	0.011404	1	1
ZNF804B	0.260591	1	1
NXNL1	0.253138	1	1
DAND5	0.206987	1	1
TRPM8	-0.00689005	1	1
LOX	-0.138672	1	1
PRSS57	0.0535315	1	1
PSAT1	2.02637	1.15E-05	0.005803
CACNA1E	0.909686	1.31E-05	0.0062927
RPL6	-0.948554	1.39E-05	0.0062927
STK32A	-1.25344	4.02E-05	0.0151297
OSBP2	-2.83802	6.76E-06	0.00365696

## Sheet: BB_F vs. WW_F
gene_name	Log2FoldChange	pvalue	padj
CIB4	-4.08411	0.0217569	1
SLC17A6	-1.0951	0.00710167	0.767156
ADAM32	-0.966214	0.000117316	0.0600931
LHX4	-0.853361	0.00921511	0.837971
SEMA3A	-0.81433	0.00123215	0.286886
DDX58	-0.702599	0.0230959	1
SBSPON	-0.699971	0.00530513	0.687966
CAB39L	-0.578028	0.0106873	0.890141
SPPL2A	-0.56465	0.00462894	0.637963
KLHL42	-0.48284	0.0226801	1
ITPR2	-0.44582	0.0277842	1
GRIK2	-0.430733	0.0330423	1
MPDZ	-0.401983	0.0424921	1
ARHGDIA	0.428223	0.0352926	1
FREM1	0.439485	0.0246238	1
CACNA2D2	0.479669	0.0431351	1
FBXO21	0.489187	0.0189864	1
ARRB1	0.537383	0.0313955	1
PRRT3	0.579545	0.0206173	1
CACNA2D3	0.599554	0.0376602	1
HPCAL4	0.727159	0.0468379	1
BAALC	0.846663	0.0392307	1
FBP1	0.852519	0.000197813	0.0821566
CORIN	0.857625	0.0143467	0.989421
WIF1	0.969848	0.030769	1
CD14	0.973456	0.0302891	1
GABRB1	1.03198	0.00285025	0.488502
MIR299	1.07106	0.00344432	0.53528
SLC15A1	1.27167	0.00788139	0.791591
UNC5D	1.33726	0.00286168	0.488502
MIR487B	1.67281	0.0387991	1
MXRA5	1.67605	0.0003513	0.128534
DHCR24	0.71215	0.0523384	1
OAS2	-1.45628	0.0544268	1
PDGFD	-0.563445	0.0544349	1
RPL22L1	-0.532778	0.0553773	1
SASH1	-0.357723	0.0561618	1
PMAIP1	-1.01367	0.0571567	1
KIAA1958	0.502833	0.0573187	1
CDK6	-0.534975	0.0588619	1
SLC39A10	-0.521901	0.0590663	1
APMAP	0.426039	0.0597115	1
SAMSN1	1.24629	0.0662225	1
MAST3	0.446875	0.0670249	1
AEBP1	0.681686	0.0681766	1
DCT	3.33668	0.0692505	1
ACAN	2.63334	0.071326	1
KLHL29	0.555902	0.0714153	1
EIF4E3	0.371562	0.0729271	1
DCHS2	0.848312	0.0740269	1
LYRM7	-0.409429	0.0747989	1
UCN	1.85224	0.0762099	1
BICD1	0.418422	0.0768348	1
FRAS1	-0.412126	0.0776672	1
HESX1	-0.444352	0.0804028	1
SLC4A11	-1.01529	0.0864333	1
ONECUT1	0.670955	0.0873672	1
GRN	0.394263	0.0883057	1
BBS10	-0.357332	0.089201	1
DMWD	0.479275	0.089341	1
DNAH1	0.598433	0.0905602	1
ATP2B3	-1.0022	0.0911593	1
SLC16A1	-0.380691	0.0913322	1
PARP14	-0.477466	0.0914135	1
PRICKLE1	0.349329	0.0937011	1
GRK7	3.06805	0.0939209	1
HEPACAM2	-0.567981	0.0976346	1
MAP3K15	-1.55428	0.0993231	1
TRIM36	0.710762	0.0993593	1
TFRC	-0.318909	0.0993735	1
LMO7	-0.404808	0.0999426	1
NAB1	-0.349405	0.100209	1
GPR179	1.20665	0.100698	1
MYO5B	-0.423593	0.101571	1
KIAA1456	0.677309	0.103583	1
FAT3	0.405864	0.104817	1
CADM2	-0.646669	0.10655	1
FAM214A	0.355626	0.107115	1
DIRAS3	0.426787	0.107274	1
NFIL3	0.491175	0.108201	1
ATP8B1	0.790011	0.116178	1
MAGI3	0.367307	0.116357	1
ANKFN1	1.57962	0.116442	1
GPRIN2	0.631353	0.120936	1
CBX3	-0.319544	0.12145	1
FLNB	0.296534	0.123448	1
BMPR1A	-0.284709	0.125764	1
DOK4	0.338173	0.134588	1
TNR	0.477762	0.135401	1
MCF2	-1.11187	0.136342	1
PLA2G4D	2.84088	0.137201	1
CCKAR	-0.992832	0.138787	1
DTX3L	-0.532383	0.139113	1
ZSCAN30	-0.602253	0.139171	1
STK31	1.41416	0.140436	1
NR4A3	0.894398	0.141166	1
AMPD3	-0.562184	0.143062	1
STPG1	-0.751564	0.143832	1
NRCAM	-0.290792	0.144263	1
AIM1	0.695243	0.144945	1
PRRC2A	0.289676	0.145286	1
CLK4	-0.275875	0.146519	1
DNAH12	0.459008	0.146844	1
HIPK2	0.284947	0.14824	1
SLC13A3	1.39343	0.148584	1
SLC9A4	-2.27044	0.149194	1
DCK	-0.361441	0.149588	1
MRI1	0.511648	0.150624	1
LAMA4	-0.28109	0.15137	1
NDUFAF3	0.376814	0.151653	1
CCDC50	-0.266983	0.151743	1
NCOA2	-0.269799	0.152645	1
TMEM184A	-1.07874	0.154596	1
FREM2	-0.438547	0.154888	1
PCDH19	-0.528183	0.155817	1
FNDC7	1.63801	0.16191	1
VGLL3	0.712498	0.162172	1
SEMA5A	0.411176	0.164092	1
PIGS	0.323556	0.164709	1
GUCY2F	-0.574468	0.167822	1
STAT2	-0.30946	0.168639	1
GREB1L	0.447887	0.169363	1
ADAM7		0.174954	1
DUSP9		0.178269	1
EXTL3	0.287138	0.179115	1
PDE4C	0.692826	0.179444	1
TDP1	0.609238	0.180018	1
SPATS2L	0.340719	0.183583	1
ELP5	0.304112	0.183759	1
SLIT2	0.328841	0.183771	1
XPO1	-0.229795	0.185267	1
TNRC6C	0.256986	0.185608	1
HIVEP1	0.304252	0.187131	1
ATP1B4	2.86034	0.188479	1
RRAS	0.484775	0.189955	1
CADPS2	-0.375627	0.192053	1
ZNF518A	-0.247494	0.196998	1
HLTF	-0.249415	0.197118	1
SLC2A10	-0.436922	0.197351	1
NUP98	0.249887	0.199505	1
PELI1	0.367052	0.199791	1
LCLAT1	0.373693	0.199872	1
BICC1	0.391836	0.204936	1
BACE2	-0.491506	0.205125	1
KLF15	0.55165	0.205986	1
CCDC64	0.242586	0.20842	1
C1RL	0.755445	0.208913	1
TFCP2L1	1.07693	0.212859	1
ZNF367	-0.522672	0.21383	1
AGAP1	0.343976	0.220084	1
FHOD3	-0.615672	0.220165	1
LRRC16A	-0.229215	0.222551	1
MICAL3	0.250466	0.223886	1
KCNH3	0.669623	0.224068	1
RAP1GAP2	-0.670779	0.226674	1
RIN2	0.278281	0.228615	1
CPSF6	-0.248145	0.228894	1
MACC1	2.52662	0.230468	1
SLC16A10	0.279623	0.230704	1
OBSCN	1.30843	0.232414	1
PPARG	0.872609	0.233457	1
RAB30	-0.212053	0.234237	1
FMN1	0.326934	0.237825	1
PKHD1	0.547394	0.239182	1
MLLT4	-0.249591	0.240089	1
CPNE8	0.468783	0.241355	1
AJAP1	1.64009	0.242562	1
FARP2	0.246159	0.243027	1
HNRNPK	-0.206456	0.24756	1
SLC30A3	2.47359	0.248325	1
ITGB3BP	-0.258221	0.24986	1
DOCK4	-0.29367	0.250665	1
CHAC1	0.772811	0.251933	1
CDH2	-0.216316	0.252474	1
NOX5	-0.716024	0.253494	1
AMOTL1	-0.269973	0.253853	1
UBC	-0.223345	0.255297	1
RGS13	0.771332	0.256596	1
KIAA1644	0.884325	0.25689	1
USP53	0.235834	0.257202	1
PLXNA3	-0.246744	0.258079	1
ST8SIA5	0.451736	0.258612	1
GTPBP2	-0.324934	0.260033	1
HGS	0.21814	0.262102	1
SH3PXD2A	-0.405753	0.262437	1
DNAH9	0.225677	0.263105	1
SLC45A1	0.395428	0.263461	1
FANCI	-0.294904	0.265114	1
OBFC1	-0.257854	0.266552	1
CHAT		0.268393	1
ERCC6L2	-0.201929	0.270554	1
GOT2	0.218074	0.272337	1
ANKRD44	-0.251255	0.273659	1
TTC27	-0.25407	0.274107	1
ZCWPW2	0.318142	0.276802	1
RAB37	-0.531395	0.277912	1
FREM3		0.278129	1
ENOX2	-0.290302	0.278937	1
GADD45B	-0.396545	0.281627	1
ARHGEF33	-1.4636	0.281757	1
TREH	-2.57364	0.282034	1
SMARCD1	0.242804	0.284867	1
BBS7	0.219202	0.288724	1
LANCL2	-0.211305	0.289368	1
SLC9A5	-0.497045	0.294199	1
DMTN	0.205686	0.294967	1
OSTF1	-0.208992	0.295415	1
SCRIB	0.262791	0.296569	1
TRAPPC2L	-0.19529	0.299009	1
GALNT12	-0.295753	0.29974	1
ABCB1		0.300953	1
SOGA1	0.316342	0.302226	1
CAPS2	-0.242409	0.302555	1
PDE2A	0.512695	0.303815	1
SV2B	-0.628987	0.316128	1
TBCD	0.211286	0.317312	1
DUSP16	0.240756	0.317943	1
CTPS2	0.232902	0.322782	1
PTPN4	-0.182569	0.323051	1
NFE2L2	0.199477	0.324496	1
LYST	0.188699	0.326193	1
ZNF618	-0.294143	0.327295	1
SLC9C2	-0.509786	0.327573	1
SMAD9	-0.3348	0.329349	1
CAMTA2	0.227535	0.329598	1
CXXC4	-0.193535	0.333008	1
ANKRD60	0.599972	0.334503	1
SGMS2	-0.201252	0.334784	1
HAUS8	0.263957	0.335948	1
CHRM2	0.426295	0.337741	1
SUN2	0.189403	0.339248	1
CALML4	-0.243094	0.33946	1
LAMC2	-0.236595	0.340745	1
PRTG	0.332991	0.344677	1
P2RY12	0.621763	0.345436	1
ZBED5	-0.178856	0.346866	1
INSIG2	-0.229705	0.3476	1
FBXL4	-0.224139	0.351621	1
DGKE	-0.186632	0.352131	1
PDGFRB	0.267395	0.352482	1
IL12RB2	0.727225	0.353686	1
HTRA1	0.253962	0.354548	1
CPEB4	-0.170114	0.355078	1
AGTR1	-0.243566	0.355338	1
CAPRIN2	-0.233044	0.356015	1
TNK2	0.261563	0.356966	1
CEP128	-0.220429	0.358097	1
CENPU	-0.332262	0.35898	1
XPNPEP1	0.22019	0.362431	1
GPR180	-0.188939	0.362488	1
GCAT	0.247621	0.363547	1
PKN2	-0.174987	0.364126	1
GRIN2D	0.776181	0.364882	1
ST18	-0.292154	0.365243	1
FUBP3	-0.198407	0.36659	1
ERI2	-0.341282	0.366892	1
ZC3H7A	-0.178998	0.366951	1
GPR75	0.225541	0.367111	1
ANKS1B	0.262643	0.367361	1
ACVR1B	-0.223153	0.370378	1
EPHB4	-0.294219	0.371479	1
SYNJ2BP	-0.202225	0.374689	1
ZNF423	0.399096	0.375054	1
PAF1	0.186521	0.375529	1
TYW5	-0.20466	0.375602	1
DUS3L	0.25169	0.376312	1
FRMD3	-0.236321	0.377574	1
MAP4K5	-0.179134	0.381628	1
MDN1	0.217863	0.382568	1
XPOT	-0.147822	0.382845	1
C2CD2L	0.205845	0.38313	1
MFSD2B	-0.446246	0.385095	1
ZNF341	-0.267175	0.385154	1
SHE	-0.351019	0.385616	1
BBX	-0.155869	0.386418	1
MPC1	0.221106	0.387926	1
ACADSB	-0.163266	0.391542	1
SIDT2	0.173983	0.39312	1
RBFOX1	0.453256	0.393273	1
KIAA2022	0.220546	0.394723	1
ZC3H12C	0.149792	0.398831	1
RALBP1	0.179489	0.399862	1
PAX9	0.604109	0.402261	1
RPL4	-0.184891	0.406897	1
DHX40	-0.157294	0.407059	1
MSRB3	-0.337855	0.410841	1
KDM4B	0.169658	0.411571	1
PTPRK	-0.147351	0.412184	1
RRBP1	-0.161743	0.413769	1
LSM11	0.274665	0.417214	1
SCML4	0.444034	0.417748	1
UNC80	-0.153642	0.418016	1
TSPAN14	-0.204955	0.418252	1
PCNXL3	0.211682	0.418956	1
IMPG2	-0.185385	0.419018	1
EXOSC5	-0.267352	0.42232	1
POLA1	-0.169025	0.422739	1
CHST14	-0.300352	0.423979	1
KDM7A	0.189023	0.425308	1
SLC35G1	-0.231863	0.426367	1
PBX4	0.345629	0.427668	1
ADAM10	-0.140532	0.42824	1
NGLY1	-0.165162	0.429706	1
SLC16A3	0.321994	0.430185	1
ILF3	0.140526	0.431441	1
ADAM12	0.494272	0.433545	1
ARHGAP10	0.329745	0.433738	1
SLC22A15	-0.21551	0.434207	1
HDAC10	0.368439	0.435688	1
PHLDB2	-0.206987	0.435789	1
FAM175B	0.19437	0.437587	1
GLRA1	0.588907	0.438063	1
AMBRA1	0.16418	0.439642	1
OPA1	-0.15236	0.440042	1
TUBGCP4	0.175706	0.440064	1
BAZ2A	0.152691	0.44024	1
DDX56	0.197887	0.441565	1
TNIK	-0.149404	0.441632	1
SLC6A15	-0.252275	0.441753	1
DNAJA3	0.161007	0.445791	1
RRP7A	0.22261	0.446287	1
RGMA	-0.555518	0.446338	1
TTC23	-0.20073	0.447211	1
CNOT6L	-0.143873	0.447601	1
JARID2	0.165113	0.448439	1
ARHGEF40	-0.18927	0.448898	1
PDE10A	-0.251563	0.449882	1
CCT5	0.146582	0.452562	1
IL4		0.452916	1
RANGAP1	0.191534	0.454962	1
PABPC1L	0.417968	0.455485	1
TULP3	-0.227756	0.456376	1
TPP2	0.145033	0.457318	1
ORC2	-0.134725	0.457388	1
TMEM232	-0.261532	0.457796	1
PIKFYVE	-0.140286	0.458822	1
ASNS	0.328432	0.459609	1
PPM1E	-0.184972	0.463979	1
PCNA	-0.134996	0.464987	1
TRAK1	-0.139612	0.469185	1
PRDM2	0.155207	0.46929	1
ABCA6	0.380666	0.470015	1
NEO1	0.147554	0.470078	1
SEC24D	-0.128201	0.47067	1
ACACA	-0.145292	0.471084	1
BTRC	0.149666	0.471717	1
TTC38	-0.343299	0.472069	1
SOGA3	0.119785	0.472171	1
MCOLN1	0.18122	0.476285	1
TSPAN18	0.355147	0.476742	1
RBM7	-0.174101	0.476885	1
WNT2	1.13014	0.476948	1
TNRC6A	-0.145594	0.477531	1
WIZ	0.274148	0.47775	1
ATF7	-0.174676	0.479488	1
CGN	-0.203801	0.479599	1
GAS7	-0.239141	0.480098	1
KIAA0141	0.155598	0.48042	1
FDFT1	0.181366	0.481187	1
TPM4	0.134813	0.481961	1
RALGAPB	0.143016	0.483542	1
HOMER2	-0.147119	0.483618	1
PLA2G2D		0.483902	1
MAPK8IP1	0.148384	0.485316	1
LCP1	-0.156286	0.485591	1
MEF2A	-0.131267	0.485593	1
DNAH8	0.493085	0.486059	1
ARHGAP5	-0.132754	0.487734	1
RAB11FIP2	-0.141721	0.488454	1
GJC1	-0.432819	0.48893	1
EDC3	0.193488	0.489737	1
ZNF652	-0.126383	0.493003	1
HSPA13	-0.11422	0.493226	1
ARHGEF10L	0.192723	0.494937	1
KLK6		0.495	1
B3GALNT2	-0.16298	0.495204	1
COL12A1	0.12693	0.495593	1
LLGL1	0.171336	0.496338	1
PAPPA	1.78191	0.49747	1
IKZF1	0.359152	0.49778	1
MOCOS	0.555732	0.498466	1
PHF21A	0.122048	0.498837	1
EYA1	-0.186294	0.500411	1
IRG1	-1.89367	0.502191	1
DET1	0.196601	0.502416	1
ROBO2	-0.123002	0.502895	1
CCDC92	-0.190418	0.502903	1
RUSC2	0.141255	0.503117	1
SDE2	-0.158363	0.503595	1
RNF135	-0.218447	0.503596	1
PDCD11	0.140043	0.504266	1
SALL4	-0.471641	0.504354	1
NIN	0.131311	0.505309	1
BRI3BP	0.147726	0.506028	1
SLC38A5	-1.89164	0.506308	1
DDX53	-1.865	0.506496	1
SCP2D1	-0.395261	0.507763	1
FAM69A	-0.208949	0.508045	1
ZNF692	0.13589	0.509891	1
RPA1	0.149874	0.513541	1
NHSL2	-0.2155	0.514369	1
ABHD8	0.297037	0.514582	1
PAWR	-0.146108	0.515008	1
GZF1	0.146486	0.515636	1
SOX6	0.304566	0.516114	1
AQP7		0.517177	1
INCENP	0.275569	0.517414	1
TCF7L1	-0.495365	0.51992	1
PSRC1	-0.256226	0.520244	1
TRPM8	-1.04369	0.520395	1
PRKD1	0.189833	0.520836	1
DACT2		0.521333	1
FAM71A		0.521358	1
MTHFD1L	-0.409337	0.522317	1
TJP3	-0.277848	0.522614	1
CBL	0.140888	0.522815	1
HORMAD1	0.576541	0.523129	1
DNAJC9	-0.141398	0.525476	1
SCAF1	0.153832	0.526485	1
IGDCC3	-0.442969	0.527202	1
EIF1	0.154113	0.527991	1
DYNC1I1	0.118337	0.529959	1
TTC7A	0.183364	0.530193	1
ZNF446	0.27126	0.530397	1
POLB	-0.176309	0.530967	1
SORT1	-0.121491	0.531473	1
ACVR2B	0.127407	0.53215	1
PTPRG	-0.136438	0.534344	1
ATXN1	-0.202717	0.535641	1
EML6	0.111055	0.535915	1
POLR2A	-0.108388	0.536371	1
FCRLB	-0.551669	0.536745	1
IFNAR2	0.174509	0.537764	1
ASIC2	0.836662	0.537826	1
PELI3	0.192177	0.53917	1
TRMT1	0.205634	0.54144	1
PCLO	-0.111632	0.542135	1
ETV5	0.175182	0.542329	1
FKBP2	0.281957	0.543084	1
SALL3	1.41602	0.544934	1
ABCB1	-0.698481	0.546889	1
NCKAP5	-0.286571	0.547313	1
CCDC89	-0.183603	0.547371	1
TICAM1	0.32702	0.548825	1
PKHD1L1	-0.791986	0.550888	1
CREBRF	-0.121733	0.551496	1
FNBP1	-0.128359	0.55168	1
HIVEP2	0.142197	0.552198	1
THOC2	-0.114383	0.552438	1
ARFGAP1	0.108462	0.552588	1
RELL1	-0.158019	0.55262	1
SF3B2	0.105173	0.552628	1
PCIF1	0.155112	0.554324	1
LUZP1	0.153237	0.554809	1
HFM1	-0.406899	0.556372	1
TMEM165	-0.179358	0.55691	1
EOMES	-1.51929	0.557578	1
APCDD1	0.230799	0.557848	1
GJB2	1.00083	0.558023	1
SERINC5	0.145521	0.558738	1
GALNT16	0.198369	0.559053	1
AP4S1	-0.154911	0.561152	1
TFAP2E	-0.95951	0.561935	1
SOCS7	0.116711	0.563381	1
ZSCAN29	0.126321	0.563646	1
TSPYL2	0.115401	0.563818	1
TUSC2	-0.148802	0.563854	1
SCARF2	0.582707	0.564192	1
ZNF382	-0.126708	0.565657	1
CEP104	0.115767	0.565854	1
SNX19	0.152028	0.56722	1
DNAJB4	-0.0984535	0.568347	1
SCUBE2	0.272574	0.569042	1
ACADVL	0.109621	0.57006	1
FAM78B	0.200595	0.571105	1
RBM19	0.125593	0.572389	1
CDH4	0.331991	0.572889	1
MPRIP	0.104364	0.573976	1
ERBB2IP	-0.100198	0.575317	1
LDLRAD1	0.392098	0.576264	1
ARHGAP23	-0.203769	0.577122	1
KMT2A	0.108653	0.577516	1
MYZAP	-0.223994	0.577622	1
FEZ2	0.155729	0.57988	1
KLF12	0.1322	0.580162	1
FNIP2	0.158612	0.582338	1
PRDM10	0.163288	0.582537	1
SPNS1	0.181384	0.582565	1
RIMBP2	-0.108956	0.583983	1
SLC38A7	0.172633	0.58409	1
RFFL	-0.143776	0.58565	1
LPGAT1	-0.122683	0.586026	1
TMEM19	-0.11144	0.587809	1
RANBP9	-0.11024	0.588098	1
HJURP	0.722466	0.58899	1
CDC42BPA	-0.0958963	0.590811	1
SHROOM4	-0.193586	0.591226	1
ADAMTS18	0.340322	0.591684	1
HSD17B4	-0.0961297	0.593135	1
SPRED1	-0.137675	0.594106	1
SYT14	-0.0810593	0.595388	1
BNIP3L	0.111271	0.596567	1
FAM103A1	-0.0867371	0.597067	1
ZC3H12D	0.513004	0.597107	1
ST6GALNAC6	0.122154	0.597183	1
OTOGL	-0.695644	0.598317	1
CCDC34	-0.191439	0.601543	1
EED	-0.127888	0.603857	1
ZNF384	0.126035	0.604123	1
PHRF1	0.102667	0.604482	1
KLHL36	0.15624	0.604816	1
DLG4	0.121615	0.605807	1
GPRASP1	0.128889	0.60675	1
ASB3	-0.100478	0.606764	1
CSNK1A1	-0.091032	0.607327	1
TESK1	0.14222	0.608175	1
RBCK1	-0.110965	0.608256	1
GANAB	0.112275	0.608787	1
STIL	-0.190998	0.60945	1
AHCTF1	0.0989774	0.609774	1
ITGA9	0.185402	0.609886	1
GBX1	1.05246	0.611279	1
SLC7A2	-0.188949	0.612548	1
TRIM69	-1.50781	0.613285	1
ATP10D	-0.106655	0.614145	1
MKI67	0.33249	0.615084	1
BCAS1	-0.453514	0.615358	1
SGCD	-0.172433	0.615444	1
XRN1	-0.0932969	0.615975	1
GPRC5B	-0.207057	0.616726	1
GABRQ	-0.314053	0.617062	1
KCNK2	-0.165989	0.61753	1
VWA3B	-0.136474	0.617898	1
SPAG17	-0.0800011	0.618187	1
CCDC79	-0.312955	0.618261	1
DCX	-0.148395	0.619377	1
GPR156	0.294851	0.620975	1
TENM1	-0.0934209	0.621703	1
GPR119	-1.76953	0.623255	1
PPP1R3F	0.126733	0.624484	1
NDUFS2	0.107876	0.624677	1
POU2F2	0.389985	0.624682	1
RBM10	0.0950365	0.625827	1
PDCD7	0.135213	0.626257	1
PRDM16	0.382231	0.626822	1
CNTLN	0.0961495	0.627814	1
TOR3A	-0.108692	0.627993	1
BHLHB9	0.167057	0.628428	1
RING1	0.0978821	0.628947	1
FAM114A1	-0.0821594	0.628995	1
NAT8B	0.52806	0.63094	1
GLTSCR1	-0.153536	0.632109	1
DIXDC1	0.101393	0.63213	1
KIAA0430	0.0830389	0.633319	1
DNTT	-0.712285	0.634637	1
POMK	-0.102362	0.635222	1
ZFAT	0.12421	0.636409	1
ZNF467	0.395473	0.6397	1
IDH3B	0.100839	0.639754	1
MYOCD	0.390194	0.64066	1
MAD2L1BP	-0.157437	0.641086	1
RFC1	-0.0746206	0.641467	1
CSRNP1	0.147421	0.642317	1
THRAP3	0.089436	0.64292	1
CHCHD3	-0.0924275	0.644456	1
COL4A3BP	-0.0838023	0.644507	1
SLC12A8	-0.106305	0.646296	1
OSBP2	0.336828	0.646837	1
PDIA5	0.108426	0.64735	1
ATRN	0.0916964	0.64759	1
STARD6	-0.47765	0.648717	1
ZWILCH	-0.0905514	0.648999	1
PIWIL3	0.113398	0.649591	1
BIRC6	0.0887842	0.650612	1
YARS2	-0.123477	0.651087	1
LOXL4	0.282992	0.652585	1
SUSD1	-0.139896	0.653293	1
SH3GLB1	-0.0721403	0.654291	1
BCKDHB	-0.117587	0.655314	1
EBNA1BP2	-0.11217	0.657309	1
IFIT2	0.149608	0.657533	1
ZKSCAN8	0.0916244	0.658232	1
IRF8	0.20656	0.660491	1
CAMK2G	0.106782	0.660928	1
FTO	0.0911501	0.660975	1
GRHPR	0.136961	0.663418	1
TSC22D4	-0.0959616	0.663793	1
TNFSF11	0.526291	0.663887	1
SYNE1	-0.12329	0.66389	1
AMER1	0.108487	0.664853	1
NEK8	0.126022	0.666699	1
CNTN4	-0.084854	0.668264	1
CTBP2	-0.111186	0.669522	1
NAA15	0.0918575	0.670714	1
SEC31A	0.0796698	0.671354	1
WDR27	-0.142646	0.671575	1
CKAP5	0.0903858	0.672182	1
SPATA32	0.365006	0.672418	1
MRPL51	-0.0983295	0.672744	1
NUMA1	-0.089946	0.673704	1
REM2	0.227426	0.674531	1
XRCC6	0.0952925	0.674775	1
FAM168A	0.10305	0.67481	1
MRPL53	0.110534	0.67532	1
TRERF1	-0.120728	0.676729	1
CLSPN	-0.166485	0.677063	1
TBK1	-0.0771109	0.678084	1
CNOT3	0.109248	0.679241	1
GPR21	-0.174214	0.679939	1
LARP4	0.0756637	0.680012	1
PDZD2	0.140109	0.680181	1
ZFAND5	-0.0892271	0.681142	1
CCDC94	0.110355	0.682856	1
CHD1	-0.0878164	0.683445	1
ANO9	-0.395533	0.684433	1
SART3	0.0641809	0.68554	1
RSPH6A	-0.226722	0.686487	1
SNAP23	-0.0631393	0.686562	1
FOXN3	0.106424	0.690358	1
SOSTDC1	-0.730223	0.690728	1
HMCN1	-0.218601	0.690915	1
CPEB2	-0.107206	0.690932	1
NAP1L1	0.0889274	0.690995	1
GATAD2B	0.0845239	0.692662	1
YLPM1	0.0778291	0.69286	1
KAZN	0.182477	0.693141	1
DOCK7	0.0825267	0.693647	1
PALM3	-0.709432	0.693949	1
GSAP	0.0866065	0.695764	1
KALRN	-0.146926	0.695788	1
KATNAL2	-0.134686	0.697674	1
EZH2	0.0948336	0.698272	1
SMOC2	0.28302	0.698642	1
GRIA3	0.142312	0.698972	1
GDPD1	-0.107433	0.700593	1
IFT57	-0.0654564	0.701507	1
PIK3C2A	-0.0653203	0.702833	1
CIC	0.0782379	0.703638	1
PRR14L	-0.079463	0.703694	1
GOLGB1	-0.059746	0.704375	1
SOCS6	0.0828737	0.704437	1
NAA50	-0.0647997	0.704642	1
SIM1	0.706347	0.704757	1
USP10	0.0789365	0.70485	1
SLC17A7	-1.37906	0.707631	1
MGAT5	-0.145208	0.712096	1
PADI2	0.146916	0.713098	1
MAP4K3	-0.072106	0.713297	1
NR1H3	0.12021	0.713361	1
PPP2R2C	0.106856	0.713481	1
FAM189B	0.163918	0.713771	1
FGD4	-0.0988619	0.714659	1
SKA3	-0.286841	0.716121	1
NR2C2	0.0723185	0.716314	1
FES	0.182252	0.716446	1
CNST	0.0616407	0.716534	1
REPS2	-0.0751521	0.718012	1
SUN1	0.0798715	0.718128	1
ARHGAP22	0.129225	0.718512	1
SLC27A4	-0.11343	0.721191	1
SMARCC2	0.0628332	0.721385	1
KIF11	0.301686	0.721644	1
COL10A1	0.999341	0.722553	1
CPA6	0.991784	0.72258	1
COL6A5	-0.276558	0.722753	1
HIPK4	-0.445584	0.722859	1
BLMH	-0.0614657	0.723834	1
EML5	-0.0797858	0.723952	1
DAG1	0.0752706	0.724268	1
MSH6	-0.0718004	0.724837	1
ANKRD17	0.0696145	0.725491	1
TBCB	0.0804163	0.726787	1
RPS7	-0.0650466	0.727083	1
TCTN1	0.0775663	0.727149	1
SPOP	-0.069237	0.727902	1
ZNF366	0.194108	0.728383	1
CHEK2	0.13867	0.728522	1
PAK3	0.0813768	0.729795	1
LTN1	-0.0520839	0.733475	1
ZFYVE16	-0.0478593	0.736242	1
FAM228B	-0.10809	0.737048	1
CARKD	0.106828	0.737635	1
HMCN2	-0.248438	0.73856	1
BCKDK	0.0843041	0.73886	1
STOML2	0.090572	0.741217	1
DAXX	-0.0709462	0.743998	1
USP27X	0.117362	0.745937	1
ABCC5	-0.0698501	0.746856	1
FBXW2	-0.0842013	0.746947	1
NCOA1	0.0653074	0.747687	1
CYTH1	-0.0635282	0.748678	1
SLC5A10	0.229175	0.749203	1
NEK3	-0.0946871	0.749577	1
COPS7B	0.100863	0.752143	1
CCDC8	0.0634745	0.753054	1
ATM	0.0706098	0.753068	1
DYNC1H1	0.0598328	0.754219	1
SLC23A2	0.0825452	0.755777	1
MACF1	-0.0690312	0.756233	1
ARHGAP39	-0.0916989	0.757422	1
KATNA1	-0.0547463	0.757845	1
ZNF862	-0.0840968	0.759683	1
SBNO1	-0.0483117	0.760056	1
PCYT1A	0.0710748	0.761585	1
RPS19	-0.040966	0.761765	1
KCNA4	0.1138	0.763636	1
NUP88	-0.0567563	0.76382	1
HDX	0.0806383	0.764009	1
GJA10	-0.186132	0.764141	1
MAP4K2	0.0537897	0.764158	1
CNOT4	-0.0589231	0.765116	1
TPP1	0.0986146	0.766325	1
KIAA1551	-0.0610953	0.766914	1
WARS	-0.0421004	0.767494	1
KIAA0196	-0.0682381	0.767735	1
GALNT6	0.317063	0.76774	1
PDK3	0.0881885	0.768077	1
IL17RC	-0.073716	0.770636	1
PCDH15	0.0656693	0.770684	1
IL5RA	-0.694848	0.77075	1
SCARB1	0.0999639	0.775534	1
NIPA1	-0.0822914	0.776657	1
ZNF418	0.0860776	0.777419	1
ATR	-0.0457293	0.778969	1
XXYLT1	0.0436432	0.779608	1
CYFIP1	-0.0570634	0.780881	1
HUWE1	0.0590306	0.780916	1
SLITRK4	0.2083	0.781014	1
ATP5H	0.0712289	0.781161	1
TEAD3	-0.181499	0.782297	1
FYN	0.0609783	0.78349	1
PACRGL	-0.0618618	0.783588	1
KCTD12	-0.0864342	0.785616	1
UBB	0.10537	0.786017	1
VPS13B	0.0529599	0.786372	1
VPS13A	0.0625158	0.787369	1
FOXJ2	0.0739783	0.789682	1
SMG9	0.0838123	0.789917	1
MAP2K7	0.0809421	0.790153	1
P2RX7	0.216064	0.790684	1
RAB3GAP2	-0.0483337	0.791775	1
NAGK	0.0554325	0.794887	1
TMEM55B	0.0682138	0.795601	1
INTU	-0.0259904	0.795838	1
RPS6KB1	0.0479195	0.797403	1
HIGD1A	0.0913585	0.798139	1
KHNYN	0.0506839	0.798375	1
MELK	0.378534	0.798971	1
CCNL1	-0.0536103	0.799048	1
RYK	-0.0459694	0.799061	1
FLNC	-0.142456	0.800144	1
DCLRE1B	0.14316	0.800354	1
PLEKHA7	-0.0826436	0.801451	1
NFASC	-0.0573454	0.801625	1
GRAP2	0.258069	0.802142	1
MNAT1	-0.0365601	0.802398	1
MAP4K1	0.212857	0.803173	1
WDR74	0.0776443	0.803451	1
ARMC3	-0.0841379	0.804319	1
CXXC1	-0.0530106	0.804479	1
RAB8B	-0.0414981	0.804607	1
SMARCC1	0.0414364	0.804945	1
NDST2	0.0523851	0.805471	1
DCTPP1	0.099604	0.807338	1
ARHGAP18	-0.0397584	0.807605	1
RNF168	-0.0488392	0.809344	1
TTLL5	-0.0549906	0.813443	1
LIN28B	-0.329743	0.81378	1
APC	-0.0326509	0.81522	1
CD58	0.0539829	0.816207	1
WIPF1	-0.100052	0.817467	1
NCOA3	0.0485933	0.818461	1
IPO13	-0.0473522	0.819112	1
TRIM3	-0.0938663	0.819436	1
ULK3	0.0600224	0.820049	1
TBC1D16	-0.07646	0.821928	1
ADAMTS13	-0.275833	0.822098	1
CD44	-0.0880128	0.822123	1
ARPC1A	0.052281	0.82371	1
TBX15	0.131724	0.824884	1
MAP7D2	0.0610229	0.825198	1
RHBDD1	0.0570297	0.825327	1
TMEM170B	0.0318529	0.825907	1
TRPC5	0.113985	0.826441	1
ANAPC7	-0.0333914	0.826793	1
RAD54L2	0.0546178	0.827059	1
NPC1L1	-0.154821	0.828024	1
LIG4	-0.0472055	0.828539	1
KIAA1462	-0.0768616	0.828821	1
SLC38A2	0.0846523	0.829414	1
SLC22A16	-0.277733	0.830003	1
ZEB1	0.0309703	0.830843	1
UBE4B	-0.0460875	0.831457	1
SRP72	-0.0177476	0.832687	1
TAF1	-0.0400273	0.834217	1
PITPNC1	0.0450454	0.835177	1
CERS2	0.0507513	0.835909	1
SMAD7	0.11445	0.836494	1
GPC4	0.0697373	0.83694	1
CSRNP2	0.048831	0.837403	1
KCNA1	0.603561	0.837796	1
NFYC	0.0360198	0.83855	1
TMX2	0.0603925	0.83917	1
ARFGAP2	-0.0360886	0.839357	1
FAT4	0.0427435	0.839511	1
VDAC3	0.0602493	0.839533	1
PLCB3	-0.0836311	0.841108	1
DOCK10	-0.0818652	0.843583	1
ROGDI	-0.0272048	0.843873	1
STK38	0.0385138	0.84477	1
WASF3	-0.0568103	0.845066	1
IER3	0.000454265	0.845564	1
PAQR9	-0.0976463	0.845748	1
FBXO11	0.0411858	0.847593	1
STRADA	0.0473874	0.848712	1
FAM208A	-0.0339898	0.849707	1
MICU2	0.049247	0.850592	1
GPR65	0.190857	0.851228	1
NRBF2	-0.0242255	0.85137	1
SMAD3	0.056493	0.852351	1
MTMR7	-0.0348116	0.85248	1
METTL17	-0.0534236	0.853019	1
DRC1	-0.0764453	0.853158	1
ADRBK2	-0.0449951	0.854499	1
WDR83OS	0.0913559	0.855299	1
RPP25L	-0.0343675	0.856269	1
USP47	-0.0286869	0.85668	1
MYH15	-0.372825	0.856762	1
PNISR	-0.0316971	0.859482	1
KMT2E	0.0317463	0.862713	1
RFTN1	0.09187	0.864681	1
CNPPD1	0.0548094	0.865756	1
ECE2	-0.052666	0.865835	1
SFXN1	-0.033924	0.866585	1
DMC1	-0.24809	0.866932	1
SEC61A1	0.0457811	0.86787	1
TMEM229A	0.0744393	0.868593	1
FAM208B	-0.0340388	0.87017	1
THSD1	-0.0999963	0.871127	1
RTN4IP1	0.0496645	0.872926	1
DENND5B	0.0382916	0.87334	1
MTDH	-0.0253114	0.874306	1
RALGAPA2	-0.0584143	0.875723	1
LOX	0.113752	0.876188	1
EML1	0.0295772	0.876972	1
HECTD4	-0.0334179	0.877861	1
GRIN1	0.513221	0.878128	1
MYO9B	0.0373656	0.880462	1
NPAT	-0.0190867	0.881529	1
NELL2	-0.0119931	0.882146	1
MPC2	0.0566126	0.886944	1
TEAD2	-0.0783626	0.887894	1
VASH2	0.0888732	0.887922	1
KANSL1	-0.0406755	0.88864	1
ATP6V0A4	0.0402159	0.892626	1
FBXL12	0.0454134	0.892842	1
STAC	0.0532948	0.893395	1
COL18A1	-0.0448963	0.89443	1
ZNF248	0.0350699	0.89468	1
HIVEP3	-0.101768	0.894948	1
DENND4B	-0.0544317	0.89564	1
NCKAP5L	0.0430552	0.896488	1
FBXO7	-0.0294532	0.896872	1
CENPA	-0.358134	0.898422	1
PRELID1	-0.0312986	0.899266	1
NCOR2	-0.0441278	0.901704	1
DIP2C	-0.0270947	0.901853	1
BNC2	-0.0671499	0.903955	1
PSME4	0.0273261	0.904363	1
ZBTB4	0.0229334	0.904612	1
ST3GAL4	-0.0433395	0.905367	1
AKAP11	-0.015146	0.905939	1
AGMAT	-0.945587	0.906111	1
NUDT6	0.0208603	0.906974	1
ARMCX5	0.0154359	0.909162	1
CCDC85B	-0.106302	0.909193	1
NEFM	-0.0195601	0.909796	1
TRAPPC11	-0.0279591	0.911676	1
NID1	0.0392997	0.911944	1
AVEN	0.0254809	0.912064	1
MGA	0.0208725	0.912637	1
RENBP	0.05094	0.913338	1
EXOC6B	-0.0343676	0.913426	1
FAT1	-0.00241956	0.914043	1
ALAD	0.0377721	0.914829	1
DBT	-0.0187175	0.915859	1
TMEM161B	-0.0417673	0.916036	1
EFHC1	-0.0185594	0.916077	1
IGSF3	-0.0111915	0.916335	1
DICER1	-0.0236537	0.916573	1
CDCA2	0.202109	0.916652	1
ADAR	-0.0101166	0.91676	1
WDFY3	-0.0216878	0.916884	1
CDH20	-0.237963	0.916976	1
BSCL2	-0.0105241	0.917112	1
ASXL1	0.00501457	0.918354	1
AP1G1	-0.0121689	0.91934	1
RGS7BP	-0.00247616	0.919419	1
SPTBN4	-0.0498469	0.919475	1
AARS	0.0139422	0.919912	1
POLR3A	0.0215505	0.921571	1
ADI1	0.0322848	0.921742	1
CREBBP	0.00834503	0.921852	1
STK10	0.0220402	0.922211	1
PRR15	0.10482	0.923181	1
ICK	-0.0325159	0.924903	1
SVEP1	0.039782	0.925002	1
RABEP1	0.015946	0.925889	1
ABTB2	0.0663254	0.926425	1
EPAS1	0.0410742	0.926543	1
NCOA6	0.00951603	0.929252	1
PNN	0.0249734	0.929839	1
TRMT10B	-0.0254982	0.929915	1
ANGPTL7	0.00958382	0.930477	1
SLC9A2	0.114821	0.930865	1
MICAL1	-0.048853	0.932561	1
GIPC3	0.11032	0.933002	1
FAM65C	-0.0679862	0.933874	1
ANKRD11	-0.0296833	0.933875	1
PIK3CB	0.0203463	0.93475	1
IL17RA	0.0125729	0.936589	1
ING4	0.0247971	0.937002	1
S1PR2	-0.00917228	0.93895	1
CDK2AP2	0.011488	0.939224	1
ACE2	0.0371286	0.940329	1
USP13	-0.0310638	0.940812	1
BCOR	0.00370597	0.941969	1
MAPKAPK5	-0.0207093	0.942264	1
COL6A3	-0.0658512	0.942904	1
ROBO1	-0.018312	0.944894	1
ZFYVE26	-0.02342	0.94524	1
NAV2	-0.025329	0.946389	1
NT5DC3	-0.0286018	0.946629	1
RRP36	-0.00900301	0.946765	1
MEAF6	0.0135589	0.947031	1
MTMR1	0.0147695	0.948374	1
UTRN	-0.0417992	0.949274	1
SVOPL	0.256511	0.950199	1
SLC30A5	-0.0117643	0.950394	1
EMB	-0.00692002	0.951572	1
TEAD4	0.346323	0.951848	1
FCHO1	-0.0290126	0.954546	1
APAF1	-0.014327	0.954658	1
CDC5L	-0.00301789	0.956271	1
PAPLN	-0.0387698	0.956929	1
CDH1	-0.0261795	0.957626	1
MYLK	0.0201413	0.958731	1
STX10	0.00767075	0.960611	1
NOA1	0.0060361	0.960899	1
LRIG1	-0.0183161	0.961187	1
TGM5		0.96257	1
SLC44A3	-0.0490729	0.962611	1
AKR1B1	0.0212025	0.963102	1
NOL3	0.0158625	0.96405	1
IL15RA	0.351203	0.964538	1
CALN1	0.233276	0.965615	1
SARM1	0.0147983	0.96601	1
TMEM216	0.0267847	0.966979	1
MC2R		0.967369	1
PTPRZ1	0.0680552	0.969952	1
RIMKLA	-0.00402809	0.970077	1
NUP153	-0.0190016	0.970217	1
TRIM11	0.0106697	0.970588	1
CCDC134	-0.0136932	0.970814	1
TMEM248	0.00400934	0.971122	1
R3HDM1	-0.0128697	0.971237	1
TCTN3	-0.00123014	0.971325	1
QSER1	-0.000148974	0.971346	1
IMPAD1	0.000417886	0.971464	1
FAM171A2	-0.011522	0.972691	1
CLK3	-0.0022851	0.974003	1
WDR66	0.0115199	0.974207	1
ATG7	-0.00627689	0.975055	1
TMEM97	0.0115279	0.976335	1
ARHGAP32	0.0193006	0.976358	1
NR1I3		0.978865	1
FOXR1		0.978865	1
MS4A2		0.978865	1
GTF2IRD1	0.000778771	0.980496	1
TLR4	-0.00996221	0.981789	1
CHMP5	0.0311599	0.98184	1
SATB1	0.0184874	0.982855	1
PCNXL2	-0.0198383	0.985609	1
ANKFY1	0.00790178	0.986026	1
OCRL	0.0198439	0.98804	1
PCNX	-9.94e-05	0.990668	1
MTG2	-0.0122687	0.990819	1
FBLN5	0.0230997	0.991812	1
TNK1	0.00956003	0.992415	1
UBXN7	0.00455299	0.992438	1
ZNF275	0.00654343	0.994679	1
SURF6	-0.00379095	0.996778	1
TP53BP2	-0.00561759	0.996793	1
ZNF605	-0.00335117	0.997306	1
GAR1	-0.0269289	0.99815	1
GRIPAP1	-0.00121752	0.999448	1
SUPT16H	0.00963749	1	1
TAC4		1	1
SLC26A9	0.0577985	1	1
DNAH14	0.0529891	1	1
ABCC11		1	1
NCR1	0.189776	1	1
POU2F3	0.0529891	1	1
SUB1	0.0223634	1	1
GABRG3	-0.00184045	1	1
LRRK1	0.0289814	1	1
COCH	-0.0236098	1	1
RTL1	0.221461	1	1
TDRD6	0.00145085	1	1
LOXHD1	-0.566937	1	1
GPC2	-0.806843	1	1
EIF2AK1	-0.00453049	1	1
ABCB1	0.211373	1	1
PTCH2	-0.0034965	1	1
XIRP2	-0.0593198	1	1
ALPL	0.10098	1	1
WDR38	-0.279796	1	1
ZFP36L2	0.00187313	1	1
PTPRQ	0.0620238	1	1
SHISA8	-0.182617	1	1
SEPT3	-0.0152884	1	1
GTSE1	-0.118597	1	1
MOV10L1	-0.161604	1	1
ADCY1	0.0283418	1	1
WDR86	-0.244951	1	1
CILP2		1	1
CLEC17A	-0.184566	1	1
CYM		1	1
PKD2L2		1	1
SLC4A9		1	1
LRRC7	2.66306	2.10E-05	0.0161197

## Sheet: WW_F vs. WW_L
gene_name	Log2FoldChange	pvalue	padj
LRRC7	-2.27116	0.000294627	0.082359
RPS7	-0.683668	0.00384627	0.448529
TRPC5	0.972432	0.00481312	0.52291
NR4A2	-2.5605	0.00625377	0.597196
LMO7	0.554218	0.00662102	0.607731
HESX1	0.540853	0.0195396	0.975363
PRR15	-1.04963	0.0293371	1
RACGAP1	0.583199	0.0362211	1
ITPR2	0.50604	0.0519427	1
ADI1	-0.431799	0.053122	1
PNP	-0.600508	0.056598	1
COL6A3	0.673994	0.0573826	1
CENPA	2.46274	0.0622904	1
SCARF2	-1.43095	0.074522	1
ZC3H12C	-0.381607	0.0863273	1
HJURP	2.80703	0.105647	1
PEX14	-0.379813	0.11591	1
RPL22L1	0.361855	0.116449	1
FHL5	-0.676228	0.116857	1
FAT4	0.659081	0.117685	1
MYOCD	-1.14635	0.118176	1
DCK	0.363243	0.1204	1
ZHX3	0.392704	0.126385	1
HPCAL4	-0.603379	0.130212	1
NTF4	-1.76405	0.132199	1
ASB13	-0.970617	0.138172	1
WDR83OS	0.576907	0.139699	1
NEFM	0.308162	0.157184	1
SORT1	0.266807	0.159354	1
SLC38A2	0.254858	0.159555	1
ADAM32	0.439505	0.183787	1
LAMC2	0.319529	0.194268	1
CHRM2	-0.508792	0.205372	1
COL6A5	1.07481	0.210199	1
BBS7	-0.293639	0.21166	1
SVEP1	-0.391811	0.218536	1
CALML4	-0.321378	0.218624	1
MAP7D2	-0.294721	0.220721	1
SMAD3	-0.303706	0.223221	1
BACE2	0.409657	0.226756	1
KIAA1958	-0.299335	0.23876	1
SPAG17	0.203493	0.242202	1
PDGFRB	-0.393263	0.248608	1
NRCAM	0.20998	0.260725	1
SDK1	-0.412263	0.261454	1
DOK4	-0.244629	0.266155	1
TMEM119	0.682375	0.269285	1
IMPG1		0.272785	1
SCUBE2	0.39261	0.273733	1
ANAPC1	0.230657	0.277049	1
ATP2B3	0.433175	0.281913	1
PDE10A	0.243006	0.296518	1
ARHGAP23	0.315415	0.303173	1
P2RX7	-0.78868	0.30604	1
GPRASP1	-0.241838	0.308281	1
HIVEP1	0.239933	0.319673	1
CKAP5	0.163172	0.325305	1
ZYG11A	1.1912	0.326483	1
PPP6R2	-0.222879	0.327958	1
WDR74	-0.22442	0.329759	1
CCDC92	0.240192	0.330432	1
MFSD2B	0.408807	0.335025	1
FNBP1	0.186833	0.342793	1
CNOT6L	-0.208145	0.345097	1
TRIM36	-0.426516	0.352084	1
ZBTB2	-0.3097	0.352873	1
BAALC	0.321069	0.364349	1
CCNL1	-0.19742	0.376609	1
CXXC4	0.157718	0.378922	1
KIAA1456	-0.234893	0.386689	1
DYNC1I1	-0.165926	0.390609	1
SALL4	0.565651	0.405751	1
PRNP	-0.211491	0.406014	1
PPIP5K2	-0.163315	0.40674	1
GAR1	-0.232259	0.409416	1
NYAP2	0.219285	0.416272	1
NCKAP5	0.36242	0.429713	1
IL4		0.430894	1
GCAT	-0.177163	0.435304	1
RBM19	-0.159029	0.437253	1
ADCY7	0.29614	0.439488	1
EIF2AK1	0.17832	0.441028	1
NUP85	0.196968	0.444401	1
ENOX2	0.173514	0.444542	1
ATP6AP2	-0.1575	0.448636	1
ZNF446	-0.289543	0.449901	1
ARMCX5	-0.144555	0.456005	1
UBE4B	0.131114	0.458471	1
PRKDC	0.13384	0.463735	1
ERBB2IP	0.11594	0.468826	1
ANO9	-0.515317	0.46883	1
ZC3H7A	0.121882	0.470221	1
NID1	0.149448	0.471359	1
FGD4	0.14833	0.473741	1
IPMK	-0.150218	0.47928	1
TTC7A	-0.209989	0.487096	1
TESK1	-0.158214	0.489514	1
DYNC1H1	0.128764	0.490598	1
DCT	-1.97871	0.493154	1
ATP1B4	-2.20292	0.493822	1
CALN1	0.971005	0.495158	1
ZBTB20	0.113521	0.495923	1
DNAH14	-2.13184	0.496618	1
BCKDK	0.19764	0.503442	1
GPR179	-0.370818	0.513718	1
PCDH15	0.124757	0.532216	1
GALNT16	-0.171312	0.535563	1
ASB3	-0.146887	0.543522	1
ARHGAP10	-0.240417	0.543618	1
RGS12	0.256163	0.548597	1
PDIA5	0.148825	0.552133	1
TMED4	-0.104738	0.556536	1
CACNA2D2	-0.164079	0.557417	1
DICER1	0.0979919	0.567271	1
CADPS2	0.12703	0.572993	1
MPC1	-0.137993	0.576726	1
EBNA1BP2	-0.0955121	0.578929	1
CCDC8	-0.107353	0.580845	1
UCN	-0.652293	0.583815	1
EXOC6B	0.104992	0.585509	1
FBXL12	-0.141406	0.590691	1
SOD3	-0.364439	0.593998	1
PNP	-0.454947	0.599693	1
PBX4	-0.218061	0.600041	1
IRF8	-0.238211	0.609237	1
EPS15	0.0697156	0.619108	1
ZBED5	0.0838387	0.62064	1
IQUB	-0.134187	0.622609	1
CCDC34	0.125435	0.624598	1
NFASC	0.0910196	0.626783	1
XIRP2	-0.808872	0.627872	1
FAM193A	0.141893	0.628898	1
DGKE	0.0876046	0.632814	1
CD14	-0.217018	0.633135	1
TTC38	0.193232	0.633842	1
ZBTB4	0.0974501	0.634285	1
REPS2	-0.0982734	0.635512	1
PCIF1	-0.0987471	0.642067	1
LPGAT1	0.0893319	0.642781	1
NFIL3	-0.144209	0.648486	1
METTL17	0.0867728	0.653152	1
GLTSCR1	0.131435	0.654988	1
AVEN	-0.0947115	0.655197	1
FDFT1	-0.11883	0.656582	1
ZMYM6	0.0740817	0.669915	1
TNR	0.217089	0.670278	1
RNF220	-0.0800423	0.672233	1
LDLRAD1	0.303439	0.672879	1
MYH14	0.109481	0.687878	1
EML6	0.0796194	0.689485	1
MYZAP	0.132899	0.691102	1
ILF3	-0.0637262	0.691798	1
GCLC	-0.0814534	0.697788	1
APAF1	0.0596016	0.702211	1
DCLRE1A	-0.111577	0.703358	1
DCLRE1B	-0.19813	0.706825	1
HNRNPK	0.0492597	0.710449	1
GJA10	0.173834	0.711238	1
ZBTB8B	-0.105865	0.715414	1
ARHGAP39	0.101313	0.716969	1
PNN	0.0614687	0.719087	1
YLPM1	0.0571971	0.719458	1
FCRLB	0.345111	0.724161	1
CNOT4	-0.0805897	0.725258	1
SMG9	0.102615	0.725516	1
BCKDHB	0.104603	0.726957	1
HBP1	-0.075042	0.749286	1
TGIF2	-0.170209	0.756909	1
NLRX1	-0.11976	0.757626	1
RTL1	-0.988407	0.757652	1
FAM208B	0.0473098	0.758123	1
COPS7B	-0.0820032	0.759188	1
ZC3H12D	-0.415338	0.75968	1
DEPDC4	-0.135757	0.763287	1
NEK8	-0.0745177	0.763432	1
CAMTA2	-0.0615322	0.768466	1
CCDC134	0.0922694	0.768508	1
PDCD11	-0.0551845	0.777105	1
FNIP1	0.0305375	0.784198	1
AMBRA1	-0.0447545	0.787414	1
GRAP2	0.374093	0.787919	1
TMEM154	-0.0957852	0.788375	1
TCTN3	0.0449022	0.789539	1
MAP4K1	-0.238777	0.78997	1
CDC5L	-0.0560031	0.794656	1
FOXJ2	-0.0638752	0.796627	1
ATP11B	0.0326066	0.80131	1
FOXN3	-0.0735682	0.80313	1
PHF21A	0.036853	0.805313	1
UBE3A	0.0322026	0.812695	1
CXXC1	-0.0472077	0.815973	1
ADAMTS13	0.239089	0.816171	1
SPIDR	0.0560667	0.817919	1
BAZ2A	0.0400065	0.818466	1
FREM2	0.0995096	0.819407	1
CLSPN	0.0810437	0.82307	1
SERTAD2	0.0423683	0.82315	1
DCAF7	-0.0386858	0.82708	1
INTU	-0.0635752	0.828258	1
GOLM1	-0.037439	0.831238	1
IL17RA	-0.0760591	0.834236	1
STX6	-0.0389957	0.834609	1
HDAC10	0.12309	0.835448	1
CHD1	-0.0512521	0.836976	1
TRAPPC11	0.0415165	0.839717	1
GRK4	0.0515889	0.840453	1
FARP2	-0.014778	0.843685	1
ZNF605	-0.0384654	0.843913	1
GNPTAB	0.0270208	0.847222	1
PHF14	-0.0368271	0.854641	1
SKA3	-0.0721726	0.860695	1
TTK	0.137384	0.860912	1
TEC	0.0353304	0.864351	1
ZNF418	0.04207	0.868714	1
EED	0.0304717	0.869773	1
ZNF532	0.0240465	0.871655	1
RANBP9	0.0194124	0.874408	1
CARKD	-0.0308964	0.874493	1
GREB1	-0.187581	0.877993	1
TLR4	0.0367155	0.881555	1
ACADVL	-0.0191622	0.881601	1
FAM65C	-0.0185552	0.88721	1
SOGA3	-0.0143502	0.892968	1
ADNP2	-0.0288493	0.893829	1
CYFIP1	0.0220674	0.895812	1
RABEP1	0.0225436	0.897797	1
LAMA4	0.00606094	0.910162	1
TBP	0.0138416	0.916127	1
MRI1	0.0481396	0.921368	1
ADAMTS18	0.127095	0.924115	1
HAUS8	-0.0388868	0.925202	1
PIK3AP1	-0.0233532	0.929133	1
FAM171A2	0.0821919	0.931592	1
LSM11	0.0268723	0.93172	1
ZRANB2	0.00219659	0.937283	1
SLC4A7	0.0173651	0.938032	1
GIPC3	0.16694	0.938166	1
ARMCX3	0.00240418	0.938715	1
CNTN4	-0.0286519	0.950495	1
NEO1	0.0155974	0.951033	1
NR1H3	-0.011806	0.952029	1
CLEC17A		0.962349	1
FAM98A	-0.0167668	0.962993	1
PRDM16	-0.0676752	0.964231	1
E2F3	-0.0316328	0.965887	1
FAM114A1	-0.016352	0.96614	1
CD320	0.00165373	0.967372	1
LOXHD1	0.481209	0.972635	1
A3GALT2	0.0381038	0.975108	1
MSH6	0.00367749	0.977234	1
TDRD6	0.445814	0.97905	1
SFXN1	0.00923399	0.980135	1
NFYC	-0.00194541	0.980963	1
COCH	0.0396555	0.982503	1
BRWD3	-0.021765	0.983929	1
TICAM1	-0.0205387	0.985873	1
PTPRZ1	-0.0257591	0.986663	1
ACVR2B	0.00904161	0.991695	1
TRIM52	0.0110485	0.992617	1
UBXN7	-0.0205313	0.993745	1
ECE2	0.00649686	0.995551	1
FAM214A	-0.00683366	0.996767	1
MTDH	-0.0109919	1	1
IL17RC	-0.0216006	1	1
DSG1	0.250941	1	1
GPC2	0.119248	1	1
CNPPD1	0.00250355	1	1
SMARCD1	0.0179225	1	1

## Sheet: BB_L vs. WW_L
gene_name	Log2FoldChange	pvalue	padj
LRP2	1.40672	0.000103732	0.0727351
GRID2	0.969897	0.00177762	0.406245
ST8SIA5	0.660568	0.0110924	1
CACNA1E	0.594875	0.0126715	1
GULP1	0.646158	0.0139954	1
PTPRU	0.834892	0.019207	1
CERS4	-0.634513	0.0228649	1
CNNM1	0.856749	0.0239439	1
PVALB	-1.89746	0.0246019	1
HSPA4L	-0.448675	0.0256951	1
RELN	-0.467761	0.0261766	1
ZNF423	0.802822	0.0271041	1
DGKH	0.418108	0.0284209	1
LDLRAD3	0.653036	0.0328937	1
CD34	0.721948	0.0350034	1
CALN1	2.3163	0.0361742	1
DNAH12	-0.747274	0.0375676	1
SLC6A16	1.91992	0.0435954	1
SRP54	-0.345517	0.0464022	1
SCN4A	1.42439	0.0475181	1
HRASLS	-1.8745	0.0478704	1
ISL1	0.466713	0.0480569	1
BRINP2	0.515776	0.0521887	1
MAPK4	0.613231	0.0552187	1
SGCZ	-1.49999	0.0571244	1
DNAH3	0.94226	0.0632167	1
ENOX1	-0.492158	0.0684247	1
FAT2	0.891449	0.0707294	1
MYO1C	0.396264	0.0735837	1
DUSP18	0.482338	0.0761415	1
GEM	-0.675038	0.0786064	1
CYB561	-0.688439	0.0796741	1
RPL21	-0.435627	0.080842	1
FAM179B	-0.329991	0.0824386	1
ACTN2	1.36801	0.0834611	1
SCN2A	0.385407	0.0841661	1
RPL14	-0.314144	0.0861885	1
ATP10B	1.47009	0.0869202	1
LOX	1.83307	0.0911838	1
ANKS1B	-0.362061	0.0929546	1
CCNA2	-0.550958	0.0958617	1
COL11A1	0.378881	0.0964912	1
HSPB6	1.11187	0.0987787	1
NCAPD2	0.38741	0.100135	1
ELOVL6	-0.323325	0.102609	1
TGFBR3	0.299794	0.103265	1
ODF2	-0.280965	0.109626	1
CRHR1	0.711258	0.11099	1
KSR1	0.747531	0.119175	1
MAPK8IP1	0.337245	0.119349	1
NPC1L1	1.12939	0.120244	1
GYLTL1B	1.05678	0.123649	1
MID1IP1	0.300164	0.130511	1
KCNT1	-0.376939	0.134953	1
CDKAL1	-0.292822	0.135097	1
SNAP23	-0.284988	0.136885	1
FAM13C	-0.311102	0.140406	1
ERC2	-0.305784	0.140883	1
TMEM54	-0.719666	0.142795	1
KRT15	-1.63687	0.144304	1
BZW1	-0.258013	0.146771	1
GTF2E1	-0.279383	0.147895	1
HSPG2	0.435989	0.148758	1
ATP11A	0.280597	0.148762	1
CRLF3	-0.36194	0.151419	1
FAM170A	-1.51501	0.15191	1
MKI67	0.92589	0.153738	1
PELI1	0.347553	0.156246	1
TPT1	-0.408516	0.156697	1
ZNF516	0.38201	0.158836	1
CCDC34	-0.452285	0.162314	1
IGF2R	0.256068	0.163717	1
SLITRK1	0.35582	0.164868	1
FMN1	0.355779	0.168621	1
EEF1A1	-0.367973	0.172447	1
BBS7	-0.296964	0.172587	1
FAS	1.04014	0.172766	1
ESRRG	-0.437551	0.177287	1
TMEM176A	0.900427	0.184366	1
IL23A	-0.575544	0.186409	1
PALD1	0.599292	0.187932	1
HIGD1A	-0.376149	0.188579	1
APRT	-0.303576	0.188981	1
FAM46C	0.404671	0.190562	1
HIPK2	0.217571	0.192678	1
ZFAND5	-0.249775	0.19282	1
RPSA	0.298309	0.193353	1
SFT2D3	0.383786	0.196318	1
AHI1	-0.23205	0.198781	1
TEX38	-0.91855	0.200295	1
MRO	1.26549	0.200653	1
MRPL1	-0.270496	0.202782	1
DOPEY2	-0.262631	0.203262	1
PIAS1	-0.241672	0.203264	1
TENM4	0.263412	0.205929	1
CORO2A	0.442138	0.20608	1
DCP2	-0.222723	0.206957	1
LZTFL1	-0.282144	0.20717	1
TCTE1	-0.640103	0.208515	1
EFCAB7	-0.230642	0.21129	1
DYDC1	-0.391503	0.211433	1
LCNL1	1.49377	0.211585	1
CNKSR2	0.262216	0.213099	1
RXRG	-0.228413	0.213699	1
FBXO36	-0.386801	0.217322	1
NUP85	0.287967	0.217674	1
EQTN	-1.37092	0.218241	1
ZNF362	0.303131	0.219656	1
RIC3	-0.197667	0.224312	1
ZEB2	0.362653	0.22517	1
PRR16	-1.50741	0.225618	1
SDSL	0.551066	0.225803	1
PRRC2B	0.209492	0.225901	1
UBC	0.46929	0.231164	1
SCN9A	0.26083	0.231751	1
WISP3	-0.532612	0.237311	1
MON1B	-0.325045	0.240959	1
FBXO40	-0.983279	0.241582	1
PTPRZ1	0.419564	0.242052	1
WDR5B	-0.277458	0.242926	1
CDK15	2.09293	0.243912	1
SPRED1	-0.223171	0.253131	1
OBSL1	-0.249999	0.254052	1
ADAMTS8	1.86395	0.25426	1
CEP85L	-0.221946	0.256843	1
CCDC126	-0.231219	0.258352	1
CTSZ	-0.221652	0.260315	1
SLC12A9	0.325429	0.262255	1
NAP1L1	-0.234002	0.262876	1
RNF175	0.784098	0.263693	1
BACH2	0.72544	0.263956	1
TMPRSS11F		0.265483	1
AIRE		0.265483	1
MBNL1	-0.205876	0.26552	1
ZNF34	-0.219496	0.266616	1
KIF18A	0.636658	0.268249	1
NAALADL1	-0.884301	0.268675	1
C17H12orf43	0.302031	0.277512	1
OSBPL10	0.312597	0.278242	1
ETFDH	0.238822	0.281452	1
HR	0.248538	0.281606	1
CDRT4	-0.998595	0.283878	1
PCDHB1	-0.677273	0.284111	1
BNIP3L	-0.207021	0.28631	1
SYNJ2	0.519263	0.28844	1
CCDC59	-0.246385	0.289423	1
B3GALT5	-0.734189	0.291236	1
HMGB3	-0.576748	0.291309	1
NOTCH1	0.448967	0.291774	1
CARNS1	2.50982	0.294831	1
APPL1	-0.189271	0.296358	1
DFNB59	-0.638081	0.296855	1
LITAF	0.245309	0.302468	1
GDPD2		0.302624	1
CHD3	0.176997	0.303189	1
OSCP1	-0.201053	0.304309	1
NRG2	0.274107	0.30627	1
ERLEC1	-0.196344	0.306821	1
POMK	0.214138	0.3099	1
SNX6	-0.191536	0.309903	1
DOCK6	0.289488	0.313371	1
RPL31	-0.272902	0.313437	1
SNX30	0.255119	0.314937	1
SLC10A3	0.26463	0.315176	1
HACE1	-0.202283	0.322229	1
PNPLA5	-2.19612	0.323424	1
DENND3	-0.248076	0.323574	1
DUSP15	-0.354521	0.325351	1
INSIG2	-0.240346	0.325813	1
FRMD4A	0.242776	0.327283	1
PACS1	0.281966	0.329239	1
TM2D2	-0.191149	0.329671	1
AFAP1L2	0.363688	0.330247	1
TBCD	0.187072	0.330364	1
NHSL1	0.333992	0.331414	1
ATXN1	0.229297	0.334047	1
ASNSD1	-0.170831	0.335147	1
DCHS1	0.224411	0.339383	1
RUNX1	0.496001	0.341851	1
IGSF3	-0.205589	0.342221	1
RGS17	-0.412433	0.346271	1
PLEKHA7	0.268295	0.346954	1
PLAGL1	-0.176534	0.347708	1
BBS4	-0.16094	0.348284	1
SLC4A10	-0.269734	0.348616	1
IPO13	0.20681	0.349317	1
USP11	-0.14682	0.349614	1
TNRC18	0.26031	0.3563	1
PPP4R1	0.235511	0.35636	1
RSBN1L	-0.186774	0.361787	1
PTCH1	0.190725	0.362064	1
RAP1GDS1	0.175168	0.364783	1
CCDC112	-0.199776	0.366161	1
PSAT1	-0.279837	0.369675	1
THBS4	0.198266	0.37161	1
IL4R	0.33963	0.372385	1
ADAM10	-0.181284	0.374461	1
PELI3	-0.241063	0.375922	1
NLRP12	1.5235	0.378332	1
NR1H2	-0.193251	0.379917	1
CERS1	0.458897	0.380379	1
STAG2	-0.186032	0.381188	1
CALU	-0.154996	0.383946	1
AMER1	0.190075	0.383948	1
APOD	0.177495	0.386065	1
OSBPL5	0.577473	0.392182	1
KCP	1.92686	0.393724	1
TNXB	0.354103	0.394372	1
DDR1	0.147609	0.395754	1
ZADH2	-0.212739	0.396107	1
FZD6	0.236911	0.396137	1
RGS6	0.296089	0.396526	1
DKKL1	0.281431	0.3983	1
IL5RA	0.985515	0.399808	1
ZNF135	0.228169	0.401102	1
ARMC2	-0.151293	0.401368	1
HDAC4	0.251608	0.403476	1
TSEN2	-0.210688	0.403883	1
CCM2L	0.838124	0.404233	1
PHEX	-0.532809	0.405893	1
ERMP1	-0.151638	0.407709	1
PIEZO2	0.294852	0.408492	1
PRKDC	0.158039	0.408963	1
CMTR2	-0.250809	0.409081	1
HSPA4	-0.155631	0.411425	1
TTC1	-0.13873	0.413001	1
TRPM4	0.245609	0.413022	1
GPATCH4	-0.240375	0.414963	1
ABHD16A	-0.15149	0.416276	1
ACSS2	-0.159176	0.416372	1
BANF1	0.208254	0.418543	1
NEK11	0.164414	0.422915	1
KCNK2	0.234695	0.423152	1
LRPAP1	-0.15307	0.424663	1
TRERF1	0.218251	0.425922	1
BTAF1	-0.141809	0.426526	1
CNPPD1	0.22888	0.428244	1
DGCR8	0.15182	0.428675	1
FAN1	-0.136854	0.429368	1
SGSM1	0.163168	0.429512	1
CARD11	0.224285	0.43037	1
EHD3	0.18336	0.430633	1
WIPF1	0.226761	0.431035	1
MYO1E	-0.160032	0.433051	1
ACACA	0.129624	0.434319	1
TMEM223	-0.229244	0.435204	1
SYT16	0.403725	0.435389	1
FSD1L	-0.16081	0.435595	1
BBS2	-0.136434	0.435615	1
ELMSAN1	0.17819	0.43598	1
ATRIP	0.292385	0.43702	1
GTF2A1	-0.144663	0.43975	1
RNASEH2C	-0.208905	0.441625	1
TMUB2	-0.171632	0.44228	1
RARS	-0.14297	0.442319	1
AK8	-0.181886	0.443056	1
TRIP11	-0.166184	0.44668	1
GPR88	-0.596528	0.447602	1
RNF32	-0.241082	0.447619	1
MKL2	0.132886	0.449972	1
SMARCD1	0.144551	0.451349	1
P2RY8	0.965815	0.45241	1
NLRP1	0.471253	0.453365	1
GHRL		0.453515	1
PTGDR2		0.453515	1
SIDT2	0.155354	0.454272	1
TRIM2	-0.145966	0.454646	1
STK11IP	0.187828	0.455985	1
TMEM33	-0.138622	0.457864	1
SLCO2B1	0.279897	0.460261	1
YIPF4	-0.134809	0.461717	1
TLDC2	0.824697	0.46233	1
AP5B1	0.26105	0.463111	1
GOLGA3	-0.136019	0.464779	1
GPR162	-0.429114	0.464928	1
P2RY6	0.678905	0.4661	1
AMZ2	-0.161851	0.466935	1
CSF1R	0.198054	0.468984	1
ACPP	0.27957	0.469181	1
U2AF2	0.160783	0.469957	1
ASB1	0.145471	0.470348	1
EXOC2	0.126876	0.473053	1
ACBD6	0.178466	0.474115	1
DUOX1		0.476281	1
PDILT		0.476281	1
CEP104	0.141743	0.478778	1
CCNT2	-0.141417	0.478883	1
RPL10A	0.205837	0.479579	1
C1QL2		0.479709	1
DNAH2	-1.09342	0.480598	1
ABHD11	0.213144	0.481684	1
SLC25A42	0.302256	0.482333	1
STC1	0.152263	0.482935	1
AXIN1	0.161723	0.485105	1
EP300	0.116986	0.48693	1
ADCK4	-0.133239	0.489134	1
NUTF2	-0.117401	0.490452	1
NELFB	-0.194571	0.490778	1
ART4	-0.279918	0.491427	1
BRMS1	-0.171947	0.49218	1
SLC25A51	-0.131937	0.493378	1
ACAP3	-0.130872	0.493566	1
SCN3A	0.188449	0.494281	1
EDEM1	-0.202483	0.496431	1
SMIM5	0.262727	0.496614	1
BRI3BP	0.115041	0.496944	1
ANK1	-0.169247	0.497771	1
TSPAN33	0.20282	0.498294	1
RLF	-0.142509	0.498381	1
RPS3A	-0.49748	0.502366	1
ERBB3	0.195223	0.502431	1
FGD6	0.18293	0.503376	1
UQCRH	-0.159371	0.503613	1
SIAH1	-0.128556	0.504167	1
LTBP1	-0.125228	0.507906	1
MURC	-0.543734	0.51092	1
JMY	-0.133797	0.511459	1
AARS2	-0.156682	0.512927	1
RBBP4	-0.163228	0.513257	1
SMARCA2	-0.116781	0.513479	1
ADAM19	0.320725	0.514632	1
MAP3K9	0.165588	0.517859	1
FBXL21	0.215221	0.518414	1
PDE4B	0.250915	0.519288	1
CLEC16A	0.141215	0.521108	1
FOPNL	-0.167398	0.523909	1
RPS6	0.155368	0.525163	1
PDPK1	0.131166	0.528583	1
ZDHHC24	0.207847	0.530514	1
SMIM8	-0.179955	0.532618	1
GCC2	-0.117909	0.53338	1
RBM17	-0.112309	0.534276	1
NOXO1	0.31199	0.534473	1
PRNP	-0.114329	0.535386	1
FCHSD1	-0.148241	0.536571	1
CDC42	0.277406	0.537199	1
SLC4A11	0.294115	0.537775	1
DVL3	0.137275	0.539434	1
MPRIP	0.119677	0.539786	1
SMARCA4	0.117897	0.542109	1
NR2C2	0.103937	0.542634	1
PEAK1	0.168028	0.543179	1
ZNF512	-0.10403	0.54383	1
FOXJ2	0.114215	0.544448	1
GDPD3	-0.15504	0.546198	1
ATP6V1D	-0.128814	0.54776	1
SORCS2	-0.369893	0.548491	1
CUL4B	-0.153634	0.549729	1
BTRC	0.0869097	0.549749	1
RBM19	-0.113298	0.551415	1
ESCO1	-0.113422	0.551875	1
SENP5	-0.111463	0.55308	1
FNBP4	0.105253	0.55364	1
NFAT5	-0.102261	0.555118	1
SYN1	0.130154	0.555592	1
PITPNM2	0.124104	0.556858	1
BECN1	-0.107459	0.557388	1
MKRN3	-0.290946	0.557599	1
MTR	-0.10396	0.559786	1
QRFPR	-1.12778	0.560117	1
TRIL	0.183938	0.563599	1
CLOCK	-0.142168	0.564376	1
MREG	-0.314772	0.565049	1
SCN10A	-1.08738	0.565242	1
EPHX4	0.969286	0.56551	1
SUSD4	0.156638	0.565836	1
CTIF	0.1592	0.56616	1
FBN3	0.743035	0.567452	1
CADM2	-0.160109	0.567591	1
GPAM	-0.119602	0.567748	1
BCO2	-0.28267	0.567928	1
CLASP2	-0.114662	0.568549	1
PDP1	-0.134492	0.570734	1
DMTF1	-0.109473	0.571246	1
MS4A8	-0.957298	0.571763	1
ADCK3	-0.144812	0.572636	1
FZD3	-0.120796	0.572676	1
KIAA0319	-0.178222	0.576991	1
NCLN	0.188412	0.577935	1
AP2B1	0.0864698	0.578025	1
DAAM2	0.212838	0.578565	1
B3GNT4	-0.153407	0.578777	1
LOXL3	0.16174	0.580197	1
ACAT1	-0.114649	0.581942	1
TRANK1	0.0971526	0.582188	1
GPATCH8	0.0920914	0.582258	1
ZNF335	0.116533	0.582889	1
MAP4K4	0.136343	0.583256	1
SDC2	0.145158	0.584513	1
NCOR1	0.0975362	0.584514	1
PHRF1	0.115254	0.585567	1
NR3C2	-0.102128	0.586196	1
CSMD3	0.268902	0.586903	1
XPOT	-0.102856	0.587659	1
HTRA1	0.13641	0.587674	1
FAM196B	-0.366636	0.590357	1
TGM2	0.221222	0.590851	1
KLHL3	0.128169	0.591171	1
UBN2	0.089158	0.592153	1
TRIM66	0.0886448	0.592911	1
CREBBP	0.0893874	0.596051	1
OTOL1	-0.932385	0.596257	1
MAP3K11	0.129467	0.596839	1
NIPA2	-0.128551	0.597024	1
TTC3	-0.0951168	0.597945	1
XRCC3	-0.217561	0.598442	1
SELE	-1.66781	0.600156	1
SPSB3	-0.102112	0.60043	1
SENP2	-0.0835641	0.602733	1
CHD1L	0.109648	0.603849	1
GCLC	-0.106236	0.604634	1
FANCB	-0.295631	0.605838	1
VWF	0.200911	0.606146	1
LGI2	0.696183	0.606682	1
RBM46	0.241182	0.606958	1
PAPPA	0.689502	0.607254	1
RPL37	0.164512	0.607853	1
MED4	-0.119841	0.61018	1
PRTG	0.155542	0.610696	1
SIK3	0.085302	0.612231	1
BATF3	-0.444663	0.613125	1
HSPA14	-0.0902347	0.613304	1
CATSPERD	0.15218	0.616692	1
MYBL1	-0.198482	0.617129	1
WDR74	-0.100004	0.617558	1
BCL9L	0.224955	0.618148	1
CENPO	-0.133778	0.618915	1
PRSS53	-0.0846623	0.619789	1
PHACTR4	0.11179	0.620819	1
RINT1	-0.0965365	0.620854	1
SERINC4	1.01854	0.621187	1
ZNF608	0.0801609	0.621375	1
GPR26	1.13411	0.622752	1
EGFL6	0.400407	0.623192	1
TLR10	-0.334303	0.624664	1
RPS6KA4	0.184633	0.625062	1
ZC3H7B	0.115685	0.625083	1
CSMD1	-0.440293	0.627061	1
ATN1	0.122297	0.628836	1
CRTC3	0.12243	0.628893	1
NRCAM	0.0832099	0.629405	1
ATP13A1	0.117052	0.630101	1
LHFPL4	0.1745	0.631296	1
WNT9B	0.408365	0.632226	1
AGAP1	0.106594	0.633799	1
MPHOSPH6	-0.126488	0.634878	1
APPL2	0.0875841	0.636755	1
BNC2	0.171323	0.637412	1
ARL15	-0.160505	0.637508	1
ECHDC3	0.0890163	0.637585	1
RORC	-0.0960695	0.637596	1
RNF19A	-0.0830968	0.637638	1
TUBGCP3	0.114047	0.63786	1
PAX5	-0.224045	0.639251	1
EPHA1	0.162295	0.639281	1
NCKIPSD	0.119634	0.640832	1
CAMK2G	0.0973997	0.641048	1
DSEL	-0.0960424	0.641802	1
FBLIM1	0.151814	0.64206	1
CDNF	-0.218009	0.642442	1
ZBED5	-0.0868166	0.643638	1
LAMB4	-0.440256	0.644208	1
BRWD1	-0.0824933	0.6446	1
CTSC	0.147996	0.646688	1
MBTPS2	-0.0955851	0.646886	1
STX17	-0.0827177	0.64862	1
WDSUB1	-0.111457	0.648774	1
GDF2	-1.87634	0.649846	1
SUN2	-0.077864	0.650755	1
COMMD9	-0.1002	0.651098	1
WDFY3	0.0678396	0.651674	1
NPY1R	0.205713	0.652371	1
KIAA0586	-0.100089	0.65293	1
FKBP10	0.177089	0.653572	1
COASY	0.0874692	0.654383	1
WNT11	0.294044	0.654692	1
NCOR2	0.0924572	0.655028	1
ALPK1	0.160416	0.656225	1
MYOC	0.293467	0.656658	1
CLCN3	0.066327	0.65826	1
ZBTB9	-0.127157	0.659406	1
BOP1	-0.108145	0.659611	1
BAZ2B	-0.100044	0.659956	1
TMEM59	-0.100572	0.662787	1
DENND5B	-0.0973549	0.662876	1
ITPR1	0.0634619	0.664581	1
ABHD14B	0.162917	0.666249	1
FASTKD2	-0.0925503	0.667228	1
MRRF	-0.0993041	0.667299	1
LRRC8D	0.099121	0.667653	1
ISCU	-0.114203	0.667667	1
SYNGAP1	-0.0930308	0.668032	1
TMEM63B	0.144554	0.668332	1
DNAH10	-0.13213	0.670677	1
KLC1	-0.097306	0.670862	1
TSPYL2	-0.0766383	0.6724	1
SCAP	0.118977	0.674111	1
BARD1	0.197315	0.675795	1
VWA7	0.12122	0.676132	1
CCSER1	0.0897547	0.67628	1
ALPK3	-0.0739262	0.676308	1
NISCH	0.0759046	0.679196	1
REPS1	-0.0781532	0.681437	1
ERC1	-0.0832281	0.683285	1
R3HDM1	-0.0725331	0.683299	1
ZNF654	-0.0778084	0.683769	1
CEP95	-0.0835502	0.683908	1
TFEC	-0.1648	0.684015	1
ZC3H6	-0.0892838	0.684439	1
ANGPTL6	-0.180775	0.684791	1
SYNE1	-0.0932475	0.685572	1
FOXK2	0.0775591	0.685634	1
NPTXR	0.137722	0.686162	1
SLC44A3	0.0801798	0.686175	1
FAM189A1	0.412766	0.68618	1
GAP43	0.186314	0.687266	1
EME1	0.116851	0.687496	1
WDR38	-0.515413	0.687737	1
GPC5	0.0895486	0.687924	1
ONECUT2	-0.23667	0.689158	1
FKBP5	-0.127947	0.689306	1
MRPL32	-0.108545	0.6925	1
PHTF2	-0.0806444	0.693245	1
KLF8	-0.163706	0.695112	1
ZNF609	0.0741882	0.695893	1
SSH2	0.0585125	0.696213	1
STK35	0.0825657	0.696425	1
DIO2	0.0626523	0.697384	1
GMEB1	-0.0883277	0.698027	1
ATP7A	-0.0826505	0.698236	1
PPP2R3A	0.0725332	0.699014	1
CCNT1	-0.0804077	0.69909	1
NFKB1	-0.0681944	0.699773	1
ZBTB43	-0.086903	0.700239	1
TRIM41	0.092171	0.700321	1
CNTN4	0.0641915	0.700878	1
STRIP2	0.230657	0.701673	1
MRVI1	-0.0944011	0.701827	1
ATG9B	0.200679	0.703585	1
PTCHD2	0.0861673	0.705592	1
HERC1	-0.0786375	0.706572	1
MUS81	0.108983	0.706943	1
KIFC2	-0.0607252	0.70815	1
PROM2	0.241447	0.708238	1
IL10RA	0.15368	0.709537	1
RASA3	-0.0525388	0.711367	1
CAMSAP3	0.129539	0.711961	1
TBX18	0.28553	0.713773	1
ATL2	-0.0693153	0.71447	1
CNPY3	-0.0664498	0.714703	1
AFF1	0.0472464	0.71489	1
LAMA5	-0.0552976	0.71514	1
SPPL3	0.0723871	0.716711	1
RAB44	1.17613	0.716716	1
USP3	-0.0673116	0.716818	1
GBX1	1.51749	0.717392	1
RBM27	-0.0847506	0.719284	1
ICMT	0.0524928	0.719392	1
C2CD3	0.0592983	0.719747	1
HMGXB3	0.0756634	0.719842	1
ZDHHC16	-0.0775652	0.719903	1
ERCC6	0.0843083	0.721817	1
MYO1H	1.23799	0.721861	1
PKN1	0.0835597	0.723645	1
PITRM1	0.0689296	0.72448	1
TMEM26	0.349458	0.725434	1
PRKD3	-0.076449	0.725878	1
SMC6	0.0468475	0.726199	1
CENPU	0.0951387	0.727017	1
WDR18	0.0984781	0.727175	1
ADCY5	0.107336	0.728285	1
ZNF317	-0.0721338	0.72933	1
NECAP1	0.0439799	0.729444	1
TXK	0.327104	0.734581	1
HDAC6	-0.0693071	0.734924	1
RBM14	0.0724586	0.73618	1
CDC42	0.0443386	0.737015	1
CACUL1	0.0390399	0.737252	1
ABHD2	0.0469295	0.737711	1
GBF1	0.0590942	0.738258	1
FDX1L	-0.103394	0.738918	1
HEATR4	-0.140703	0.741331	1
PEX16	-0.0782005	0.74135	1
KCNAB2	0.103952	0.742658	1
THRA	-0.0528783	0.745262	1
CCIN	-0.299211	0.746749	1
POC5	-0.0708697	0.747894	1
ZFP1	0.0692321	0.74832	1
CHD7	0.0533942	0.750301	1
TESK2	-0.144807	0.752353	1
ZNF182	-0.0709597	0.753293	1
AGR2	-0.152086	0.75457	1
PUF60	-0.0548649	0.755409	1
LRRC15	1.2425	0.756831	1
CDK5RAP1	-0.062605	0.756893	1
MIEF2	0.0916367	0.757212	1
SPHK1	0.304419	0.758986	1
ZNF804B	-0.813753	0.759965	1
CCDC157	-0.138741	0.760809	1
GPR174	0.314596	0.760906	1
PLA2G5	-0.738839	0.761212	1
SLC43A3	0.22831	0.762565	1
SUOX	0.0452719	0.764131	1
DHDDS	0.0665471	0.765282	1
NPFF	0.10141	0.766277	1
AP3B2	-0.0472385	0.767728	1
RGCC	0.138799	0.767842	1
RHPN2	0.0750949	0.770754	1
GPSM2	0.0624501	0.77093	1
R3HDM2	0.0456901	0.771669	1
IL16	-0.1651	0.771733	1
ARAP2	0.0514911	0.773975	1
MSH3	-0.0728444	0.773985	1
ELMO1	-0.087783	0.774375	1
MYO1B	-0.0636427	0.774412	1
OTUD4	-0.0767141	0.775892	1
CORO1B	-0.0551037	0.776714	1
INPP5B	0.0608689	0.777923	1
PLA1A	-0.349594	0.77826	1
FAM98B	-0.0961082	0.779702	1
RPL13A	-0.0761288	0.780504	1
ATRNL1	-0.0989254	0.782166	1
DENND6B	-0.0696706	0.782602	1
SYNJ1	-0.0587959	0.783004	1
ARIH1	-0.0587772	0.78314	1
LATS1	-0.0606971	0.784409	1
RSF1	-0.0637078	0.785117	1
NKAIN1	0.0664126	0.787684	1
ZNF382	0.0541687	0.788767	1
SHISA6	-0.554186	0.788791	1
HECTD4	0.0477096	0.793389	1
COL12A1	-0.0415246	0.794217	1
POU2F1	0.0470329	0.794929	1
GORASP2	0.0354544	0.795594	1
EPHA4	0.0685302	0.7982	1
ATIC	0.0567445	0.79859	1
PPP4C	-0.0561331	0.799805	1
CELF3	0.0367255	0.802473	1
NR1H3	-0.051295	0.803181	1
CCDC6	0.028913	0.803965	1
PPP1R13L	-0.051945	0.804354	1
LRRC63	0.134749	0.804848	1
KCNRG	0.19607	0.805389	1
LAMP3	0.168823	0.805935	1
MAT1A	-0.130195	0.810818	1
ZNF106	-0.0524316	0.811459	1
PHF20L1	-0.044671	0.812214	1
ZNF292	0.0260699	0.812671	1
LCORL	-0.0596733	0.812716	1
DNASE2	-0.0704663	0.813136	1
FBP1	-0.0603082	0.815741	1
APC	0.0175875	0.81585	1
RFTN1	0.186456	0.816246	1
DICER1	0.0340703	0.816421	1
ADAMTS3	0.058566	0.817106	1
LARP6	-0.102096	0.817169	1
CDH23	0.0509451	0.817583	1
MATN1	0.505374	0.82098	1
CCDC25	-0.0510467	0.82123	1
ARPC1A	-0.061204	0.821782	1
NNT	0.0170064	0.823359	1
EHMT1	0.0555704	0.82396	1
WDR13	0.0462004	0.824088	1
SLC35F2	0.131281	0.827278	1
CSTL1	0.601008	0.827495	1
SMIM19	0.0482132	0.8319	1
ELP6	0.0293097	0.833756	1
KIF1B	0.0250152	0.834356	1
HELLS	-0.122487	0.834665	1
CCAR2	0.0398102	0.836141	1
KCNC4	0.0688432	0.836355	1
CRISPLD2	0.0892804	0.837915	1
TMED1	0.0520998	0.838917	1
PRKAB2	0.0399261	0.841163	1
INTS7	-0.0534435	0.842057	1
TRIP13	-0.102253	0.84252	1
GAA	-0.0453447	0.842732	1
ZNF287	0.0424304	0.843421	1
L1CAM	-0.0499332	0.846104	1
GSTCD	-0.133744	0.847891	1
FRMD7	-0.15832	0.848911	1
NECAB3	0.0954066	0.848973	1
PITPNA	-0.0406278	0.84989	1
ZCCHC6	-0.0439993	0.850361	1
CD9	-0.0282529	0.85047	1
MIEF1	0.0341202	0.851012	1
SLITRK5	0.0283824	0.852082	1
TPT1	-0.0683302	0.853092	1
DNAH5	-0.13476	0.8533	1
WDR77	0.0647198	0.853347	1
IP6K1	0.0445706	0.85389	1
MLC1	0.707513	0.854124	1
MTMR8	0.0524449	0.85415	1
DOPEY1	0.016623	0.854702	1
LMF2	0.0535835	0.85491	1
SMG1	0.031151	0.855635	1
SNX33	0.0591683	0.856479	1
DTWD1	0.0249037	0.856595	1
MAPK9	0.0218877	0.856771	1
MTFMT	-0.0672099	0.857024	1
KANSL3	-0.0275759	0.857811	1
VTI1A	0.0294353	0.858492	1
SYNRG	0.0106419	0.858604	1
IL27RA	0.0352303	0.860919	1
SPEN	0.0220571	0.861078	1
UBE3A	0.0361678	0.861146	1
ABL2	0.0366665	0.861199	1
SETD5	0.0320979	0.861729	1
LTBP2	0.151802	0.863933	1
WDR11	-0.0393641	0.864096	1
RANBP9	-0.0439924	0.865225	1
CKAP5	0.0145451	0.865311	1
PCSK1N	-0.0502452	0.86651	1
HDLBP	-0.0329374	0.868042	1
C1QC	-0.0110237	0.869957	1
CSTF1	0.0214411	0.870055	1
DCAF15	-0.0452077	0.870503	1
ELMO2	-0.0315394	0.871698	1
BCL7A	0.0328972	0.873012	1
SPTBN4	-0.0531888	0.87389	1
ZBTB34	-0.0586693	0.875638	1
SMARCAL1	0.0318862	0.877095	1
SLAMF8	-0.131359	0.877267	1
FAIM2	0.150409	0.877786	1
SUMF1	0.0331435	0.878283	1
COL8A1	-0.00543188	0.879351	1
RCN3	0.029586	0.879372	1
JARID2	0.0232593	0.879542	1
MAGI1	0.0300527	0.879903	1
SV2B	0.182517	0.881016	1
RAD51B	0.0495041	0.881269	1
TMEM8B	-0.0458267	0.881341	1
SNX32	0.103925	0.882135	1
EML6	-0.0260603	0.882506	1
RECK	-0.0160699	0.883005	1
AGGF1	0.00952118	0.883634	1
GRB7	-0.0510509	0.883707	1
HPSE	0.218424	0.885157	1
SLC35F1	0.0890275	0.885849	1
MKNK1	-0.0308914	0.88734	1
RBL1	0.040091	0.888729	1
ANKRD34A	-0.12531	0.888887	1
CDH22	-0.0923311	0.888948	1
ANKRD52	-0.0408024	0.889101	1
PEX6	0.0505732	0.890549	1
PLA2G2D	-1.03721	0.890628	1
CCDC138	-0.0264075	0.89198	1
MYO6	0.0303904	0.892136	1
SHQ1	-0.0605378	0.892688	1
ZFX	-0.0314329	0.893835	1
PLAG1	0.0298614	0.894025	1
XPO4	0.0375886	0.894421	1
IRS4	-0.0662131	0.894646	1
CCDC85A	0.0347297	0.896669	1
FAM228B	0.0404025	0.89669	1
RNF213	-0.0319205	0.896927	1
PARD3B	-0.0312862	0.897849	1
C13H20orf194	0.0300547	0.897891	1
VAT1	0.0250371	0.898335	1
IMPG2	-0.0208128	0.898381	1
USP19	0.035636	0.89855	1
SRPK1	-0.0326532	0.89889	1
VWA3A	0.154277	0.899616	1
SLC4A7	-0.0420823	0.902732	1
ARPP19	-0.0387767	0.902792	1
DENND1C	0.0680713	0.903007	1
TET1	-0.00133068	0.906734	1
GPR68	-0.0627425	0.910536	1
KCNN1	-0.0651065	0.910556	1
ZNF862	-0.016196	0.911277	1
CEP164	0.0335477	0.912012	1
TNPO3	-0.0239369	0.912164	1
FOXO4	-0.0158327	0.912821	1
FBXO8	0.0016574	0.913097	1
FOXP1	0.0203379	0.913586	1
MYO1G	-0.0314275	0.913733	1
MIR543	0.656805	0.914325	1
ZSCAN2	0.0313281	0.91452	1
BCOR	0.0212935	0.917046	1
MRPL2	-0.0393843	0.917287	1
ISOC1	-0.0392076	0.917345	1
AMMECR1L	0.0287594	0.917606	1
ZFR	-0.0351572	0.917882	1
DOHH	0.0407373	0.918994	1
NRROS	-0.0564995	0.919383	1
TMEM203	0.0362635	0.92012	1
WDR31	0.0260856	0.920792	1
BEND5	-0.0132691	0.921772	1
CHRM5	0.291431	0.921836	1
LMNB1	-0.0213343	0.922022	1
ATXN1L	0.0159351	0.923801	1
CNNM4	-0.0189604	0.923905	1
RNF215	0.00557161	0.925686	1
SKIDA1	0.0248485	0.927017	1
WFIKKN2	0.0930185	0.927751	1
CSK	-0.00432315	0.928153	1
MCU	-0.0235208	0.92845	1
PIAS2	-0.0192589	0.928918	1
DRD3	0.0552694	0.931228	1
ADRBK1	0.022695	0.931344	1
APEH	-0.0179477	0.931479	1
EPHX3	0.0405787	0.932163	1
TMEM2	-0.0300858	0.933693	1
USP24	0.0167105	0.934081	1
ECM2	0.00114304	0.934878	1
CTRL	-0.0139522	0.936416	1
FBXL18	0.0593574	0.936754	1
MCM6	-0.018436	0.93729	1
NAV3	0.081978	0.937946	1
TCERG1	-0.0268138	0.9404	1
STX10	-0.00855447	0.940694	1
CDCA2	-0.169266	0.941481	1
OCRL	-0.0303092	0.942615	1
RSPO2	-0.199824	0.942832	1
MIR16B	-0.175036	0.94345	1
PAG1	0.0316769	0.945651	1
SYTL4	0.0309271	0.945658	1
DCBLD1	-0.00518773	0.945917	1
ATP6AP1	0.00346271	0.946069	1
ZNF672	-0.0346418	0.946105	1
SHPRH	-0.0265612	0.94653	1
CDK5RAP3	-0.00925612	0.946591	1
AIFM2	0.0225672	0.946993	1
HDAC8	0.00100157	0.947261	1
TECPR2	0.0185261	0.950063	1
GRAMD1B	0.0151543	0.950177	1
WDR70	-0.0312157	0.951124	1
IPO4	0.0369725	0.951319	1
CCDC27	0.898168	0.951932	1
SOAT2	0.846442	0.952207	1
MPDU1	0.00835618	0.952394	1
TNFAIP6	-0.452648	0.953473	1
CTSF	0.0140149	0.953699	1
DCUN1D3	-0.0220458	0.953788	1
CCDC13	-0.0304133	0.954012	1
SP1	-0.0118884	0.954164	1
TP53BP2	-0.0164283	0.95476	1
ARF4	-0.00230857	0.95537	1
LRRC24	0.0202231	0.95633	1
COMMD6	-0.0304278	0.956943	1
LMAN2	-0.0218215	0.957722	1
ZWILCH	-0.026279	0.957797	1
AMHR2	-0.0257783	0.958905	1
WDR61	-0.0231059	0.959125	1
MTF1	-0.0268908	0.959267	1
HERC3	-0.00371846	0.959419	1
IKBKAP	0.0161158	0.961262	1
HELQ	-0.00259638	0.961566	1
EPB41L1	-0.00216445	0.963076	1
ZNF891	0.0463668	0.963999	1
ANAPC4	0.00348545	0.964674	1
CCDC94	0.00319654	0.964977	1
CLP1	0.0181516	0.965533	1
INTS5	0.0388777	0.966193	1
KCNK6	-0.00379906	0.966962	1
RNFT2	0.00666528	0.967145	1
STAU1	0.00691002	0.967972	1
GID4	-0.00281943	0.968194	1
FAM155B	-0.013043	0.968406	1
PDE3B	-0.0203844	0.968661	1
CNN3	0.0262002	0.970139	1
KIAA1109	-0.0183404	0.970373	1
CHD4	0.00181773	0.971937	1
BID	0.013804	0.973523	1
DSTYK	-0.00207522	0.97538	1
LIG3	-0.00899919	0.975596	1
MFSD5	0.041832	0.976326	1
CTNNBIP1	-0.000158998	0.976686	1
PTTG1IP	-0.00580548	0.977231	1
ERICH2	-0.0500549	0.977523	1
TBP	-0.019545	0.977883	1
PRSS57	-0.0794282	0.979304	1
FCRL4		0.979499	1
RCVRN		0.979499	1
LRRC72		0.979499	1
PDGFB	0.00846958	0.981171	1
METAP1	0.00074106	0.981596	1
TMEM164	0.00862324	0.98241	1
TNRC6A	0.00974971	0.982714	1
ADAMTSL3	-0.0352537	0.98394	1
STAMBPL1	0.0152697	0.984021	1
MTMR3	0.00491341	0.984407	1
CS	-0.00553386	0.984734	1
PNPO	0.0053605	0.984763	1
MYCBP2	-0.00179478	0.986178	1
ENTPD4	-0.00616636	0.986934	1
ASPRV1	-0.0207072	0.987637	1
WDR88	0.859379	0.990206	1
DTD1	-0.00342458	0.996252	1
SCN8A	-0.00561994	0.998558	1
MRPS18C	4.69E-05	1	1
PIF1		1	1
FAM96A	-0.0192163	1	1
NUP43	0.00807641	1	1
ATP1B1	-0.0109928	1	1
DRAXIN		1	1
ZMYND8	0.000711635	1	1
TAT	-0.628525	1	1
KCNC3	-0.000765456	1	1
ST3GAL6	0.025961	1	1
PARVA	-0.0110182	1	1
MS4A14	0.26148	1	1
PIGZ	0.0266277	1	1
ANKRD34C	-0.00363332	1	1
FOXG1	-0.12399	1	1
FANCM	-0.018012	1	1
GRM4	0.0364175	1	1
BTN1A1	-0.540769	1	1
TRIM42		1	1
KIAA1210	0.322804	1	1
ZNF683	0.10195	1	1
FAM43B	0.012536	1	1
DHH	0.221824	1	1
AVPR1A	0.100872	1	1
GDF1	-0.118558	1	1
NXNL1	-0.0598495	1	1
DAND5	0.804853	1	1
