# Supplementary material for: An Insight into Differentially Expressed Genes and MicroRNAs in the Pituitary Glands of the Two Estrous Phases of Sheep with Different FecB Genotypes
Source: Animals (Basel). 2025 Jan 30;15(3):392. doi: 10.3390/ani15030392 (PMC11815726; doi:10.3390/ani15030392)
Supplement: Supplementary file 1 [file animals-15-00392-s001.zip › Supplementary Table S5.xlsx]

## Sheet: BB_F vs. BB_L
source	ID	Description	GeneRatio	BgRatio	pvalue	p.adjust	qvalue	geneID	Count
GO:MF	GO:0032559	adenyl ribonucleotide binding	55/337	398/4178	2.73353e-05	0.00806392	0.00768267	ACACA/ATR/GRK7/CSNK1G1/PIP4K2B/NAV3/ATP11B/SMG1/MKNK1/ACBD6/CHD1L/HSPA4L/DNAH3/NEK11/MYO1B/MAPK9/CLK3/HLTF/KDR/GSK3B/HELQ/FBP1/MCM6/AK8/KATNAL2/PKN2/LIG4/STRADA/CLK4/CDK12/DYNC1LI2/BMPR1A/GSS/PI4K2A/DNA2/HKDC1/SHPRH/LATS1/FANCM/HELLS/ATP7A/MSH3/MYO1E/MYO6/KIF1B/DNAH12/ERCC6/ENTPD4/HSPA4/KIF11/PRKCQ/HSPA13/KIF15/LARS2/STK32A	55
GO:MF	GO:0005524	ATP binding	53/337	394/4178	8.29018e-05	0.00816468	0.00777866	ACACA/ATR/GRK7/CSNK1G1/PIP4K2B/NAV3/ATP11B/SMG1/MKNK1/CHD1L/HSPA4L/DNAH3/NEK11/MYO1B/MAPK9/CLK3/HLTF/KDR/GSK3B/HELQ/MCM6/AK8/KATNAL2/PKN2/LIG4/STRADA/CLK4/CDK12/DYNC1LI2/BMPR1A/GSS/PI4K2A/DNA2/HKDC1/SHPRH/LATS1/FANCM/HELLS/ATP7A/MSH3/MYO1E/MYO6/KIF1B/DNAH12/ERCC6/ENTPD4/HSPA4/KIF11/PRKCQ/HSPA13/KIF15/LARS2/STK32A	53
GO:MF	GO:0008094	ATP-dependent activity, acting on DNA	9/337	25/4178	8.30306e-05	0.00816468	0.00777866	CHD1L/HLTF/MCM6/DNA2/SHPRH/FANCM/HELLS/MSH3/ERCC6	9
GO:MF	GO:0140097	catalytic activity, acting on DNA	12/337	44/4178	0.000123347	0.00909684	0.00866675	CHD1L/HLTF/MCM6/LIG4/DNA2/SHPRH/FANCM/HELLS/DNASE2/MSH3/ERCC6/FTO	12
GO:MF	GO:0030554	adenyl nucleotide binding	55/337	426/4178	0.000185357	0.00947522	0.00902724	ACACA/ATR/GRK7/CSNK1G1/PIP4K2B/NAV3/ATP11B/SMG1/MKNK1/ACBD6/CHD1L/HSPA4L/DNAH3/NEK11/MYO1B/MAPK9/CLK3/HLTF/KDR/GSK3B/HELQ/FBP1/MCM6/AK8/KATNAL2/PKN2/LIG4/STRADA/CLK4/CDK12/DYNC1LI2/BMPR1A/GSS/PI4K2A/DNA2/HKDC1/SHPRH/LATS1/FANCM/HELLS/ATP7A/MSH3/MYO1E/MYO6/KIF1B/DNAH12/ERCC6/ENTPD4/HSPA4/KIF11/PRKCQ/HSPA13/KIF15/LARS2/STK32A	55
GO:MF	GO:0003774	cytoskeletal motor activity	8/337	22/4178	0.000192716	0.00947522	0.00902724	DNAH3/MYO1B/MYO1E/MYO6/KIF1B/DNAH12/KIF11/KIF15	8
GO:MF	GO:0016301	kinase activity	28/337	196/4178	0.00179289	0.0755575	0.0719852	ATR/GRK7/CSNK1G1/PIP4K2B/FN3K/SMG1/MKNK1/PRKAB2/NEK11/MAPK9/CLK3/KDR/GSK3B/GLYCTK/AK8/PKN2/STRADA/CLK4/CDK12/IP6K1/BMPR1A/NADK/PI4K2A/HKDC1/LATS1/NAGK/PRKCQ/STK32A	28
GO:MF	GO:0016773	phosphotransferase activity, alcohol group as acceptor	24/337	164/4178	0.00272857	0.0909687	0.0866677	ATR/GRK7/CSNK1G1/FN3K/SMG1/MKNK1/PRKAB2/NEK11/MAPK9/CLK3/KDR/GSK3B/GLYCTK/PKN2/STRADA/CLK4/CDK12/BMPR1A/NADK/PI4K2A/HKDC1/LATS1/PRKCQ/STK32A	24
GO:MF	GO:0003700	DNA-binding transcription factor activity	23/337	155/4178	0.00277531	0.0909687	0.0866677	FOXP1/OTX2/ESRRG/GMEB1/CDX1/RXRG/NR1I3/POU2F3/TFCP2L1/TBX15/LHX4/NFYB/FOXP3/CLOCK/THRA/NR3C2/FOXO4/HOXD10/MGA/CREBRF/RFX6/ZGPAT/CREBL2	23
GO:MF	GO:0140657	ATP-dependent activity	23/337	160/4178	0.00418495	0.123456	0.117619	NAV3/ATP11B/CHD1L/HSPA4L/DNAH3/HLTF/MCM6/KATNAL2/ATP6V0A2/DNA2/SHPRH/FANCM/HELLS/ATP7A/MSH3/MYO1E/KIF1B/DNAH12/ERCC6/HSPA4/KIF11/HSPA13/KIF15	23
GO:MF	GO:0140110	transcription regulator activity	27/337	201/4178	0.00519858	0.139416	0.132825	FOXP1/NCOA1/OTX2/ESRRG/GMEB1/CDX1/RXRG/NR1I3/POU2F3/TFCP2L1/NRIP1/MED4/TBX15/LHX4/NFYB/FOXP3/CLOCK/THRA/NR3C2/FOXO4/HOXD10/MGA/NCOA2/CREBRF/RFX6/ZGPAT/CREBL2	27
GO:MF	GO:0004674	protein serine/threonine kinase activity	15/337	92/4178	0.00615751	0.151372	0.144215	ATR/GRK7/CSNK1G1/SMG1/MKNK1/PRKAB2/MAPK9/CLK3/GSK3B/PKN2/CLK4/BMPR1A/LATS1/PRKCQ/STK32A	15
GO:MF	GO:0004672	protein kinase activity	19/337	130/4178	0.0074589	0.16926	0.161257	ATR/GRK7/CSNK1G1/SMG1/MKNK1/PRKAB2/NEK11/MAPK9/CLK3/KDR/GSK3B/PKN2/STRADA/CLK4/CDK12/BMPR1A/LATS1/PRKCQ/STK32A	19
GO:MF	GO:0003777	microtubule motor activity	5/337	17/4178	0.00910693	0.191896	0.182823	DNAH3/KIF1B/DNAH12/KIF11/KIF15	5
GO:MF	GO:0008234	cysteine-type peptidase activity	9/337	47/4178	0.0113541	0.223297	0.21274	OTUD7B/TNFAIP3/CASP9/SENP1/SENP2/USP53/USP15/USP3/CTSF	9
GO:MF	GO:0005085	guanyl-nucleotide exchange factor activity	7/337	33/4178	0.0142489	0.235687	0.224543	DOCK4/GBF1/DOCK10/RIC8B/FGD4/RAP1GDS1/FBXO8	7
GO:MF	GO:0004842	ubiquitin-protein transferase activity	10/337	57/4178	0.014375	0.235687	0.224543	PELI1/TNFAIP3/HACE1/HUWE1/FBXO40/UBR2/DDB2/HERC3/WDSUB1/RNF168	10
GO:MF	GO:0019783	ubiquitin-like protein peptidase activity	6/337	26/4178	0.0151798	0.235687	0.224543	OTUD7B/TNFAIP3/STAMBPL1/USP53/USP15/USP3	6
GO:MF	GO:0101005	deubiquitinase activity	6/337	26/4178	0.0151798	0.235687	0.224543	OTUD7B/TNFAIP3/STAMBPL1/USP53/USP15/USP3	6
GO:MF	GO:0003677	DNA binding	47/337	435/4178	0.0196607	0.278098	0.26495	OTUD7B/TOX/FOXP1/TET1/TNFAIP3/OTX2/GTF2A1/ESRRG/GMEB1/CDX1/RXRG/NR1I3/POU2F3/TFCP2L1/ZNF382/ZFAND5/MCM6/TBX15/LIG4/LHX4/NFYB/ZFAND6/FOXP3/GLIS3/ZNF202/DDB2/DNA2/CLOCK/SHPRH/THRA/ZFP1/NR3C2/FANCM/CCNT1/MSH3/MYBL1/ZFX/FOXO4/HOXD10/LBX2/MGA/NCOA2/RPA1/HNRNPK/RFX6/ZGPAT/CREBL2	47
GO:MF	GO:0016746	acyltransferase activity	18/337	134/4178	0.0207395	0.278098	0.26495	PELI1/TNFAIP3/HACE1/HUWE1/ALAS1/AGPAT3/OXSM/FBXO40/UBR2/DDB2/ELOVL6/HERC3/ESCO1/CS/WDSUB1/RNF168/ALAS2/CROT	18
GO:MF	GO:0043565	sequence-specific DNA binding	18/337	134/4178	0.0207395	0.278098	0.26495	FOXP1/GTF2A1/ESRRG/GMEB1/RXRG/NR1I3/TBX15/NFYB/FOXP3/GLIS3/THRA/NR3C2/CCNT1/FOXO4/LBX2/MGA/NCOA2/ZGPAT	18
GO:MF	GO:0019787	ubiquitin-like protein transferase activity	10/337	62/4178	0.0250246	0.320968	0.305793	PELI1/TNFAIP3/HACE1/HUWE1/FBXO40/UBR2/DDB2/HERC3/WDSUB1/RNF168	10
GO:MF	GO:0016772	transferase activity, transferring phosphorus-containing groups	28/337	240/4178	0.0277992	0.341698	0.325543	ATR/GRK7/CSNK1G1/PIP4K2B/FN3K/SMG1/MKNK1/PRKAB2/NEK11/MAPK9/CLK3/KDR/GSK3B/GLYCTK/AK8/PKN2/STRADA/CLK4/CDK12/IP6K1/BMPR1A/NADK/PI4K2A/HKDC1/LATS1/NAGK/PRKCQ/STK32A	28
GO:MF	GO:0005509	calcium ion binding	19/337	151/4178	0.0329236	0.381723	0.363676	MAN1A2/PPP2R3A/RCVRN/CDHR2/PLA2G2D/PLA2G5/NOTCH2/SELE/ACTN2/PLA2G12A/FBLN5/DSC1/DUOX2/REPS1/EFCAB7/PVALB/PCDHB1/CAPS2/ANXA4	19
GO:MF	GO:0016755	aminoacyltransferase activity	10/337	65/4178	0.0336434	0.381723	0.363676	PELI1/TNFAIP3/HACE1/HUWE1/FBXO40/UBR2/DDB2/HERC3/WDSUB1/RNF168	10
GO:MF	GO:0004843	cysteine-type deubiquitinase activity	5/337	24/4178	0.0392963	0.429348	0.409049	OTUD7B/TNFAIP3/USP53/USP15/USP3	5
GO:MF	GO:0008270	zinc ion binding	24/337	209/4178	0.0467595	0.492644	0.469352	OTUD7B/TET1/TNFAIP3/ESRRG/TRIM2/MTR/SIAH1/RXRG/NR1I3/HLTF/TRIM37/ZFAND5/WBP4/FBXO40/ZFAND6/UBR2/PIAS3/PIAS1/USP3/THRA/NR3C2/PIAS2/CPA6/CA11	24
GO:MF	GO:0019900	kinase binding	8/337	52/4178	0.0544044	0.553424	0.527259	TNFAIP3/CACUL1/GSK3B/BECN1/ATP1B1/RPS6/CCNT1/PPP2R5A	8
GO:MF	GO:0030695	GTPase regulator activity	9/337	63/4178	0.0637133	0.606304	0.577639	DOCK4/GIT2/GBF1/DOCK10/RIC8B/FGD4/RAP1GDS1/ARAP2/FBXO8	9
GO:MF	GO:0060589	nucleoside-triphosphatase regulator activity	9/337	63/4178	0.0637133	0.606304	0.577639	DOCK4/GIT2/GBF1/DOCK10/RIC8B/FGD4/RAP1GDS1/ARAP2/FBXO8	9
GO:MF	GO:0004623	phospholipase A2 activity	3/337	12/4178	0.0662514	0.610755	0.581879	PLA2G2D/PLA2G5/PLA2G12A	3
GO:MF	GO:0016298	lipase activity	5/337	29/4178	0.0791728	0.624632	0.5951	PLA2G2D/PLA2G5/ABHD2/PLA2G12A/PLA1A	5
GO:MF	GO:0030674	protein-macromolecule adaptor activity	6/337	38/4178	0.0810466	0.624632	0.5951	PRNP/STX17/VTI1A/BECN1/ATP1B1/CCNT1	6
GO:MF	GO:0016706	2-oxoglutarate-dependent dioxygenase activity	3/337	13/4178	0.0811599	0.624632	0.5951	TET1/TYW5/FTO	3
GO:MF	GO:0000981	DNA-binding transcription factor activity, RNA polymerase II-specific	12/337	96/4178	0.0829367	0.624632	0.5951	OTX2/ESRRG/GMEB1/CDX1/POU2F3/TBX15/LHX4/NFYB/CLOCK/THRA/HOXD10/ZGPAT	12
GO:MF	GO:0004620	phospholipase activity	4/337	21/4178	0.0834039	0.624632	0.5951	PLA2G2D/PLA2G5/PLA2G12A/PLA1A	4
GO:MF	GO:0140030	modification-dependent protein binding	4/337	21/4178	0.0834039	0.624632	0.5951	PHF20L1/LAPTM5/USP15/RNF168	4
GO:MF	GO:0008233	peptidase activity	21/337	192/4178	0.0906764	0.624632	0.5951	ERMP1/ACE2/RHBDD1/OTUD7B/PHEX/TNFAIP3/CASP9/NAPSA/APEH/SENP1/SENP2/STAMBPL1/USP53/NLRP1/TPP1/KLK6/USP15/PLAT/USP3/CTSF/CPA6	21
GO:MF	GO:0005507	copper ion binding	4/337	22/4178	0.0957643	0.624632	0.5951	HEPHL1/PRNP/LOXL3/ATP7A	4
GO:MF	GO:0030170	pyridoxal phosphate binding	4/337	22/4178	0.0957643	0.624632	0.5951	ALAS1/PNPO/SDSL/ALAS2	4
GO:MF	GO:0070279	vitamin B6 binding	4/337	22/4178	0.0957643	0.624632	0.5951	ALAS1/PNPO/SDSL/ALAS2	4
GO:MF	GO:0032182	ubiquitin-like protein binding	3/337	14/4178	0.0973662	0.624632	0.5951	TNFAIP3/UBAP1/RNF168	3
GO:MF	GO:0043130	ubiquitin binding	3/337	14/4178	0.0973662	0.624632	0.5951	TNFAIP3/UBAP1/RNF168	3
GO:MF	GO:0031625	ubiquitin protein ligase binding	6/337	40/4178	0.098673	0.624632	0.5951	CACUL1/GSK3B/LAPTM5/ERLIN2/BECN1/CUL5	6
GO:MF	GO:0044389	ubiquitin-like protein ligase binding	6/337	40/4178	0.098673	0.624632	0.5951	CACUL1/GSK3B/LAPTM5/ERLIN2/BECN1/CUL5	6
GO:MF	GO:0061629	RNA polymerase II-specific DNA-binding transcription factor binding	5/337	31/4178	0.0995177	0.624632	0.5951	NCOA1/GTF2A1/GSK3B/FBP1/NCOA2	5
GO:MF	GO:0052689	carboxylic ester hydrolase activity	6/337	42/4178	0.11816	0.711369	0.677736	PLA2G2D/PLA2G5/ABHD2/PLA2G12A/PLA1A/LARS2	6
GO:MF	GO:0140297	DNA-binding transcription factor binding	6/337	42/4178	0.11816	0.711369	0.677736	NCOA1/GTF2A1/GSK3B/FBP1/CCNT1/NCOA2	6
GO:MF	GO:0051015	actin filament binding	3/337	16/4178	0.133213	0.785958	0.748798	SHROOM4/MYO1E/MYO6	3
GO:MF	GO:0019901	protein kinase binding	6/337	44/4178	0.139411	0.806396	0.76827	CACUL1/GSK3B/BECN1/ATP1B1/RPS6/CCNT1	6
GO:MF	GO:0005543	phospholipid binding	6/337	45/4178	0.15066	0.854708	0.814298	NOXO1/SYTL4/CPNE1/ARAP2/MYO1E/ANXA4	6
GO:MF	GO:0046914	transition metal ion binding	29/337	298/4178	0.161829	0.900749	0.858162	OTUD7B/HEPHL1/TET1/TNFAIP3/PRNP/ESRRG/TRIM2/MTR/SIAH1/RXRG/NR1I3/HLTF/TYW5/TRIM37/ZFAND5/WBP4/FBXO40/ZFAND6/UBR2/LOXL3/PIAS3/PIAS1/USP3/THRA/NR3C2/ATP7A/PIAS2/CPA6/CA11	29
GO:MF	GO:0008081	phosphoric diester hydrolase activity	3/337	18/4178	0.172835	0.916169	0.872853	PDE1B/PDE5A/PDE4C	3
GO:MF	GO:0140662	ATP-dependent protein folding chaperone	3/337	18/4178	0.172835	0.916169	0.872853	HSPA4L/HSPA4/HSPA13	3
GO:MF	GO:0008017	microtubule binding	5/337	37/4178	0.173917	0.916169	0.872853	PRNP/KATNAL2/KIF1B/KIF11/KIF15	5
GO:MF	GO:0016798	hydrolase activity, acting on glycosyl bonds	5/337	38/4178	0.187988	0.935173	0.890959	MAN1A2/MAN2A1/GANAB/LYZL4/HPSE	5
GO:MF	GO:0003735	structural constituent of ribosome	12/337	112/4178	0.189271	0.935173	0.890959	RPL21/RPL13A/RPL6/RPL22L1/MRPL1/RPSA/MRPL2/RPS6/MRPL32/RPL31/RPL10A/RPL4	12
GO:MF	GO:0043539	protein serine/threonine kinase activator activity	2/337	10/4178	0.190205	0.935173	0.890959	STRADA/CCNT1	2
GO:MF	GO:0070063	RNA polymerase binding	2/337	10/4178	0.190205	0.935173	0.890959	PKN2/CCNT1	2
GO:MF	GO:0005516	calmodulin binding	3/337	19/4178	0.193759	0.93703	0.892728	KCNN3/FAS/MYO1E	3
GO:MF	GO:0051213	dioxygenase activity	4/337	29/4178	0.202135	0.937739	0.893403	TET1/TYW5/HPD/FTO	4
GO:MF	GO:0000977	RNA polymerase II transcription regulatory region sequence-specific DNA binding	7/337	60/4178	0.206359	0.937739	0.893403	GTF2A1/GMEB1/TBX15/GLIS3/MGA/NCOA2/ZGPAT	7
GO:MF	GO:0008134	transcription factor binding	6/337	50/4178	0.212397	0.937739	0.893403	NCOA1/GTF2A1/GSK3B/FBP1/CCNT1/NCOA2	6
GO:MF	GO:0015631	tubulin binding	6/337	50/4178	0.212397	0.937739	0.893403	PRNP/KATNAL2/KIF1B/TUBGCP4/KIF11/KIF15	6
GO:MF	GO:0008238	exopeptidase activity	4/337	30/4178	0.219534	0.937739	0.893403	ERMP1/ACE2/TPP1/CPA6	4
GO:MF	GO:0005319	lipid transporter activity	2/337	11/4178	0.220751	0.937739	0.893403	NPC1L1/ATP11B	2
GO:MF	GO:0005484	SNAP receptor activity	2/337	11/4178	0.220751	0.937739	0.893403	STX17/VTI1A	2
GO:MF	GO:0008092	cytoskeletal protein binding	13/337	127/4178	0.221703	0.937739	0.893403	PRNP/MYO1B/GSK3B/SHROOM4/ACTN2/KATNAL2/FRMD3/MYO1E/MYO6/KIF1B/TUBGCP4/KIF11/KIF15	13
GO:MF	GO:0008289	lipid binding	11/337	105/4178	0.223689	0.937739	0.893403	ESRRG/NOXO1/ACBD6/SYTL4/PACSIN2/CPNE1/ARAP2/MYO1E/APOA2/APOD/ANXA4	11
GO:MF	GO:0060090	molecular adaptor activity	6/337	51/4178	0.225693	0.937739	0.893403	PRNP/STX17/VTI1A/BECN1/ATP1B1/CCNT1	6
GO:MF	GO:0019842	vitamin binding	5/337	41/4178	0.232431	0.95232	0.907295	MTR/ALAS1/PNPO/SDSL/ALAS2	5
GO:MF	GO:0140640	catalytic activity, acting on a nucleic acid	15/337	152/4178	0.241672	0.97662	0.930447	CHD1L/HLTF/TYW5/MCM6/XRN1/LIG4/DNA2/SHPRH/FANCM/HELLS/DNASE2/MSH3/ERCC6/FTO/LARS2	15
GO:MF	GO:0019199	transmembrane receptor protein kinase activity	2/337	12/4178	0.251651	0.979932	0.933602	KDR/BMPR1A	2
GO:MF	GO:0004553	hydrolase activity, hydrolyzing O-glycosyl compounds	4/337	32/4178	0.255419	0.979932	0.933602	MAN1A2/MAN2A1/GANAB/LYZL4	4
GO:MF	GO:0000976	transcription cis-regulatory region binding	8/337	75/4178	0.255779	0.979932	0.933602	GTF2A1/GMEB1/TBX15/GLIS3/CCNT1/MGA/NCOA2/ZGPAT	8
GO:MF	GO:0001067	transcription regulatory region nucleic acid binding	8/337	75/4178	0.255779	0.979932	0.933602	GTF2A1/GMEB1/TBX15/GLIS3/CCNT1/MGA/NCOA2/ZGPAT	8
GO:MF	GO:0061630	ubiquitin protein ligase activity	4/337	33/4178	0.273792	0.999998	0.952719	PELI1/FBXO40/UBR2/RNF168	4
GO:MF	GO:0004879	nuclear receptor activity	2/337	13/4178	0.28265	0.999998	0.952719	ESRRG/THRA	2
GO:MF	GO:0016922	nuclear receptor binding	2/337	13/4178	0.28265	0.999998	0.952719	NCOA1/NCOA2	2
GO:MF	GO:0038024	cargo receptor activity	2/337	13/4178	0.28265	0.999998	0.952719	TFRC/LOXL3	2
GO:MF	GO:0098531	ligand-activated transcription factor activity	2/337	13/4178	0.28265	0.999998	0.952719	ESRRG/THRA	2
GO:MF	GO:0016874	ligase activity	5/337	45/4178	0.295592	0.999998	0.952719	ACSS2/ACACA/LIG4/GSS/LARS2	5
GO:MF	GO:1990837	sequence-specific double-stranded DNA binding	9/337	90/4178	0.299688	0.999998	0.952719	GTF2A1/GMEB1/TBX15/GLIS3/CCNT1/LBX2/MGA/NCOA2/ZGPAT	9
GO:MF	GO:0044183	protein folding chaperone	3/337	24/4178	0.304939	0.999998	0.952719	HSPA4L/HSPA4/HSPA13	3
GO:MF	GO:0070851	growth factor receptor binding	3/337	24/4178	0.304939	0.999998	0.952719	PDGFB/ARF4/IL2	3
GO:MF	GO:0000049	tRNA binding	2/337	14/4178	0.31353	0.999998	0.952719	TYW5/XPOT	2
GO:MF	GO:0001217	DNA-binding transcription repressor activity	2/337	14/4178	0.31353	0.999998	0.952719	TBX15/ZGPAT	2
GO:MF	GO:0001227	DNA-binding transcription repressor activity, RNA polymerase II-specific	2/337	14/4178	0.31353	0.999998	0.952719	TBX15/ZGPAT	2
GO:MF	GO:0004180	carboxypeptidase activity	2/337	14/4178	0.31353	0.999998	0.952719	ACE2/CPA6	2
GO:MF	GO:0016538	cyclin-dependent protein serine/threonine kinase regulator activity	2/337	14/4178	0.31353	0.999998	0.952719	CCNT2/CCNT1	2
GO:MF	GO:0140993	histone modifying activity	3/337	25/4178	0.327772	0.999998	0.952719	UBR2/HDAC8/RNF168	3
GO:MF	GO:0000978	RNA polymerase II cis-regulatory region sequence-specific DNA binding	5/337	47/4178	0.328219	0.999998	0.952719	GMEB1/TBX15/MGA/NCOA2/ZGPAT	5
GO:MF	GO:0061659	ubiquitin-like protein ligase activity	4/337	36/4178	0.329982	0.999998	0.952719	PELI1/FBXO40/UBR2/RNF168	4
GO:MF	GO:0016651	oxidoreductase activity, acting on NAD(P)H	2/337	15/4178	0.344111	0.999998	0.952719	DUOX2/NNT	2
GO:MF	GO:0019888	protein phosphatase regulator activity	2/337	15/4178	0.344111	0.999998	0.952719	ARPP19/PPP2R5A	2
GO:MF	GO:0030295	protein kinase activator activity	2/337	15/4178	0.344111	0.999998	0.952719	STRADA/CCNT1	2
GO:MF	GO:0106310	protein serine kinase activity	2/337	15/4178	0.344111	0.999998	0.952719	MAPK9/GSK3B	2
GO:MF	GO:0016887	ATP hydrolysis activity	7/337	71/4178	0.347445	0.999998	0.952719	NAV3/ATP11B/MCM6/KATNAL2/DNA2/ATP7A/MYO1E	7
GO:MF	GO:0004386	helicase activity	4/337	37/4178	0.348899	0.999998	0.952719	CHD1L/MCM6/DNA2/FANCM	4
GO:MF	GO:0051020	GTPase binding	4/337	37/4178	0.348899	0.999998	0.952719	PKN2/SYTL4/XPOT/BECN1	4
GO:MF	GO:0003690	double-stranded DNA binding	10/337	106/4178	0.35	0.999998	0.952719	GTF2A1/GMEB1/TBX15/GLIS3/CCNT1/MSH3/LBX2/MGA/NCOA2/ZGPAT	10
GO:MF	GO:0004252	serine-type endopeptidase activity	5/337	49/4178	0.361186	0.999998	0.952719	RHBDD1/APEH/TPP1/KLK6/PLAT	5
GO:MF	GO:0002020	protease binding	2/337	16/4178	0.374239	0.999998	0.952719	TNFAIP3/GSK3B	2
GO:MF	GO:0016410	N-acyltransferase activity	2/337	16/4178	0.374239	0.999998	0.952719	ALAS1/ALAS2	2
GO:MF	GO:0019208	phosphatase regulator activity	2/337	16/4178	0.374239	0.999998	0.952719	ARPP19/PPP2R5A	2
GO:MF	GO:0019209	kinase activator activity	2/337	16/4178	0.374239	0.999998	0.952719	STRADA/CCNT1	2
GO:MF	GO:0004713	protein tyrosine kinase activity	2/337	17/4178	0.403789	0.999998	0.952719	KDR/CLK4	2
GO:MF	GO:0005342	organic acid transmembrane transporter activity	2/337	17/4178	0.403789	0.999998	0.952719	MPC2/SLC25A38	2
GO:MF	GO:0046943	carboxylic acid transmembrane transporter activity	2/337	17/4178	0.403789	0.999998	0.952719	MPC2/SLC25A38	2
GO:MF	GO:0000987	cis-regulatory region sequence-specific DNA binding	5/337	52/4178	0.410731	0.999998	0.952719	GMEB1/TBX15/MGA/NCOA2/ZGPAT	5
GO:MF	GO:0003779	actin binding	5/337	52/4178	0.410731	0.999998	0.952719	MYO1B/SHROOM4/ACTN2/MYO1E/MYO6	5
GO:MF	GO:0035091	phosphatidylinositol binding	3/337	29/4178	0.418268	0.999998	0.952719	NOXO1/ARAP2/MYO1E	3
GO:MF	GO:0008236	serine-type peptidase activity	5/337	53/4178	0.427156	0.999998	0.952719	RHBDD1/APEH/TPP1/KLK6/PLAT	5
GO:MF	GO:0017171	serine hydrolase activity	5/337	53/4178	0.427156	0.999998	0.952719	RHBDD1/APEH/TPP1/KLK6/PLAT	5
GO:MF	GO:0051536	iron-sulfur cluster binding	2/337	18/4178	0.432658	0.999998	0.952719	DNA2/ETFDH	2
GO:MF	GO:0051540	metal cluster binding	2/337	18/4178	0.432658	0.999998	0.952719	DNA2/ETFDH	2
GO:MF	GO:0030246	carbohydrate binding	4/337	42/4178	0.442842	0.999998	0.952719	MAN2A1/GANAB/SELE/HKDC1	4
GO:MF	GO:0030234	enzyme regulator activity	17/337	200/4178	0.447763	0.999998	0.952719	PDGFB/DOCK4/GIT2/GBF1/DOCK10/RIC8B/FGD4/WFIKKN2/CCNT2/STRADA/DFFA/RAP1GDS1/ARAP2/FBXO8/CCNT1/ARPP19/PPP2R5A	17
GO:MF	GO:0008083	growth factor activity	5/337	56/4178	0.475801	0.999998	0.952719	PDGFB/FGF11/IL2/CDNF/GDF2	5
GO:MF	GO:0005096	GTPase activator activity	3/337	32/4178	0.483484	0.999998	0.952719	DOCK4/GIT2/ARAP2	3
GO:MF	GO:0004197	cysteine-type endopeptidase activity	2/337	20/4178	0.488042	0.999998	0.952719	CASP9/USP15	2
GO:MF	GO:0003712	transcription coregulator activity	4/337	45/4178	0.497336	0.999998	0.952719	NCOA1/NRIP1/MED4/NCOA2	4
GO:MF	GO:0001653	peptide receptor activity	3/337	33/4178	0.504453	0.999998	0.952719	NPY1R/AGTR1/AVPR1A	3
GO:MF	GO:0008528	G protein-coupled peptide receptor activity	3/337	33/4178	0.504453	0.999998	0.952719	NPY1R/AGTR1/AVPR1A	3
GO:MF	GO:0042393	histone binding	2/337	21/4178	0.514442	0.999998	0.952719	USP15/RNF168	2
GO:MF	GO:0031267	small GTPase binding	3/337	34/4178	0.524977	0.999998	0.952719	PKN2/SYTL4/XPOT	3
GO:MF	GO:0008047	enzyme activator activity	6/337	72/4178	0.529663	0.999998	0.952719	PDGFB/DOCK4/GIT2/STRADA/ARAP2/CCNT1	6
GO:MF	GO:0016788	hydrolase activity, acting on ester bonds	15/337	185/4178	0.532425	0.999998	0.952719	PLA2G2D/PLA2G5/ABHD2/FBP1/XRN1/PLA2G12A/PDE1B/PDE5A/DNA2/FANCM/DNASE2/PLA1A/PDE4C/PPP2R5A/LARS2	15
GO:MF	GO:0008235	metalloexopeptidase activity	2/337	22/4178	0.539928	0.999998	0.952719	ERMP1/CPA6	2
GO:MF	GO:0019887	protein kinase regulator activity	3/337	35/4178	0.545025	0.999998	0.952719	CCNT2/STRADA/CCNT1	3
GO:MF	GO:0008237	metallopeptidase activity	5/337	61/4178	0.553484	0.999998	0.952719	ERMP1/ACE2/PHEX/STAMBPL1/CPA6	5
GO:MF	GO:0004518	nuclease activity	4/337	49/4178	0.566174	0.999998	0.952719	XRN1/DNA2/FANCM/DNASE2	4
GO:MF	GO:0001540	amyloid-beta binding	1/337	10/4178	0.569129	0.999998	0.952719	PRNP	1
GO:MF	GO:0004532	RNA exonuclease activity	1/337	10/4178	0.569129	0.999998	0.952719	XRN1	1
GO:MF	GO:0016769	transferase activity, transferring nitrogenous groups	1/337	10/4178	0.569129	0.999998	0.952719	PSAT1	1
GO:MF	GO:0016776	phosphotransferase activity, phosphate group as acceptor	1/337	10/4178	0.569129	0.999998	0.952719	AK8	1
GO:MF	GO:0016814	hydrolase activity, acting on carbon-nitrogen (but not peptide) bonds, in cyclic amidines	1/337	10/4178	0.569129	0.999998	0.952719	ATIC	1
GO:MF	GO:0016879	ligase activity, forming carbon-nitrogen bonds	1/337	10/4178	0.569129	0.999998	0.952719	GSS	1
GO:MF	GO:0016896	RNA exonuclease activity, producing 5'-phosphomonoesters	1/337	10/4178	0.569129	0.999998	0.952719	XRN1	1
GO:MF	GO:0046332	SMAD binding	1/337	10/4178	0.569129	0.999998	0.952719	USP15	1
GO:MF	GO:0140034	methylation-dependent protein binding	1/337	10/4178	0.569129	0.999998	0.952719	PHF20L1	1
GO:MF	GO:0003713	transcription coactivator activity	2/337	24/4178	0.58807	0.999998	0.952719	NCOA1/NCOA2	2
GO:MF	GO:0003925	G protein activity	1/337	11/4178	0.603966	0.999998	0.952719	CDC42	1
GO:MF	GO:0004181	metallocarboxypeptidase activity	1/337	11/4178	0.603966	0.999998	0.952719	CPA6	1
GO:MF	GO:0015171	amino acid transmembrane transporter activity	1/337	11/4178	0.603966	0.999998	0.952719	SLC25A38	1
GO:MF	GO:0016701	oxidoreductase activity, acting on single donors with incorporation of molecular oxygen	1/337	11/4178	0.603966	0.999998	0.952719	HPD	1
GO:MF	GO:0016702	oxidoreductase activity, acting on single donors with incorporation of molecular oxygen, incorporation of two atoms of oxygen	1/337	11/4178	0.603966	0.999998	0.952719	HPD	1
GO:MF	GO:0016893	endonuclease activity, active with either ribo- or deoxyribonucleic acids and producing 5'-phosphomonoesters	1/337	11/4178	0.603966	0.999998	0.952719	DNA2	1
GO:MF	GO:0019905	syntaxin binding	1/337	11/4178	0.603966	0.999998	0.952719	SNAP23	1
GO:MF	GO:0046915	transition metal ion transmembrane transporter activity	1/337	11/4178	0.603966	0.999998	0.952719	ATP7A	1
GO:MF	GO:0019207	kinase regulator activity	3/337	39/4178	0.620048	0.999998	0.952719	CCNT2/STRADA/CCNT1	3
GO:MF	GO:0019904	protein domain specific binding	4/337	53/4178	0.629516	0.999998	0.952719	ELMO1/REPS1/NCOA2/OSTF1	4
GO:MF	GO:0008514	organic anion transmembrane transporter activity	2/337	26/4178	0.63238	0.999998	0.952719	MPC2/SLC25A38	2
GO:MF	GO:0019829	ATPase-coupled monoatomic cation transmembrane transporter activity	2/337	26/4178	0.63238	0.999998	0.952719	ATP6V0A2/ATP7A	2
GO:MF	GO:0019899	enzyme binding	14/337	184/4178	0.633136	0.999998	0.952719	TNFAIP3/CACUL1/GSK3B/PKN2/SYTL4/LAPTM5/XPOT/ERLIN2/BECN1/ATP1B1/RPS6/CCNT1/PPP2R5A/CUL5	14
GO:MF	GO:0016796	exonuclease activity, active with either ribo- or deoxyribonucleic acids and producing 5'-phosphomonoesters	1/337	12/4178	0.635995	0.999998	0.952719	XRN1	1
GO:MF	GO:0019205	nucleobase-containing compound kinase activity	1/337	12/4178	0.635995	0.999998	0.952719	AK8	1
GO:MF	GO:0048029	monosaccharide binding	1/337	12/4178	0.635995	0.999998	0.952719	HKDC1	1
GO:MF	GO:0061783	peptidoglycan muralytic activity	1/337	12/4178	0.635995	0.999998	0.952719	LYZL4	1
GO:MF	GO:0033218	amide binding	2/337	27/4178	0.653104	0.999998	0.952719	PRNP/ACBD6	2
GO:MF	GO:0016810	hydrolase activity, acting on carbon-nitrogen (but not peptide) bonds	3/337	41/4178	0.654267	0.999998	0.952719	DPYSL5/ATIC/HDAC8	3
GO:MF	GO:0016829	lyase activity	3/337	41/4178	0.654267	0.999998	0.952719	SDSL/APMAP/CA11	3
GO:MF	GO:0016747	acyltransferase activity, transferring groups other than amino-acyl groups	4/337	55/4178	0.658883	0.999998	0.952719	ALAS1/OXSM/ELOVL6/ALAS2	4
GO:MF	GO:0016866	intramolecular transferase activity	1/337	13/4178	0.66544	0.999998	0.952719	BPGM	1
GO:MF	GO:1901981	phosphatidylinositol phosphate binding	1/337	13/4178	0.66544	0.999998	0.952719	ARAP2	1
GO:MF	GO:0042802	identical protein binding	16/337	216/4178	0.680217	0.999998	0.952719	PDGFB/IFIT2/TNFAIP3/PRNP/TYW5/ALAS1/FBP1/MPC2/TBX15/ANGPTL7/USP15/KCNRG/PNPO/BECN1/SDSL/LZTFL1	16
GO:MF	GO:0004175	endopeptidase activity	9/337	124/4178	0.680299	0.999998	0.952719	RHBDD1/PHEX/CASP9/NAPSA/APEH/TPP1/KLK6/USP15/PLAT	9
GO:MF	GO:0005267	potassium channel activity	2/337	29/4178	0.691749	0.999998	0.952719	KCNN3/KCNK6	2
GO:MF	GO:0000149	SNARE binding	1/337	14/4178	0.69251	0.999998	0.952719	SNAP23	1
GO:MF	GO:0016247	channel regulator activity	1/337	14/4178	0.69251	0.999998	0.952719	AMIGO1	1
GO:MF	GO:0099106	ion channel regulator activity	1/337	14/4178	0.69251	0.999998	0.952719	AMIGO1	1
GO:MF	GO:0001664	G protein-coupled receptor binding	3/337	45/4178	0.715935	0.999998	0.952719	PRNP/AGTR1/GHRL	3
GO:MF	GO:0004601	peroxidase activity	1/337	15/4178	0.717396	0.999998	0.952719	DUOX2	1
GO:MF	GO:0005496	steroid binding	1/337	15/4178	0.717396	0.999998	0.952719	ESRRG	1
GO:MF	GO:0016684	oxidoreductase activity, acting on peroxide as acceptor	1/337	15/4178	0.717396	0.999998	0.952719	DUOX2	1
GO:MF	GO:0016836	hydro-lyase activity	1/337	15/4178	0.717396	0.999998	0.952719	CA11	1
GO:MF	GO:0044877	protein-containing complex binding	10/337	142/4178	0.721114	0.999998	0.952719	PRNP/SHROOM4/DDB2/PI4K2A/LZTFL1/CCNT1/MYO1E/MYO6/NCOA2/RNF168	10
GO:MF	GO:0005198	structural molecule activity	15/337	209/4178	0.723607	0.999998	0.952719	RPL21/RPL13A/COL11A1/NUP98/RPL6/CRYBB3/RPL22L1/MRPL1/RPSA/MRPL2/RPS6/MRPL32/RPL31/RPL10A/RPL4	15
GO:MF	GO:0005539	glycosaminoglycan binding	2/337	31/4178	0.726782	0.999998	0.952719	TNFAIP6/RSPO2	2
GO:MF	GO:0005262	calcium channel activity	1/337	16/4178	0.740273	0.999998	0.952719	MCU	1
GO:MF	GO:0008188	neuropeptide receptor activity	1/337	16/4178	0.740273	0.999998	0.952719	NPY1R	1
GO:MF	GO:0016667	oxidoreductase activity, acting on a sulfur group of donors	1/337	16/4178	0.740273	0.999998	0.952719	MSRB3	1
GO:MF	GO:0016835	carbon-oxygen lyase activity	1/337	16/4178	0.740273	0.999998	0.952719	CA11	1
GO:MF	GO:0003682	chromatin binding	3/337	47/4178	0.743425	0.999998	0.952719	CCNT1/NCOA2/RNF168	3
GO:MF	GO:0015079	potassium ion transmembrane transporter activity	2/337	33/4178	0.758392	0.999998	0.952719	KCNN3/KCNK6	2
GO:MF	GO:0004527	exonuclease activity	1/337	17/4178	0.761303	0.999998	0.952719	XRN1	1
GO:MF	GO:0019838	growth factor binding	1/337	17/4178	0.761303	0.999998	0.952719	KDR	1
GO:MF	GO:0042625	ATPase-coupled ion transmembrane transporter activity	1/337	17/4178	0.761303	0.999998	0.952719	ATP6V0A2	1
GO:MF	GO:0044769	ATPase activity, coupled to transmembrane movement of ions, rotational mechanism	1/337	17/4178	0.761303	0.999998	0.952719	ATP6V0A2	1
GO:MF	GO:0046961	proton-transporting ATPase activity, rotational mechanism	1/337	17/4178	0.761303	0.999998	0.952719	ATP6V0A2	1
GO:MF	GO:0005261	monoatomic cation channel activity	4/337	64/4178	0.771054	0.999998	0.952719	KCNN3/MCU/KCNK6/SCN2A	4
GO:MF	GO:0004519	endonuclease activity	2/337	34/4178	0.772981	0.999998	0.952719	DNA2/DNASE2	2
GO:MF	GO:0046873	metal ion transmembrane transporter activity	6/337	93/4178	0.773224	0.999998	0.952719	KCNN3/MCU/KCNK6/ATP7A/NIPA2/SCN2A	6
GO:MF	GO:0042578	phosphoric ester hydrolase activity	5/337	79/4178	0.775957	0.999998	0.952719	FBP1/PDE1B/PDE5A/PDE4C/PPP2R5A	5
GO:MF	GO:0016763	pentosyltransferase activity	1/337	18/4178	0.780636	0.999998	0.952719	ARF4	1
GO:MF	GO:0016817	hydrolase activity, acting on acid anhydrides	14/337	207/4178	0.795985	0.999998	0.952719	ARHGAP5/NAV3/NKIRAS2/ATP11B/ARF4/SRP54/HLTF/MCM6/KATNAL2/FHIT/DNA2/CDC42/ATP7A/MYO1E	14
GO:MF	GO:0016818	hydrolase activity, acting on acid anhydrides, in phosphorus-containing anhydrides	14/337	207/4178	0.795985	0.999998	0.952719	ARHGAP5/NAV3/NKIRAS2/ATP11B/ARF4/SRP54/HLTF/MCM6/KATNAL2/FHIT/DNA2/CDC42/ATP7A/MYO1E	14
GO:MF	GO:0004812	aminoacyl-tRNA ligase activity	1/337	19/4178	0.798406	0.999998	0.952719	LARS2	1
GO:MF	GO:0016209	antioxidant activity	1/337	19/4178	0.798406	0.999998	0.952719	DUOX2	1
GO:MF	GO:0016875	ligase activity, forming carbon-oxygen bonds	1/337	19/4178	0.798406	0.999998	0.952719	LARS2	1
GO:MF	GO:0016757	glycosyltransferase activity	5/337	83/4178	0.811692	0.999998	0.952719	ARF4/ST3GAL4/GYG1/ST3GAL6/B3GALT5	5
GO:MF	GO:0042626	ATPase-coupled transmembrane transporter activity	2/337	37/4178	0.812226	0.999998	0.952719	ATP6V0A2/ATP7A	2
GO:MF	GO:1901681	sulfur compound binding	2/337	37/4178	0.812226	0.999998	0.952719	ACBD6/RSPO2	2
GO:MF	GO:0098772	molecular function regulator activity	28/337	398/4178	0.812333	0.999998	0.952719	PDGFB/DOCK4/GIT2/GBF1/STC1/DOCK10/RIC8B/FGD4/FGF11/AMIGO1/IL16/WFIKKN2/CCNT2/IL2/STRADA/DFFA/RAP1GDS1/ARAP2/ATP1B1/GHRL/CDC42/FBXO8/CCNT1/ARPP19/CDNF/GDF2/IL23A/PPP2R5A	28
GO:MF	GO:0009055	electron transfer activity	1/337	20/4178	0.814741	0.999998	0.952719	ETFDH	1
GO:MF	GO:0016811	hydrolase activity, acting on carbon-nitrogen (but not peptide) bonds, in linear amides	1/337	20/4178	0.814741	0.999998	0.952719	HDAC8	1
GO:MF	GO:0042277	peptide binding	1/337	20/4178	0.814741	0.999998	0.952719	PRNP	1
GO:MF	GO:0001216	DNA-binding transcription activator activity	2/337	38/4178	0.8239	0.999998	0.952719	GMEB1/NFYB	2
GO:MF	GO:0001228	DNA-binding transcription activator activity, RNA polymerase II-specific	2/337	38/4178	0.8239	0.999998	0.952719	GMEB1/NFYB	2
GO:MF	GO:0004540	RNA nuclease activity	1/337	21/4178	0.829756	0.999998	0.952719	XRN1	1
GO:MF	GO:0015081	sodium ion transmembrane transporter activity	1/337	21/4178	0.829756	0.999998	0.952719	SCN2A	1
GO:MF	GO:0016705	oxidoreductase activity, acting on paired donors, with incorporation or reduction of molecular oxygen	3/337	55/4178	0.832731	0.999998	0.952719	TET1/TYW5/FTO	3
GO:MF	GO:0140101	catalytic activity, acting on a tRNA	2/337	39/4178	0.834919	0.999998	0.952719	TYW5/LARS2	2
GO:MF	GO:0003755	peptidyl-prolyl cis-trans isomerase activity	1/337	22/4178	0.843557	0.999998	0.952719	FKBP5	1
GO:MF	GO:0004190	aspartic-type endopeptidase activity	1/337	22/4178	0.843557	0.999998	0.952719	NAPSA	1
GO:MF	GO:0070001	aspartic-type peptidase activity	1/337	22/4178	0.843557	0.999998	0.952719	NAPSA	1
GO:MF	GO:0000287	magnesium ion binding	2/337	41/4178	0.855109	0.999998	0.952719	ATP11B/GSS	2
GO:MF	GO:0015085	calcium ion transmembrane transporter activity	1/337	23/4178	0.856243	0.999998	0.952719	MCU	1
GO:MF	GO:0016859	cis-trans isomerase activity	1/337	23/4178	0.856243	0.999998	0.952719	FKBP5	1
GO:MF	GO:0050839	cell adhesion molecule binding	1/337	23/4178	0.856243	0.999998	0.952719	RPSA	1
GO:MF	GO:0016462	pyrophosphatase activity	13/337	205/4178	0.857197	0.999998	0.952719	ARHGAP5/NAV3/NKIRAS2/ATP11B/ARF4/SRP54/MCM6/KATNAL2/FHIT/DNA2/CDC42/ATP7A/MYO1E	13
GO:MF	GO:0017111	ribonucleoside triphosphate phosphatase activity	12/337	192/4178	0.862206	0.999998	0.952719	ARHGAP5/NAV3/NKIRAS2/ATP11B/ARF4/SRP54/MCM6/KATNAL2/DNA2/CDC42/ATP7A/MYO1E	12
GO:MF	GO:0005102	signaling receptor binding	17/337	262/4178	0.862741	0.999998	0.952719	PDGFB/IL34/STC1/FGF11/ARF4/PRNP/IL16/RELN/NRIP1/IL2/AGTR1/USP15/GHRL/CDNF/GDF2/IL23A/NCOA2	17
GO:MF	GO:0016853	isomerase activity	3/337	59/4178	0.866413	0.999998	0.952719	KATNAL2/BPGM/FKBP5	3
GO:MF	GO:0003743	translation initiation factor activity	1/337	24/4178	0.867903	0.999998	0.952719	EIF1	1
GO:MF	GO:0008201	heparin binding	1/337	25/4178	0.878619	0.999998	0.952719	RSPO2	1
GO:MF	GO:0016765	transferase activity, transferring alkyl or aryl (other than methyl) groups	1/337	25/4178	0.878619	0.999998	0.952719	DHDDS	1
GO:MF	GO:0046983	protein dimerization activity	11/337	182/4178	0.881033	0.999998	0.952719	PDGFB/NCOA1/GTF2A1/TYW5/TBX15/AGTR1/NFYB/CLOCK/PNPO/MGA/NCOA2	11
GO:MF	GO:0003723	RNA binding	18/337	283/4178	0.888667	0.999998	0.952719	STAU2/SRP54/RBM27/ATXN1L/ZC3H6/SRP72/TYW5/ZNF106/RBM7/FXR1/RBM43/XPOT/MRPL1/RBM46/CCNT1/RPL10A/HNRNPK/CPSF2	18
GO:MF	GO:0031406	carboxylic acid binding	1/337	27/4178	0.897521	0.999998	0.952719	UBR2	1
GO:MF	GO:0043177	organic acid binding	1/337	27/4178	0.897521	0.999998	0.952719	UBR2	1
GO:MF	GO:0042803	protein homodimerization activity	4/337	81/4178	0.902456	0.999998	0.952719	PDGFB/TYW5/TBX15/PNPO	4
GO:MF	GO:0140677	molecular function activator activity	15/337	246/4178	0.905518	0.999998	0.952719	PDGFB/DOCK4/GIT2/STC1/FGF11/IL16/IL2/STRADA/ARAP2/ATP1B1/GHRL/CCNT1/CDNF/GDF2/IL23A	15
GO:MF	GO:0004222	metalloendopeptidase activity	1/337	28/4178	0.905841	0.999998	0.952719	PHEX	1
GO:MF	GO:0022890	inorganic cation transmembrane transporter activity	7/337	132/4178	0.918217	0.999998	0.952719	KCNN3/MCU/ATP6V0A2/KCNK6/ATP7A/NIPA2/SCN2A	7
GO:MF	GO:0015399	primary active transmembrane transporter activity	2/337	51/4178	0.926116	0.999998	0.952719	ATP6V0A2/ATP7A	2
GO:MF	GO:0004867	serine-type endopeptidase inhibitor activity	1/337	31/4178	0.926972	0.999998	0.952719	WFIKKN2	1
GO:MF	GO:0022853	active monoatomic ion transmembrane transporter activity	2/337	52/4178	0.931044	0.999998	0.952719	ATP6V0A2/ATP7A	2
GO:MF	GO:0008194	UDP-glycosyltransferase activity	1/337	33/4178	0.93836	0.999998	0.952719	GYG1	1
GO:MF	GO:0046982	protein heterodimerization activity	3/337	73/4178	0.941942	0.999998	0.952719	GTF2A1/AGTR1/NFYB	3
GO:MF	GO:0030545	signaling receptor regulator activity	9/337	171/4178	0.942892	0.999998	0.952719	PDGFB/STC1/FGF11/IL16/IL2/GHRL/CDNF/GDF2/IL23A	9
GO:MF	GO:0030546	signaling receptor activator activity	9/337	171/4178	0.942892	0.999998	0.952719	PDGFB/STC1/FGF11/IL16/IL2/GHRL/CDNF/GDF2/IL23A	9
GO:MF	GO:0048018	receptor ligand activity	9/337	171/4178	0.942892	0.999998	0.952719	PDGFB/STC1/FGF11/IL16/IL2/GHRL/CDNF/GDF2/IL23A	9
GO:MF	GO:0008324	monoatomic cation transmembrane transporter activity	7/337	140/4178	0.943336	0.999998	0.952719	KCNN3/MCU/ATP6V0A2/KCNK6/ATP7A/NIPA2/SCN2A	7
GO:MF	GO:0003729	mRNA binding	1/337	34/4178	0.943372	0.999998	0.952719	FXR1	1
GO:MF	GO:0004857	enzyme inhibitor activity	3/337	74/4178	0.945428	0.999998	0.952719	WFIKKN2/DFFA/ARPP19	3
GO:MF	GO:1901702	salt transmembrane transporter activity	6/337	125/4178	0.946031	0.999998	0.952719	KCNN3/MCU/MPC2/KCNK6/MFSD5/SCN2A	6
GO:MF	GO:0005179	hormone activity	2/337	56/4178	0.947819	0.999998	0.952719	STC1/GHRL	2
GO:MF	GO:0004896	cytokine receptor activity	1/337	36/4178	0.952208	0.999998	0.952719	IL12RB2	1
GO:MF	GO:0008135	translation factor activity, RNA binding	1/337	36/4178	0.952208	0.999998	0.952719	EIF1	1
GO:MF	GO:0046906	tetrapyrrole binding	2/337	58/4178	0.954674	0.999998	0.952719	MTR/DUOX2	2
GO:MF	GO:0004721	phosphoprotein phosphatase activity	1/337	37/4178	0.956097	0.999998	0.952719	PPP2R5A	1
GO:MF	GO:0005244	voltage-gated monoatomic ion channel activity	1/337	37/4178	0.956097	0.999998	0.952719	SCN2A	1
GO:MF	GO:0015078	proton transmembrane transporter activity	1/337	37/4178	0.956097	0.999998	0.952719	ATP6V0A2	1
GO:MF	GO:0015103	inorganic anion transmembrane transporter activity	1/337	37/4178	0.956097	0.999998	0.952719	MFSD5	1
GO:MF	GO:0022832	voltage-gated channel activity	1/337	37/4178	0.956097	0.999998	0.952719	SCN2A	1
GO:MF	GO:0090079	translation regulator activity, nucleic acid binding	1/337	38/4178	0.95967	0.999998	0.952719	EIF1	1
GO:MF	GO:0140678	molecular function inhibitor activity	3/337	79/4178	0.960121	0.999998	0.952719	WFIKKN2/DFFA/ARPP19	3
GO:MF	GO:0015267	channel activity	5/337	115/4178	0.961706	0.999998	0.952719	KCNN3/MCU/AQP7/KCNK6/SCN2A	5
GO:MF	GO:0022803	passive transmembrane transporter activity	5/337	115/4178	0.961706	0.999998	0.952719	KCNN3/MCU/AQP7/KCNK6/SCN2A	5
GO:MF	GO:0005216	monoatomic ion channel activity	4/337	98/4178	0.962385	0.999998	0.952719	KCNN3/MCU/KCNK6/SCN2A	4
GO:MF	GO:0140375	immune receptor activity	1/337	39/4178	0.962953	0.999998	0.952719	IL12RB2	1
GO:MF	GO:0016741	transferase activity, transferring one-carbon groups	2/337	61/4178	0.963369	0.999998	0.952719	MTR/ATIC	2
GO:MF	GO:0016791	phosphatase activity	2/337	61/4178	0.963369	0.999998	0.952719	FBP1/PPP2R5A	2
GO:MF	GO:0005125	cytokine activity	3/337	82/4178	0.967065	0.999998	0.952719	IL16/IL2/IL23A	3
GO:MF	GO:0015318	inorganic molecular entity transmembrane transporter activity	8/337	168/4178	0.967918	0.999998	0.952719	KCNN3/MCU/ATP6V0A2/KCNK6/ATP7A/NIPA2/MFSD5/SCN2A	8
GO:MF	GO:0005215	transporter activity	17/337	307/4178	0.969246	0.999998	0.952719	NPC1L1/KCNN3/ATP11B/SLC43A3/SV2B/SLC35F2/MCU/MPC2/AQP7/SLC35F1/SLC25A38/ATP6V0A2/KCNK6/ATP7A/NIPA2/MFSD5/SCN2A	17
GO:MF	GO:0004866	endopeptidase inhibitor activity	1/337	42/4178	0.971287	0.999998	0.952719	WFIKKN2	1
GO:MF	GO:0045182	translation regulator activity	1/337	42/4178	0.971287	0.999998	0.952719	EIF1	1
GO:MF	GO:0003924	GTPase activity	5/337	121/4178	0.972508	0.999998	0.952719	ARHGAP5/NKIRAS2/ARF4/SRP54/CDC42	5
GO:MF	GO:0015291	secondary active transmembrane transporter activity	1/337	43/4178	0.973626	0.999998	0.952719	MCU	1
GO:MF	GO:0005126	cytokine receptor binding	3/337	86/4178	0.974567	0.999998	0.952719	IL34/IL2/USP15	3
GO:MF	GO:0030414	peptidase inhibitor activity	1/337	45/4178	0.977751	0.999998	0.952719	WFIKKN2	1
GO:MF	GO:0140098	catalytic activity, acting on RNA	4/337	108/4178	0.979289	0.999998	0.952719	TYW5/XRN1/FTO/LARS2	4
GO:MF	GO:0061135	endopeptidase regulator activity	1/337	46/4178	0.979565	0.999998	0.952719	WFIKKN2	1
GO:MF	GO:0022836	gated channel activity	2/337	70/4178	0.980875	0.999998	0.952719	KCNN3/SCN2A	2
GO:MF	GO:0022839	monoatomic ion-gated channel activity	2/337	70/4178	0.980875	0.999998	0.952719	KCNN3/SCN2A	2
GO:MF	GO:0016758	hexosyltransferase activity	1/337	47/4178	0.981231	0.999998	0.952719	B3GALT5	1
GO:MF	GO:0016491	oxidoreductase activity	12/337	248/4178	0.98482	0.999998	0.952719	HEPHL1/TET1/TYW5/MSRB3/LOXL3/DUOX2/HPD/PNPO/ETFDH/CYB561/NNT/FTO	12
GO:MF	GO:0022804	active transmembrane transporter activity	3/337	94/4178	0.984993	0.999998	0.952719	MCU/ATP6V0A2/ATP7A	3
GO:MF	GO:0005506	iron ion binding	1/337	51/4178	0.986648	0.999998	0.952719	TYW5	1
GO:MF	GO:0022857	transmembrane transporter activity	15/337	298/4178	0.986764	0.999998	0.952719	KCNN3/SLC43A3/SV2B/SLC35F2/MCU/MPC2/AQP7/SLC35F1/SLC25A38/ATP6V0A2/KCNK6/ATP7A/NIPA2/MFSD5/SCN2A	15
GO:MF	GO:0061134	peptidase regulator activity	1/337	52/4178	0.987738	0.999998	0.952719	WFIKKN2	1
GO:MF	GO:0020037	heme binding	1/337	54/4178	0.98966	0.999998	0.952719	DUOX2	1
GO:MF	GO:0008168	methyltransferase activity	1/337	56/4178	0.991281	0.999998	0.952719	MTR	1
GO:MF	GO:0005525	GTP binding	5/337	143/4178	0.992381	0.999998	0.952719	ARHGAP5/NKIRAS2/ARF4/SRP54/CDC42	5
GO:MF	GO:0015075	monoatomic ion transmembrane transporter activity	7/337	181/4178	0.993153	0.999998	0.952719	KCNN3/MCU/ATP6V0A2/KCNK6/ATP7A/NIPA2/SCN2A	7
GO:MF	GO:0019001	guanyl nucleotide binding	5/337	145/4178	0.993252	0.999998	0.952719	ARHGAP5/NKIRAS2/ARF4/SRP54/CDC42	5
GO:MF	GO:0032561	guanyl ribonucleotide binding	5/337	145/4178	0.993252	0.999998	0.952719	ARHGAP5/NKIRAS2/ARF4/SRP54/CDC42	5
GO:MF	GO:0038023	signaling receptor activity	22/337	427/4178	0.994662	0.999998	0.952719	NPY1R/IL12RB2/ESRRG/TLR10/RXRG/ABHD2/NOTCH2/KDR/AGTR1/LOC101115664/BMPR1A/GPR85/GFRA3/SLAMF1/THRA/CRHR1/LOC101104781/FAS/FZD3/AVPR1A/HCAR2/GPR75	22
GO:MF	GO:0060089	molecular transducer activity	22/337	427/4178	0.994662	0.999998	0.952719	NPY1R/IL12RB2/ESRRG/TLR10/RXRG/ABHD2/NOTCH2/KDR/AGTR1/LOC101115664/BMPR1A/GPR85/GFRA3/SLAMF1/THRA/CRHR1/LOC101104781/FAS/FZD3/AVPR1A/HCAR2/GPR75	22
GO:MF	GO:0004888	transmembrane signaling receptor activity	16/337	395/4178	0.999715	0.999998	0.952719	NPY1R/IL12RB2/TLR10/KDR/AGTR1/LOC101115664/BMPR1A/GPR85/GFRA3/CRHR1/LOC101104781/FAS/FZD3/AVPR1A/HCAR2/GPR75	16
GO:MF	GO:0004930	G protein-coupled receptor activity	9/337	315/4178	0.99998	0.999998	0.952719	NPY1R/AGTR1/LOC101115664/GPR85/CRHR1/LOC101104781/AVPR1A/HCAR2/GPR75	9
GO:MF	GO:0004984	olfactory receptor activity	2/337	184/4178	0.999998	0.999998	0.952719	LOC101115664/LOC101104781	2
GO:BP	GO:0043687	post-translational protein modification	23/295	156/3554	0.00420762	0.99945	0.99945	OTUD7B/PELI1/TNFAIP3/SIAH1/STAMBPL1/USP53/HUWE1/TRIM37/GSK3B/MEAF6/UBR2/USP15/PIAS3/DDB2/PIAS1/USP3/ANAPC4/PIAS2/HDAC8/WDSUB1/RNF168/FBXO32/CUL5	23
GO:BP	GO:0070647	protein modification by small protein conjugation or removal	21/295	138/3554	0.00422061	0.99945	0.99945	OTUD7B/PELI1/TNFAIP3/SIAH1/STAMBPL1/USP53/HUWE1/TRIM37/GSK3B/UBR2/USP15/PIAS3/DDB2/PIAS1/USP3/ANAPC4/PIAS2/WDSUB1/RNF168/FBXO32/CUL5	21
GO:BP	GO:0016310	phosphorylation	35/295	277/3554	0.00649219	0.99945	0.99945	PDGFB/ATR/GRK7/CSNK1G1/PIP4K2B/IL34/TNFAIP3/FN3K/PRNP/CACUL1/SMG1/MKNK1/NEK11/MAPK9/CLK3/KDR/GSK3B/GLYCTK/IL2/AK8/PKN2/STRADA/CLK4/CDK12/IP6K1/BMPR1A/NADK/PI4K2A/LATS1/BECN1/CCNT1/PPP2R5A/PRKCQ/ZGPAT/STK32A	35
GO:BP	GO:0016579	protein deubiquitination	6/295	25/3554	0.0142358	0.99945	0.99945	OTUD7B/TNFAIP3/STAMBPL1/USP53/USP15/USP3	6
GO:BP	GO:0070646	protein modification by small protein removal	6/295	26/3554	0.0172525	0.99945	0.99945	OTUD7B/TNFAIP3/STAMBPL1/USP53/USP15/USP3	6
GO:BP	GO:0006468	protein phosphorylation	27/295	220/3554	0.0230108	0.99945	0.99945	PDGFB/ATR/GRK7/CSNK1G1/IL34/TNFAIP3/PRNP/CACUL1/MKNK1/NEK11/MAPK9/CLK3/KDR/GSK3B/GLYCTK/IL2/PKN2/STRADA/CLK4/CDK12/BMPR1A/LATS1/BECN1/CCNT1/PRKCQ/ZGPAT/STK32A	27
GO:BP	GO:0046777	protein autophosphorylation	4/295	14/3554	0.0238789	0.99945	0.99945	PDGFB/GRK7/GSK3B/CLK4	4
GO:BP	GO:0032446	protein modification by small protein conjugation	16/295	114/3554	0.0244852	0.99945	0.99945	PELI1/TNFAIP3/SIAH1/HUWE1/TRIM37/GSK3B/UBR2/PIAS3/DDB2/PIAS1/ANAPC4/PIAS2/WDSUB1/RNF168/FBXO32/CUL5	16
GO:BP	GO:1904951	positive regulation of establishment of protein localization	6/295	28/3554	0.0245449	0.99945	0.99945	MCU/CNST/GSK3B/MPC2/CEP120/GHRL	6
GO:BP	GO:0008217	regulation of blood pressure	4/295	16/3554	0.0380719	0.99945	0.99945	PDGFB/IER3/AGTR1/KCNK6	4
GO:BP	GO:0002793	positive regulation of peptide secretion	3/295	10/3554	0.0437998	0.99945	0.99945	MCU/MPC2/GHRL	3
GO:BP	GO:0008625	extrinsic apoptotic signaling pathway via death domain receptors	3/295	10/3554	0.0437998	0.99945	0.99945	TNFAIP3/FAIM2/GSK3B	3
GO:BP	GO:0033045	regulation of sister chromatid segregation	3/295	10/3554	0.0437998	0.99945	0.99945	ZWILCH/BECN1/ANAPC4	3
GO:BP	GO:0043266	regulation of potassium ion transport	3/295	10/3554	0.0437998	0.99945	0.99945	AMIGO1/KCNRG/ATP1B1	3
GO:BP	GO:0051983	regulation of chromosome segregation	3/295	10/3554	0.0437998	0.99945	0.99945	ZWILCH/BECN1/ANAPC4	3
GO:BP	GO:0090277	positive regulation of peptide hormone secretion	3/295	10/3554	0.0437998	0.99945	0.99945	MCU/MPC2/GHRL	3
GO:BP	GO:1901379	regulation of potassium ion transmembrane transport	3/295	10/3554	0.0437998	0.99945	0.99945	AMIGO1/KCNRG/ATP1B1	3
GO:BP	GO:1904375	regulation of protein localization to cell periphery	3/295	10/3554	0.0437998	0.99945	0.99945	CNST/LZTFL1/PPP2R5A	3
GO:BP	GO:0006109	regulation of carbohydrate metabolic process	4/295	18/3554	0.0561824	0.99945	0.99945	PDGFB/FBP1/IER3/NCOA2	4
GO:BP	GO:0003014	renal system process	3/295	11/3554	0.0566239	0.99945	0.99945	PDGFB/AGTR1/MYO1E	3
GO:BP	GO:0035384	thioester biosynthetic process	3/295	11/3554	0.0566239	0.99945	0.99945	ACACA/MPC2/ELOVL6	3
GO:BP	GO:0045833	negative regulation of lipid metabolic process	3/295	11/3554	0.0566239	0.99945	0.99945	PDGFB/ERLIN2/PPP2R5A	3
GO:BP	GO:0071616	acyl-CoA biosynthetic process	3/295	11/3554	0.0566239	0.99945	0.99945	ACACA/MPC2/ELOVL6	3
GO:BP	GO:2001237	negative regulation of extrinsic apoptotic signaling pathway	3/295	11/3554	0.0566239	0.99945	0.99945	TNFAIP3/FAIM2/GSK3B	3
GO:BP	GO:0006090	pyruvate metabolic process	5/295	26/3554	0.0589674	0.99945	0.99945	FBP1/MPC2/IER3/BPGM/HKDC1	5
GO:BP	GO:0019722	calcium-mediated signaling	5/295	26/3554	0.0589674	0.99945	0.99945	PRNP/MCU/GSK3B/AGTR1/ATP1B1	5
GO:BP	GO:0051222	positive regulation of protein transport	5/295	26/3554	0.0589674	0.99945	0.99945	MCU/CNST/GSK3B/MPC2/GHRL	5
GO:BP	GO:1903829	positive regulation of protein localization	6/295	35/3554	0.0650969	0.99945	0.99945	MCU/CNST/GSK3B/MPC2/CEP120/GHRL	6
GO:BP	GO:0015718	monocarboxylic acid transport	4/295	19/3554	0.0666938	0.99945	0.99945	PLA2G2D/PLA2G5/MPC2/PLA2G12A	4
GO:BP	GO:2000377	regulation of reactive oxygen species metabolic process	4/295	19/3554	0.0666938	0.99945	0.99945	PDGFB/ARF4/IER3/BECN1	4
GO:BP	GO:0000209	protein polyubiquitination	5/295	27/3554	0.0676688	0.99945	0.99945	PELI1/TNFAIP3/DDB2/ANAPC4/RNF168	5
GO:BP	GO:0006869	lipid transport	8/295	53/3554	0.0682802	0.99945	0.99945	NPC1L1/ATP11B/PLA2G2D/PLA2G5/PLA2G12A/CRHR1/APOA2/APOD	8
GO:BP	GO:0006793	phosphorus metabolic process	47/295	461/3554	0.0707657	0.99945	0.99945	PDGFB/ACACA/ATR/GRK7/CSNK1G1/PIP4K2B/IL34/PHEX/TNFAIP3/FN3K/PRNP/CACUL1/SMG1/MKNK1/PLA2G2D/PLA2G5/NEK11/MAPK9/CLK3/KDR/GSK3B/GLYCTK/IL2/FBP1/AK8/MPC2/PKN2/STRADA/CLK4/PLA2G12A/OXSM/CDK12/IP6K1/BMPR1A/NADK/PI4K2A/ELOVL6/LATS1/BECN1/ATP1B1/ATIC/CCNT1/PDE4C/PPP2R5A/PRKCQ/ZGPAT/STK32A	47
GO:BP	GO:0032309	icosanoid secretion	3/295	12/3554	0.071006	0.99945	0.99945	PLA2G2D/PLA2G5/PLA2G12A	3
GO:BP	GO:0046887	positive regulation of hormone secretion	3/295	12/3554	0.071006	0.99945	0.99945	MCU/MPC2/GHRL	3
GO:BP	GO:0050482	arachidonic acid secretion	3/295	12/3554	0.071006	0.99945	0.99945	PLA2G2D/PLA2G5/PLA2G12A	3
GO:BP	GO:0071715	icosanoid transport	3/295	12/3554	0.071006	0.99945	0.99945	PLA2G2D/PLA2G5/PLA2G12A	3
GO:BP	GO:0071805	potassium ion transmembrane transport	3/295	12/3554	0.071006	0.99945	0.99945	AMIGO1/KCNRG/ATP1B1	3
GO:BP	GO:1903963	arachidonate transport	3/295	12/3554	0.071006	0.99945	0.99945	PLA2G2D/PLA2G5/PLA2G12A	3
GO:BP	GO:0006796	phosphate-containing compound metabolic process	46/295	451/3554	0.0730281	0.99945	0.99945	PDGFB/ACACA/ATR/GRK7/CSNK1G1/PIP4K2B/IL34/TNFAIP3/FN3K/PRNP/CACUL1/SMG1/MKNK1/PLA2G2D/PLA2G5/NEK11/MAPK9/CLK3/KDR/GSK3B/GLYCTK/IL2/FBP1/AK8/MPC2/PKN2/STRADA/CLK4/PLA2G12A/OXSM/CDK12/IP6K1/BMPR1A/NADK/PI4K2A/ELOVL6/LATS1/BECN1/ATP1B1/ATIC/CCNT1/PDE4C/PPP2R5A/PRKCQ/ZGPAT/STK32A	46
GO:BP	GO:0006096	glycolytic process	4/295	20/3554	0.0781487	0.99945	0.99945	FBP1/IER3/BPGM/HKDC1	4
GO:BP	GO:0016567	protein ubiquitination	13/295	103/3554	0.0816568	0.99945	0.99945	PELI1/TNFAIP3/SIAH1/HUWE1/TRIM37/GSK3B/UBR2/DDB2/ANAPC4/WDSUB1/RNF168/FBXO32/CUL5	13
GO:BP	GO:0006281	DNA repair	12/295	94/3554	0.0860949	0.99945	0.99945	ATR/CHD1L/HUWE1/LIG4/IER3/DDB2/DNA2/FANCM/MSH3/RPA1/FTO/RNF168	12
GO:BP	GO:0007156	homophilic cell adhesion via plasma membrane adhesion molecules	3/295	13/3554	0.0868417	0.99945	0.99945	CDHR2/DSC1/PCDHB1	3
GO:BP	GO:0015909	long-chain fatty acid transport	3/295	13/3554	0.0868417	0.99945	0.99945	PLA2G2D/PLA2G5/PLA2G12A	3
GO:BP	GO:0050866	negative regulation of cell activation	3/295	13/3554	0.0868417	0.99945	0.99945	PDGFB/TNFAIP3/PAG1	3
GO:BP	GO:0006661	phosphatidylinositol biosynthetic process	4/295	21/3554	0.0905153	0.99945	0.99945	PDGFB/PIP4K2B/PI4K2A/BECN1	4
GO:BP	GO:0006511	ubiquitin-dependent protein catabolic process	11/295	86/3554	0.096626	0.99945	0.99945	UBAP1/CACUL1/SIAH1/GSK3B/UBR2/USP15/ERLIN2/USP3/ANAPC4/RNF168/CUL5	11
GO:BP	GO:0019941	modification-dependent protein catabolic process	11/295	87/3554	0.102868	0.99945	0.99945	UBAP1/CACUL1/SIAH1/GSK3B/UBR2/USP15/ERLIN2/USP3/ANAPC4/RNF168/CUL5	11
GO:BP	GO:0043632	modification-dependent macromolecule catabolic process	11/295	87/3554	0.102868	0.99945	0.99945	UBAP1/CACUL1/SIAH1/GSK3B/UBR2/USP15/ERLIN2/USP3/ANAPC4/RNF168/CUL5	11
GO:BP	GO:0046148	pigment biosynthetic process	3/295	14/3554	0.104013	0.99945	0.99945	ALAS1/ATP7A/ALAS2	3
GO:BP	GO:0072593	reactive oxygen species metabolic process	5/295	31/3554	0.109082	0.99945	0.99945	PDGFB/ARF4/IER3/DUOX2/BECN1	5
GO:BP	GO:0006633	fatty acid biosynthetic process	4/295	23/3554	0.117821	0.99945	0.99945	ACACA/OXSM/ERLIN2/ELOVL6	4
GO:BP	GO:0046488	phosphatidylinositol metabolic process	4/295	23/3554	0.117821	0.99945	0.99945	PDGFB/PIP4K2B/PI4K2A/BECN1	4
GO:BP	GO:0046578	regulation of Ras protein signal transduction	4/295	23/3554	0.117821	0.99945	0.99945	GIT2/GBF1/FBP1/FBXO8	4
GO:BP	GO:0015849	organic acid transport	5/295	32/3554	0.121004	0.99945	0.99945	PLA2G2D/PLA2G5/MPC2/PLA2G12A/SLC25A38	5
GO:BP	GO:0046942	carboxylic acid transport	5/295	32/3554	0.121004	0.99945	0.99945	PLA2G2D/PLA2G5/MPC2/PLA2G12A/SLC25A38	5
GO:BP	GO:0007264	small GTPase-mediated signal transduction	9/295	70/3554	0.122355	0.99945	0.99945	DOCK4/GIT2/GBF1/DOCK10/NKIRAS2/FBP1/AGTR1/CDC42/FBXO8	9
GO:BP	GO:0000910	cytokinesis	3/295	15/3554	0.122395	0.99945	0.99945	ANKRD53/PKN2/BECN1	3
GO:BP	GO:0006813	potassium ion transport	3/295	15/3554	0.122395	0.99945	0.99945	AMIGO1/KCNRG/ATP1B1	3
GO:BP	GO:0010821	regulation of mitochondrion organization	3/295	15/3554	0.122395	0.99945	0.99945	MCU/GSK3B/IER3	3
GO:BP	GO:0033044	regulation of chromosome organization	3/295	15/3554	0.122395	0.99945	0.99945	ZWILCH/BECN1/ANAPC4	3
GO:BP	GO:0050796	regulation of insulin secretion	3/295	15/3554	0.122395	0.99945	0.99945	MCU/MPC2/GHRL	3
GO:BP	GO:0050890	cognition	3/295	15/3554	0.122395	0.99945	0.99945	ARF4/ST3GAL4/PDE1B	3
GO:BP	GO:1905475	regulation of protein localization to membrane	3/295	15/3554	0.122395	0.99945	0.99945	CNST/LZTFL1/PPP2R5A	3
GO:BP	GO:0008219	cell death	22/295	205/3554	0.122929	0.99945	0.99945	EMP1/CIDEB/TNFAIP3/CASP9/ARF4/PRNP/FAIM2/ELMO1/NOTCH2/GSK3B/NLRP1/TP53BP2/IL2/IER3/DFFA/LAPTM5/USP15/NAIF1/BECN1/FAS/RPS6/SH3GLB1	22
GO:BP	GO:0012501	programmed cell death	22/295	205/3554	0.122929	0.99945	0.99945	EMP1/CIDEB/TNFAIP3/CASP9/ARF4/PRNP/FAIM2/ELMO1/NOTCH2/GSK3B/NLRP1/TP53BP2/IL2/IER3/DFFA/LAPTM5/USP15/NAIF1/BECN1/FAS/RPS6/SH3GLB1	22
GO:BP	GO:0006915	apoptotic process	21/295	195/3554	0.126333	0.99945	0.99945	EMP1/CIDEB/TNFAIP3/CASP9/ARF4/PRNP/FAIM2/ELMO1/NOTCH2/GSK3B/NLRP1/TP53BP2/IL2/IER3/DFFA/USP15/NAIF1/BECN1/FAS/RPS6/SH3GLB1	21
GO:BP	GO:0018205	peptidyl-lysine modification	5/295	33/3554	0.133507	0.99945	0.99945	MEAF6/LOXL3/PIAS3/PIAS1/PIAS2	5
GO:BP	GO:0010876	lipid localization	8/295	62/3554	0.138169	0.99945	0.99945	NPC1L1/ATP11B/PLA2G2D/PLA2G5/PLA2G12A/CRHR1/APOA2/APOD	8
GO:BP	GO:0007265	Ras protein signal transduction	6/295	43/3554	0.141763	0.99945	0.99945	GIT2/GBF1/NKIRAS2/FBP1/AGTR1/FBXO8	6
GO:BP	GO:0015908	fatty acid transport	3/295	16/3554	0.141854	0.99945	0.99945	PLA2G2D/PLA2G5/PLA2G12A	3
GO:BP	GO:0018958	phenol-containing compound metabolic process	3/295	16/3554	0.141854	0.99945	0.99945	PDE1B/DUOX2/ATP7A	3
GO:BP	GO:0033866	nucleoside bisphosphate biosynthetic process	3/295	16/3554	0.141854	0.99945	0.99945	ACACA/MPC2/ELOVL6	3
GO:BP	GO:0034030	ribonucleoside bisphosphate biosynthetic process	3/295	16/3554	0.141854	0.99945	0.99945	ACACA/MPC2/ELOVL6	3
GO:BP	GO:0034033	purine nucleoside bisphosphate biosynthetic process	3/295	16/3554	0.141854	0.99945	0.99945	ACACA/MPC2/ELOVL6	3
GO:BP	GO:0042440	pigment metabolic process	3/295	16/3554	0.141854	0.99945	0.99945	ALAS1/ATP7A/ALAS2	3
GO:BP	GO:0045732	positive regulation of protein catabolic process	3/295	16/3554	0.141854	0.99945	0.99945	TNFAIP3/GSK3B/IER3	3
GO:BP	GO:0050714	positive regulation of protein secretion	3/295	16/3554	0.141854	0.99945	0.99945	MCU/MPC2/GHRL	3
GO:BP	GO:1901654	response to ketone	3/295	16/3554	0.141854	0.99945	0.99945	ABHD2/NCOA2/FBXO32	3
GO:BP	GO:0006637	acyl-CoA metabolic process	4/295	25/3554	0.148231	0.99945	0.99945	ACACA/MPC2/OXSM/ELOVL6	4
GO:BP	GO:0035383	thioester metabolic process	4/295	25/3554	0.148231	0.99945	0.99945	ACACA/MPC2/OXSM/ELOVL6	4
GO:BP	GO:0046883	regulation of hormone secretion	4/295	25/3554	0.148231	0.99945	0.99945	MCU/MPC2/CRHR1/GHRL	4
GO:BP	GO:0051056	regulation of small GTPase mediated signal transduction	4/295	25/3554	0.148231	0.99945	0.99945	GIT2/GBF1/FBP1/FBXO8	4
GO:BP	GO:0051656	establishment of organelle localization	4/295	25/3554	0.148231	0.99945	0.99945	SNAP23/CEP120/BECN1/WDR11	4
GO:BP	GO:0033036	macromolecule localization	36/295	365/3554	0.148913	0.99945	0.99945	NPC1L1/GBF1/TNFAIP3/ATP11B/ZWILCH/ARF4/AP2B1/SRP54/STX17/PLA2G2D/PLA2G5/VTI1A/MCU/SRP72/CNST/NUP98/TFRC/GSK3B/BBS7/MPC2/AP1G1/PLA2G12A/SYTL4/XPOT/CEP120/MTX3/CRHR1/ATP1B1/LZTFL1/GHRL/WDR11/NUTF2/APOA2/APOD/PPP2R5A/AP3M2	36
GO:BP	GO:0007018	microtubule-based movement	7/295	54/3554	0.156524	0.99945	0.99945	DNAH3/DYNC1LI2/LZTFL1/KIF1B/DNAH12/KIF11/KIF15	7
GO:BP	GO:0006259	DNA metabolic process	17/295	158/3554	0.158475	0.99945	0.99945	PDGFB/ATR/TET1/CHD1L/HUWE1/MCM6/LIG4/IER3/DFFA/UBR2/DDB2/DNA2/FANCM/MSH3/RPA1/FTO/RNF168	17
GO:BP	GO:0062014	negative regulation of small molecule metabolic process	3/295	17/3554	0.162257	0.99945	0.99945	FBP1/IER3/ERLIN2	3
GO:BP	GO:2001233	regulation of apoptotic signaling pathway	6/295	45/3554	0.165557	0.99945	0.99945	TNFAIP3/FAIM2/GSK3B/IER3/USP15/BECN1	6
GO:BP	GO:0060341	regulation of cellular localization	9/295	75/3554	0.16596	0.99945	0.99945	MCU/CNST/GSK3B/MPC2/IER3/CEP120/LZTFL1/GHRL/PPP2R5A	9
GO:BP	GO:0019637	organophosphate metabolic process	18/295	170/3554	0.166127	0.99945	0.99945	PDGFB/ACACA/PIP4K2B/PHEX/PLA2G2D/PLA2G5/FBP1/MPC2/PLA2G12A/OXSM/IP6K1/NADK/PI4K2A/ELOVL6/BECN1/ATP1B1/ATIC/PDE4C	18
GO:BP	GO:0051301	cell division	10/295	86/3554	0.172585	0.99945	0.99945	PDGFB/ZWILCH/ANKRD53/PKN2/HAUS1/BECN1/CDC42/ANAPC4/ARPP19/KIF11	10
GO:BP	GO:0015711	organic anion transport	5/295	36/3554	0.174208	0.99945	0.99945	PLA2G2D/PLA2G5/MPC2/PLA2G12A/SLC25A38	5
GO:BP	GO:0032880	regulation of protein localization	8/295	66/3554	0.177668	0.99945	0.99945	MCU/CNST/GSK3B/MPC2/CEP120/LZTFL1/GHRL/PPP2R5A	8
GO:BP	GO:0044057	regulation of system process	6/295	46/3554	0.178051	0.99945	0.99945	PDGFB/AGTR1/BECN1/CRHR1/ATP1B1/FBXO32	6
GO:BP	GO:0033500	carbohydrate homeostasis	4/295	27/3554	0.181294	0.99945	0.99945	MCU/MPC2/HKDC1/RPS6	4
GO:BP	GO:0042593	glucose homeostasis	4/295	27/3554	0.181294	0.99945	0.99945	MCU/MPC2/HKDC1/RPS6	4
GO:BP	GO:2001234	negative regulation of apoptotic signaling pathway	4/295	27/3554	0.181294	0.99945	0.99945	TNFAIP3/FAIM2/GSK3B/IER3	4
GO:BP	GO:0000819	sister chromatid segregation	3/295	18/3554	0.183472	0.99945	0.99945	ZWILCH/BECN1/ANAPC4	3
GO:BP	GO:0001935	endothelial cell proliferation	3/295	18/3554	0.183472	0.99945	0.99945	PDGFB/AGTR1/GHRL	3
GO:BP	GO:0001936	regulation of endothelial cell proliferation	3/295	18/3554	0.183472	0.99945	0.99945	PDGFB/AGTR1/GHRL	3
GO:BP	GO:0006403	RNA localization	3/295	18/3554	0.183472	0.99945	0.99945	NUP98/XPOT/NUTF2	3
GO:BP	GO:0007033	vacuole organization	3/295	18/3554	0.183472	0.99945	0.99945	ATG13/LAPTM5/BECN1	3
GO:BP	GO:0050657	nucleic acid transport	3/295	18/3554	0.183472	0.99945	0.99945	NUP98/XPOT/NUTF2	3
GO:BP	GO:0050658	RNA transport	3/295	18/3554	0.183472	0.99945	0.99945	NUP98/XPOT/NUTF2	3
GO:BP	GO:0051236	establishment of RNA localization	3/295	18/3554	0.183472	0.99945	0.99945	NUP98/XPOT/NUTF2	3
GO:BP	GO:0090257	regulation of muscle system process	3/295	18/3554	0.183472	0.99945	0.99945	BECN1/ATP1B1/FBXO32	3
GO:BP	GO:0007005	mitochondrion organization	8/295	67/3554	0.188256	0.99945	0.99945	MCU/GSK3B/IER3/MTX3/TTC19/MIEF2/NAIF1/BECN1	8
GO:BP	GO:0009914	hormone transport	5/295	37/3554	0.188728	0.99945	0.99945	MCU/MPC2/SNAP23/CRHR1/GHRL	5
GO:BP	GO:0046879	hormone secretion	5/295	37/3554	0.188728	0.99945	0.99945	MCU/MPC2/SNAP23/CRHR1/GHRL	5
GO:BP	GO:1901575	organic substance catabolic process	31/295	318/3554	0.189308	0.99945	0.99945	RNASEH2C/TET1/TNFAIP3/UBAP1/CACUL1/SMG1/PLA2G2D/PLA2G5/SIAH1/ABHD2/GSK3B/FBP1/XRN1/IER3/PLA2G12A/DFFA/UBR2/USP15/BPGM/DUOX2/HKDC1/ERLIN2/USP3/BECN1/FASTKD2/ANAPC4/PLA1A/RNF168/PDE4C/CUL5/CROT	31
GO:BP	GO:0051302	regulation of cell division	4/295	28/3554	0.198669	0.99945	0.99945	PDGFB/ANKRD53/PKN2/BECN1	4
GO:BP	GO:1990778	protein localization to cell periphery	4/295	28/3554	0.198669	0.99945	0.99945	CNST/ATP1B1/LZTFL1/PPP2R5A	4
GO:BP	GO:0000045	autophagosome assembly	2/295	10/3554	0.198914	0.99945	0.99945	ATG13/BECN1	2
GO:BP	GO:0002260	lymphocyte homeostasis	2/295	10/3554	0.198914	0.99945	0.99945	TNFAIP3/RPS6	2
GO:BP	GO:0014812	muscle cell migration	2/295	10/3554	0.198914	0.99945	0.99945	PDGFB/ABHD2	2
GO:BP	GO:0022612	gland morphogenesis	2/295	10/3554	0.198914	0.99945	0.99945	TNFAIP3/FGL1	2
GO:BP	GO:0033013	tetrapyrrole metabolic process	2/295	10/3554	0.198914	0.99945	0.99945	ALAS1/ALAS2	2
GO:BP	GO:0039531	regulation of cytoplasmic pattern recognition receptor signaling pathway	2/295	10/3554	0.198914	0.99945	0.99945	TNFAIP3/USP15	2
GO:BP	GO:0043255	regulation of carbohydrate biosynthetic process	2/295	10/3554	0.198914	0.99945	0.99945	PDGFB/FBP1	2
GO:BP	GO:1905037	autophagosome organization	2/295	10/3554	0.198914	0.99945	0.99945	ATG13/BECN1	2
GO:BP	GO:1990542	mitochondrial transmembrane transport	2/295	10/3554	0.198914	0.99945	0.99945	MCU/SLC25A38	2
GO:BP	GO:0060322	head development	6/295	48/3554	0.204123	0.99945	0.99945	GIT2/FAIM2/GSK3B/ZFAND5/AK8/CEP120	6
GO:BP	GO:0070201	regulation of establishment of protein localization	6/295	48/3554	0.204123	0.99945	0.99945	MCU/CNST/GSK3B/MPC2/CEP120/GHRL	6
GO:BP	GO:0002791	regulation of peptide secretion	3/295	19/3554	0.205368	0.99945	0.99945	MCU/MPC2/GHRL	3
GO:BP	GO:0044272	sulfur compound biosynthetic process	3/295	19/3554	0.205368	0.99945	0.99945	ACACA/MPC2/ELOVL6	3
GO:BP	GO:0090087	regulation of peptide transport	3/295	19/3554	0.205368	0.99945	0.99945	MCU/MPC2/GHRL	3
GO:BP	GO:0090276	regulation of peptide hormone secretion	3/295	19/3554	0.205368	0.99945	0.99945	MCU/MPC2/GHRL	3
GO:BP	GO:2001236	regulation of extrinsic apoptotic signaling pathway	3/295	19/3554	0.205368	0.99945	0.99945	TNFAIP3/FAIM2/GSK3B	3
GO:BP	GO:0071702	organic substance transport	35/295	367/3554	0.207673	0.99945	0.99945	PDGFB/NPC1L1/GBF1/RCVRN/ATP11B/ARF4/AP2B1/SRP54/STX17/PLA2G2D/PLA2G5/VTI1A/MCU/SRP72/CNST/NUP98/TFRC/GSK3B/BBS7/MPC2/AP1G1/SNAP23/PLA2G12A/SLC25A38/SYTL4/XPOT/MTX3/CRHR1/ATP1B1/GHRL/WDR11/NUTF2/APOA2/APOD/AP3M2	35
GO:BP	GO:0043085	positive regulation of catalytic activity	10/295	90/3554	0.210058	0.99945	0.99945	PDGFB/ARF4/PRNP/CACUL1/GSK3B/AGTR1/LAPTM5/RAP1GDS1/ARAP2/ATP7A	10
GO:BP	GO:0072330	monocarboxylic acid biosynthetic process	4/295	29/3554	0.216523	0.99945	0.99945	ACACA/OXSM/ERLIN2/ELOVL6	4
GO:BP	GO:0072657	protein localization to membrane	6/295	49/3554	0.217653	0.99945	0.99945	SRP54/SRP72/CNST/ATP1B1/LZTFL1/PPP2R5A	6
GO:BP	GO:0018108	peptidyl-tyrosine phosphorylation	5/295	39/3554	0.218984	0.99945	0.99945	PDGFB/PRNP/IL2/CLK4/ZGPAT	5
GO:BP	GO:0043547	positive regulation of GTPase activity	3/295	20/3554	0.227818	0.99945	0.99945	GSK3B/RAP1GDS1/ARAP2	3
GO:BP	GO:0072659	protein localization to plasma membrane	3/295	20/3554	0.227818	0.99945	0.99945	CNST/ATP1B1/PPP2R5A	3
GO:BP	GO:0008637	apoptotic mitochondrial changes	2/295	11/3554	0.230534	0.99945	0.99945	IER3/NAIF1	2
GO:BP	GO:0021537	telencephalon development	2/295	11/3554	0.230534	0.99945	0.99945	GSK3B/CEP120	2
GO:BP	GO:0043467	regulation of generation of precursor metabolites and energy	2/295	11/3554	0.230534	0.99945	0.99945	FBP1/IER3	2
GO:BP	GO:0050886	endocrine process	2/295	11/3554	0.230534	0.99945	0.99945	AGTR1/CRHR1	2
GO:BP	GO:0071887	leukocyte apoptotic process	2/295	11/3554	0.230534	0.99945	0.99945	IL2/RPS6	2
GO:BP	GO:0045184	establishment of protein localization	24/295	247/3554	0.23246	0.99945	0.99945	GBF1/TNFAIP3/ARF4/AP2B1/SRP54/STX17/VTI1A/MCU/SRP72/CNST/NUP98/TFRC/GSK3B/BBS7/MPC2/AP1G1/SYTL4/XPOT/CEP120/MTX3/GHRL/WDR11/NUTF2/AP3M2	24
GO:BP	GO:0009057	macromolecule catabolic process	19/295	191/3554	0.232684	0.99945	0.99945	RNASEH2C/TNFAIP3/UBAP1/CACUL1/SMG1/SIAH1/GSK3B/XRN1/IER3/DFFA/UBR2/USP15/ERLIN2/USP3/BECN1/FASTKD2/ANAPC4/RNF168/CUL5	19
GO:BP	GO:0002790	peptide secretion	4/295	30/3554	0.234793	0.99945	0.99945	MCU/MPC2/CRHR1/GHRL	4
GO:BP	GO:0016052	carbohydrate catabolic process	4/295	30/3554	0.234793	0.99945	0.99945	FBP1/IER3/BPGM/HKDC1	4
GO:BP	GO:0030072	peptide hormone secretion	4/295	30/3554	0.234793	0.99945	0.99945	MCU/MPC2/CRHR1/GHRL	4
GO:BP	GO:0051640	organelle localization	4/295	30/3554	0.234793	0.99945	0.99945	SNAP23/CEP120/BECN1/WDR11	4
GO:BP	GO:0007017	microtubule-based process	12/295	115/3554	0.243106	0.99945	0.99945	DNAH3/GSK3B/KATNAL2/DYNC1LI2/HAUS1/CEP120/LZTFL1/KIF1B/DNAH12/TUBGCP4/KIF11/KIF15	12
GO:BP	GO:0051345	positive regulation of hydrolase activity	6/295	51/3554	0.24557	0.99945	0.99945	ARF4/GSK3B/AGTR1/LAPTM5/RAP1GDS1/ARAP2	6
GO:BP	GO:0006812	monoatomic cation transport	10/295	94/3554	0.250572	0.99945	0.99945	PDGFB/HEPHL1/RCVRN/AMIGO1/MCU/TFRC/KCNRG/ATP1B1/ATP7A/NNT	10
GO:BP	GO:0018212	peptidyl-tyrosine modification	5/295	41/3554	0.250609	0.99945	0.99945	PDGFB/PRNP/IL2/CLK4/ZGPAT	5
GO:BP	GO:0002366	leukocyte activation involved in immune response	3/295	21/3554	0.250702	0.99945	0.99945	IL2/SNAP23/RPS6	3
GO:BP	GO:0050679	positive regulation of epithelial cell proliferation	3/295	21/3554	0.250702	0.99945	0.99945	PDGFB/TNFAIP3/AGTR1	3
GO:BP	GO:0098813	nuclear chromosome segregation	3/295	21/3554	0.250702	0.99945	0.99945	ZWILCH/BECN1/ANAPC4	3
GO:BP	GO:0051603	proteolysis involved in protein catabolic process	11/295	105/3554	0.251867	0.99945	0.99945	UBAP1/CACUL1/SIAH1/GSK3B/UBR2/USP15/ERLIN2/USP3/ANAPC4/RNF168/CUL5	11
GO:BP	GO:0009150	purine ribonucleotide metabolic process	7/295	62/3554	0.25245	0.99945	0.99945	ACACA/MPC2/OXSM/ELOVL6/ATP1B1/ATIC/PDE4C	7
GO:BP	GO:0006974	DNA damage response	13/295	127/3554	0.252565	0.99945	0.99945	ATR/CHD1L/HUWE1/LIG4/IER3/DDB2/DNA2/CLOCK/FANCM/MSH3/RPA1/FTO/RNF168	13
GO:BP	GO:0015833	peptide transport	4/295	31/3554	0.253416	0.99945	0.99945	MCU/MPC2/CRHR1/GHRL	4
GO:BP	GO:0033865	nucleoside bisphosphate metabolic process	4/295	31/3554	0.253416	0.99945	0.99945	ACACA/MPC2/OXSM/ELOVL6	4
GO:BP	GO:0033875	ribonucleoside bisphosphate metabolic process	4/295	31/3554	0.253416	0.99945	0.99945	ACACA/MPC2/OXSM/ELOVL6	4
GO:BP	GO:0034032	purine nucleoside bisphosphate metabolic process	4/295	31/3554	0.253416	0.99945	0.99945	ACACA/MPC2/OXSM/ELOVL6	4
GO:BP	GO:0032787	monocarboxylic acid metabolic process	10/295	95/3554	0.261108	0.99945	0.99945	ACACA/FBP1/MPC2/IER3/OXSM/BPGM/HKDC1/ERLIN2/ELOVL6/CROT	10
GO:BP	GO:0005975	carbohydrate metabolic process	12/295	117/3554	0.261977	0.99945	0.99945	PDGFB/MAN1A2/MAN2A1/GANAB/GSK3B/FBP1/IER3/ST3GAL4/BPGM/HKDC1/CS/NCOA2	12
GO:BP	GO:0001776	leukocyte homeostasis	2/295	12/3554	0.26244	0.99945	0.99945	TNFAIP3/RPS6	2
GO:BP	GO:0001938	positive regulation of endothelial cell proliferation	2/295	12/3554	0.26244	0.99945	0.99945	PDGFB/AGTR1	2
GO:BP	GO:0002695	negative regulation of leukocyte activation	2/295	12/3554	0.26244	0.99945	0.99945	TNFAIP3/PAG1	2
GO:BP	GO:0002832	negative regulation of response to biotic stimulus	2/295	12/3554	0.26244	0.99945	0.99945	TNFAIP3/USP15	2
GO:BP	GO:0006084	acetyl-CoA metabolic process	2/295	12/3554	0.26244	0.99945	0.99945	ACACA/MPC2	2
GO:BP	GO:0007088	regulation of mitotic nuclear division	2/295	12/3554	0.26244	0.99945	0.99945	PDGFB/ZWILCH	2
GO:BP	GO:0030218	erythrocyte differentiation	2/295	12/3554	0.26244	0.99945	0.99945	SLC25A38/RPS6	2
GO:BP	GO:0030308	negative regulation of cell growth	2/295	12/3554	0.26244	0.99945	0.99945	FBP1/NAIF1	2
GO:BP	GO:0034101	erythrocyte homeostasis	2/295	12/3554	0.26244	0.99945	0.99945	SLC25A38/RPS6	2
GO:BP	GO:0046822	regulation of nucleocytoplasmic transport	2/295	12/3554	0.26244	0.99945	0.99945	GSK3B/IER3	2
GO:BP	GO:0062207	regulation of pattern recognition receptor signaling pathway	2/295	12/3554	0.26244	0.99945	0.99945	TNFAIP3/USP15	2
GO:BP	GO:0070972	protein localization to endoplasmic reticulum	2/295	12/3554	0.26244	0.99945	0.99945	SRP54/SRP72	2
GO:BP	GO:0006644	phospholipid metabolic process	7/295	63/3554	0.265556	0.99945	0.99945	PDGFB/PIP4K2B/PLA2G2D/PLA2G5/PLA2G12A/PI4K2A/BECN1	7
GO:BP	GO:0003008	system process	15/295	151/3554	0.268444	0.99945	0.99945	PDGFB/RCVRN/ARF4/ZFAND5/IER3/ST3GAL4/AGTR1/PDE1B/BECN1/CRHR1/ATP1B1/KCNK6/MYO1E/MYO6/FBXO32	15
GO:BP	GO:0030001	metal ion transport	9/295	85/3554	0.270884	0.99945	0.99945	PDGFB/HEPHL1/RCVRN/AMIGO1/MCU/TFRC/KCNRG/ATP1B1/ATP7A	9
GO:BP	GO:0019216	regulation of lipid metabolic process	4/295	32/3554	0.272332	0.99945	0.99945	PDGFB/ERLIN2/NCOA2/PPP2R5A	4
GO:BP	GO:0046474	glycerophospholipid biosynthetic process	4/295	32/3554	0.272332	0.99945	0.99945	PDGFB/PIP4K2B/PI4K2A/BECN1	4
GO:BP	GO:0090068	positive regulation of cell cycle process	4/295	32/3554	0.272332	0.99945	0.99945	PDGFB/PKN2/CEP120/BECN1	4
GO:BP	GO:0008104	protein localization	28/295	299/3554	0.272981	0.99945	0.99945	GBF1/TNFAIP3/ZWILCH/ARF4/AP2B1/SRP54/STX17/VTI1A/MCU/SRP72/CNST/NUP98/TFRC/GSK3B/BBS7/MPC2/AP1G1/SYTL4/XPOT/CEP120/MTX3/ATP1B1/LZTFL1/GHRL/WDR11/NUTF2/PPP2R5A/AP3M2	28
GO:BP	GO:0002263	cell activation involved in immune response	3/295	22/3554	0.273904	0.99945	0.99945	IL2/SNAP23/RPS6	3
GO:BP	GO:0015931	nucleobase-containing compound transport	3/295	22/3554	0.273904	0.99945	0.99945	NUP98/XPOT/NUTF2	3
GO:BP	GO:0071216	cellular response to biotic stimulus	3/295	22/3554	0.273904	0.99945	0.99945	TNFAIP3/NOTCH2/GSK3B	3
GO:BP	GO:0070727	cellular macromolecule localization	28/295	300/3554	0.279179	0.99945	0.99945	GBF1/TNFAIP3/ZWILCH/ARF4/AP2B1/SRP54/STX17/VTI1A/MCU/SRP72/CNST/NUP98/TFRC/GSK3B/BBS7/MPC2/AP1G1/SYTL4/XPOT/CEP120/MTX3/ATP1B1/LZTFL1/GHRL/WDR11/NUTF2/PPP2R5A/AP3M2	28
GO:BP	GO:0030163	protein catabolic process	13/295	130/3554	0.280133	0.99945	0.99945	TNFAIP3/UBAP1/CACUL1/SIAH1/GSK3B/IER3/UBR2/USP15/ERLIN2/USP3/ANAPC4/RNF168/CUL5	13
GO:BP	GO:0043069	negative regulation of programmed cell death	9/295	86/3554	0.282374	0.99945	0.99945	TNFAIP3/ARF4/FAIM2/GSK3B/IL2/IER3/LAPTM5/BECN1/RPS6	9
GO:BP	GO:0007420	brain development	5/295	43/3554	0.283297	0.99945	0.99945	GIT2/FAIM2/GSK3B/AK8/CEP120	5
GO:BP	GO:0007059	chromosome segregation	4/295	33/3554	0.291481	0.99945	0.99945	ZWILCH/HAUS1/BECN1/ANAPC4	4
GO:BP	GO:0062012	regulation of small molecule metabolic process	4/295	33/3554	0.291481	0.99945	0.99945	FBP1/IER3/ERLIN2/NCOA2	4
GO:BP	GO:0044270	cellular nitrogen compound catabolic process	7/295	65/3554	0.292304	0.99945	0.99945	RNASEH2C/TET1/SMG1/XRN1/DFFA/FASTKD2/PDE4C	7
GO:BP	GO:0046700	heterocycle catabolic process	7/295	65/3554	0.292304	0.99945	0.99945	RNASEH2C/TET1/SMG1/XRN1/DFFA/FASTKD2/PDE4C	7
GO:BP	GO:0006879	intracellular iron ion homeostasis	2/295	13/3554	0.294367	0.99945	0.99945	HEPHL1/TFRC	2
GO:BP	GO:0007163	establishment or maintenance of cell polarity	2/295	13/3554	0.294367	0.99945	0.99945	ARF4/CDC42	2
GO:BP	GO:0007611	learning or memory	2/295	13/3554	0.294367	0.99945	0.99945	ARF4/PDE1B	2
GO:BP	GO:1903008	organelle disassembly	2/295	13/3554	0.294367	0.99945	0.99945	MRRF/BECN1	2
GO:BP	GO:0000041	transition metal ion transport	3/295	23/3554	0.297317	0.99945	0.99945	HEPHL1/TFRC/ATP7A	3
GO:BP	GO:0030073	insulin secretion	3/295	23/3554	0.297317	0.99945	0.99945	MCU/MPC2/GHRL	3
GO:BP	GO:0033673	negative regulation of kinase activity	3/295	23/3554	0.297317	0.99945	0.99945	TNFAIP3/PPP2R5A/ZGPAT	3
GO:BP	GO:0006508	proteolysis	30/295	326/3554	0.297541	0.99945	0.99945	ERMP1/ACE2/OTUD7B/PHEX/TNFAIP3/CASP9/NAPSA/APEH/UBAP1/SENP1/SENP2/CACUL1/SIAH1/STAMBPL1/USP53/GSK3B/NLRP1/TPP1/KLK6/UBR2/LAPTM5/USP15/ERLIN2/PLAT/USP3/CTSF/ANAPC4/CPA6/RNF168/CUL5	30
GO:BP	GO:0006164	purine nucleotide biosynthetic process	5/295	44/3554	0.299943	0.99945	0.99945	ACACA/MPC2/NADK/ELOVL6/ATIC	5
GO:BP	GO:0009259	ribonucleotide metabolic process	7/295	66/3554	0.305905	0.99945	0.99945	ACACA/MPC2/OXSM/ELOVL6/ATP1B1/ATIC/PDE4C	7
GO:BP	GO:0051050	positive regulation of transport	8/295	77/3554	0.30628	0.99945	0.99945	PDGFB/AMIGO1/MCU/CNST/GSK3B/MPC2/ATP1B1/GHRL	8
GO:BP	GO:0006811	monoatomic ion transport	13/295	133/3554	0.308618	0.99945	0.99945	PDGFB/HEPHL1/RCVRN/AMIGO1/PRNP/MCU/LRRC8D/TFRC/KCNRG/ATP1B1/ATP7A/NNT/SCN2A	13
GO:BP	GO:0008015	blood circulation	5/295	45/3554	0.316742	0.99945	0.99945	PDGFB/IER3/AGTR1/ATP1B1/KCNK6	5
GO:BP	GO:0010959	regulation of metal ion transport	5/295	45/3554	0.316742	0.99945	0.99945	PDGFB/RCVRN/AMIGO1/KCNRG/ATP1B1	5
GO:BP	GO:0048285	organelle fission	5/295	45/3554	0.316742	0.99945	0.99945	PDGFB/ZWILCH/MCU/UBR2/BECN1	5
GO:BP	GO:0051223	regulation of protein transport	5/295	45/3554	0.316742	0.99945	0.99945	MCU/CNST/GSK3B/MPC2/GHRL	5
GO:BP	GO:0034655	nucleobase-containing compound catabolic process	6/295	56/3554	0.319146	0.99945	0.99945	RNASEH2C/SMG1/XRN1/DFFA/FASTKD2/PDE4C	6
GO:BP	GO:0031929	TOR signaling	3/295	24/3554	0.320839	0.99945	0.99945	UBR2/RPS6/LAMTOR3	3
GO:BP	GO:0043270	positive regulation of monoatomic ion transport	3/295	24/3554	0.320839	0.99945	0.99945	PDGFB/AMIGO1/ATP1B1	3
GO:BP	GO:0051348	negative regulation of transferase activity	3/295	24/3554	0.320839	0.99945	0.99945	TNFAIP3/PPP2R5A/ZGPAT	3
GO:BP	GO:0098742	cell-cell adhesion via plasma-membrane adhesion molecules	3/295	24/3554	0.320839	0.99945	0.99945	CDHR2/DSC1/PCDHB1	3
GO:BP	GO:0002285	lymphocyte activation involved in immune response	2/295	14/3554	0.326093	0.99945	0.99945	IL2/RPS6	2
GO:BP	GO:0006612	protein targeting to membrane	2/295	14/3554	0.326093	0.99945	0.99945	SRP54/SRP72	2
GO:BP	GO:0006890	retrograde vesicle-mediated transport, Golgi to endoplasmic reticulum	2/295	14/3554	0.326093	0.99945	0.99945	ARF4/RINT1	2
GO:BP	GO:0043523	regulation of neuron apoptotic process	2/295	14/3554	0.326093	0.99945	0.99945	PRNP/FAIM2	2
GO:BP	GO:0050777	negative regulation of immune response	2/295	14/3554	0.326093	0.99945	0.99945	TNFAIP3/USP15	2
GO:BP	GO:0051928	positive regulation of calcium ion transport	2/295	14/3554	0.326093	0.99945	0.99945	PDGFB/ATP1B1	2
GO:BP	GO:0061041	regulation of wound healing	2/295	14/3554	0.326093	0.99945	0.99945	PDGFB/ST3GAL4	2
GO:BP	GO:0090407	organophosphate biosynthetic process	10/295	101/3554	0.326984	0.99945	0.99945	PDGFB/ACACA/PIP4K2B/MPC2/IP6K1/NADK/PI4K2A/ELOVL6/BECN1/ATIC	10
GO:BP	GO:0042886	amide transport	4/295	35/3554	0.330243	0.99945	0.99945	MCU/MPC2/CRHR1/GHRL	4
GO:BP	GO:0045017	glycerolipid biosynthetic process	4/295	35/3554	0.330243	0.99945	0.99945	PDGFB/PIP4K2B/PI4K2A/BECN1	4
GO:BP	GO:0019693	ribose phosphate metabolic process	7/295	68/3554	0.333461	0.99945	0.99945	ACACA/MPC2/OXSM/ELOVL6/ATP1B1/ATIC/PDE4C	7
GO:BP	GO:0003013	circulatory system process	5/295	46/3554	0.333655	0.99945	0.99945	PDGFB/IER3/AGTR1/ATP1B1/KCNK6	5
GO:BP	GO:0072522	purine-containing compound biosynthetic process	5/295	46/3554	0.333655	0.99945	0.99945	ACACA/MPC2/NADK/ELOVL6/ATIC	5
GO:BP	GO:0015031	protein transport	22/295	239/3554	0.334442	0.99945	0.99945	GBF1/ARF4/AP2B1/SRP54/STX17/VTI1A/MCU/SRP72/CNST/NUP98/TFRC/GSK3B/BBS7/MPC2/AP1G1/SYTL4/XPOT/MTX3/GHRL/WDR11/NUTF2/AP3M2	22
GO:BP	GO:0044255	cellular lipid metabolic process	15/295	159/3554	0.339244	0.99945	0.99945	PDGFB/ACACA/PIP4K2B/PLA2G2D/PLA2G5/ABHD2/ST3GAL4/PLA2G12A/OXSM/MPDU1/PI4K2A/ERLIN2/ELOVL6/BECN1/CROT	15
GO:BP	GO:0048545	response to steroid hormone	3/295	25/3554	0.344376	0.99945	0.99945	ABHD2/NCOA2/FBXO32	3
GO:BP	GO:0050708	regulation of protein secretion	3/295	25/3554	0.344376	0.99945	0.99945	MCU/MPC2/GHRL	3
GO:BP	GO:0097191	extrinsic apoptotic signaling pathway	3/295	25/3554	0.344376	0.99945	0.99945	TNFAIP3/FAIM2/GSK3B	3
GO:BP	GO:0140014	mitotic nuclear division	3/295	25/3554	0.344376	0.99945	0.99945	PDGFB/ZWILCH/BECN1	3
GO:BP	GO:0006163	purine nucleotide metabolic process	8/295	80/3554	0.344643	0.99945	0.99945	ACACA/MPC2/OXSM/NADK/ELOVL6/ATP1B1/ATIC/PDE4C	8
GO:BP	GO:0019439	aromatic compound catabolic process	7/295	69/3554	0.347377	0.99945	0.99945	RNASEH2C/TET1/SMG1/XRN1/DFFA/FASTKD2/PDE4C	7
GO:BP	GO:1901361	organic cyclic compound catabolic process	7/295	69/3554	0.347377	0.99945	0.99945	RNASEH2C/TET1/SMG1/XRN1/DFFA/FASTKD2/PDE4C	7
GO:BP	GO:0051668	localization within membrane	6/295	58/3554	0.349532	0.99945	0.99945	SRP54/SRP72/CNST/ATP1B1/LZTFL1/PPP2R5A	6
GO:BP	GO:0019318	hexose metabolic process	4/295	36/3554	0.349748	0.99945	0.99945	MAN2A1/FBP1/HKDC1/NCOA2	4
GO:BP	GO:0043067	regulation of programmed cell death	14/295	149/3554	0.352953	0.99945	0.99945	TNFAIP3/CASP9/ARF4/PRNP/FAIM2/GSK3B/NLRP1/TP53BP2/IL2/IER3/LAPTM5/USP15/BECN1/RPS6	14
GO:BP	GO:0002262	myeloid cell homeostasis	2/295	15/3554	0.357431	0.99945	0.99945	SLC25A38/RPS6	2
GO:BP	GO:0007626	locomotory behavior	2/295	15/3554	0.357431	0.99945	0.99945	PDE1B/NCOA2	2
GO:BP	GO:0051028	mRNA transport	2/295	15/3554	0.357431	0.99945	0.99945	NUP98/NUTF2	2
GO:BP	GO:0051781	positive regulation of cell division	2/295	15/3554	0.357431	0.99945	0.99945	PDGFB/PKN2	2
GO:BP	GO:0051783	regulation of nuclear division	2/295	15/3554	0.357431	0.99945	0.99945	PDGFB/ZWILCH	2
GO:BP	GO:1903034	regulation of response to wounding	2/295	15/3554	0.357431	0.99945	0.99945	PDGFB/ST3GAL4	2
GO:BP	GO:0032879	regulation of localization	18/295	196/3554	0.36051	0.99945	0.99945	PDGFB/RCVRN/AMIGO1/PRNP/MCU/CNST/GSK3B/MPC2/IER3/CEP120/KCNRG/BECN1/CRHR1/ATP1B1/LZTFL1/GHRL/SCN2A/PPP2R5A	18
GO:BP	GO:0071705	nitrogen compound transport	25/295	278/3554	0.364597	0.99945	0.99945	GBF1/ARF4/AP2B1/SRP54/STX17/VTI1A/MCU/SRP72/CNST/NUP98/TFRC/GSK3B/BBS7/MPC2/AP1G1/SNAP23/SLC25A38/SYTL4/XPOT/MTX3/CRHR1/GHRL/WDR11/NUTF2/AP3M2	25
GO:BP	GO:0097190	apoptotic signaling pathway	6/295	59/3554	0.364827	0.99945	0.99945	TNFAIP3/FAIM2/GSK3B/IER3/USP15/BECN1	6
GO:BP	GO:0001822	kidney development	3/295	26/3554	0.367843	0.99945	0.99945	PDGFB/AGTR1/MYO1E	3
GO:BP	GO:0016032	viral process	3/295	26/3554	0.367843	0.99945	0.99945	PKN2/AGTR1/CCNT1	3
GO:BP	GO:0031348	negative regulation of defense response	3/295	26/3554	0.367843	0.99945	0.99945	TNFAIP3/IER3/USP15	3
GO:BP	GO:0006816	calcium ion transport	4/295	37/3554	0.369265	0.99945	0.99945	PDGFB/RCVRN/MCU/ATP1B1	4
GO:BP	GO:0032102	negative regulation of response to external stimulus	4/295	37/3554	0.369265	0.99945	0.99945	PDGFB/TNFAIP3/IER3/USP15	4
GO:BP	GO:0043066	negative regulation of apoptotic process	8/295	82/3554	0.370589	0.99945	0.99945	TNFAIP3/ARF4/FAIM2/GSK3B/IL2/IER3/BECN1/RPS6	8
GO:BP	GO:1903047	mitotic cell cycle process	8/295	82/3554	0.370589	0.99945	0.99945	PDGFB/ZWILCH/CACUL1/ANKRD53/IER3/BECN1/RPS6/ANAPC4	8
GO:BP	GO:0051338	regulation of transferase activity	7/295	71/3554	0.375387	0.99945	0.99945	PDGFB/TNFAIP3/PRNP/CACUL1/AGTR1/PPP2R5A/ZGPAT	7
GO:BP	GO:0000278	mitotic cell cycle	9/295	94/3554	0.378039	0.99945	0.99945	PDGFB/ZWILCH/CACUL1/ANKRD53/PKN2/IER3/BECN1/RPS6/ANAPC4	9
GO:BP	GO:0016042	lipid catabolic process	6/295	60/3554	0.380156	0.99945	0.99945	PLA2G2D/PLA2G5/ABHD2/PLA2G12A/PLA1A/CROT	6
GO:BP	GO:0072521	purine-containing compound metabolic process	8/295	83/3554	0.383627	0.99945	0.99945	ACACA/MPC2/OXSM/NADK/ELOVL6/ATP1B1/ATIC/PDE4C	8
GO:BP	GO:0046486	glycerolipid metabolic process	5/295	49/3554	0.384735	0.99945	0.99945	PDGFB/PIP4K2B/ABHD2/PI4K2A/BECN1	5
GO:BP	GO:0050673	epithelial cell proliferation	5/295	49/3554	0.384735	0.99945	0.99945	PDGFB/TNFAIP3/AGTR1/FGL1/GHRL	5
GO:BP	GO:0001678	intracellular glucose homeostasis	2/295	16/3554	0.388227	0.99945	0.99945	MPC2/HKDC1	2
GO:BP	GO:0002753	cytoplasmic pattern recognition receptor signaling pathway	2/295	16/3554	0.388227	0.99945	0.99945	TNFAIP3/USP15	2
GO:BP	GO:0007098	centrosome cycle	2/295	16/3554	0.388227	0.99945	0.99945	HAUS1/CEP120	2
GO:BP	GO:0031023	microtubule organizing center organization	2/295	16/3554	0.388227	0.99945	0.99945	HAUS1/CEP120	2
GO:BP	GO:0031124	mRNA 3'-end processing	2/295	16/3554	0.388227	0.99945	0.99945	CSTF1/CPSF2	2
GO:BP	GO:0040029	epigenetic regulation of gene expression	2/295	16/3554	0.388227	0.99945	0.99945	UBR2/RNF168	2
GO:BP	GO:0044403	biological process involved in symbiotic interaction	2/295	16/3554	0.388227	0.99945	0.99945	AGTR1/CCNT1	2
GO:BP	GO:0048659	smooth muscle cell proliferation	2/295	16/3554	0.388227	0.99945	0.99945	PDGFB/TNFAIP3	2
GO:BP	GO:0048660	regulation of smooth muscle cell proliferation	2/295	16/3554	0.388227	0.99945	0.99945	PDGFB/TNFAIP3	2
GO:BP	GO:0050728	negative regulation of inflammatory response	2/295	16/3554	0.388227	0.99945	0.99945	TNFAIP3/IER3	2
GO:BP	GO:0071248	cellular response to metal ion	2/295	16/3554	0.388227	0.99945	0.99945	PRNP/FBP1	2
GO:BP	GO:0071897	DNA biosynthetic process	2/295	16/3554	0.388227	0.99945	0.99945	PDGFB/LIG4	2
GO:BP	GO:0072006	nephron development	2/295	16/3554	0.388227	0.99945	0.99945	PDGFB/MYO1E	2
GO:BP	GO:1903828	negative regulation of protein localization	2/295	16/3554	0.388227	0.99945	0.99945	LZTFL1/PPP2R5A	2
GO:BP	GO:0005996	monosaccharide metabolic process	4/295	38/3554	0.388747	0.99945	0.99945	MAN2A1/FBP1/HKDC1/NCOA2	4
GO:BP	GO:0006650	glycerophospholipid metabolic process	4/295	38/3554	0.388747	0.99945	0.99945	PDGFB/PIP4K2B/PI4K2A/BECN1	4
GO:BP	GO:0045787	positive regulation of cell cycle	4/295	38/3554	0.388747	0.99945	0.99945	PDGFB/PKN2/CEP120/BECN1	4
GO:BP	GO:1901617	organic hydroxy compound biosynthetic process	4/295	38/3554	0.388747	0.99945	0.99945	IP6K1/ERLIN2/PNPO/ATP7A	4
GO:BP	GO:0009895	negative regulation of catabolic process	3/295	27/3554	0.391162	0.99945	0.99945	FBP1/IER3/BECN1	3
GO:BP	GO:0051924	regulation of calcium ion transport	3/295	27/3554	0.391162	0.99945	0.99945	PDGFB/RCVRN/ATP1B1	3
GO:BP	GO:0072001	renal system development	3/295	27/3554	0.391162	0.99945	0.99945	PDGFB/AGTR1/MYO1E	3
GO:BP	GO:0090150	establishment of protein localization to membrane	3/295	27/3554	0.391162	0.99945	0.99945	SRP54/SRP72/CNST	3
GO:BP	GO:1903532	positive regulation of secretion by cell	3/295	27/3554	0.391162	0.99945	0.99945	MCU/MPC2/GHRL	3
GO:BP	GO:0016477	cell migration	11/295	119/3554	0.400423	0.99945	0.99945	PDGFB/ARF4/ABHD2/MCU/RELN/ZFAND5/PKN2/ST3GAL4/AGTR1/GFRA3/ELP6	11
GO:BP	GO:0007169	transmembrane receptor protein tyrosine kinase signaling pathway	5/295	50/3554	0.401764	0.99945	0.99945	PDGFB/KDR/ZFAND5/MYO1E/ZGPAT	5
GO:BP	GO:0006886	intracellular protein transport	12/295	131/3554	0.404406	0.99945	0.99945	AP2B1/SRP54/STX17/VTI1A/SRP72/GSK3B/AP1G1/SYTL4/XPOT/WDR11/NUTF2/AP3M2	12
GO:BP	GO:0042981	regulation of apoptotic process	13/295	143/3554	0.407865	0.99945	0.99945	TNFAIP3/CASP9/ARF4/PRNP/FAIM2/GSK3B/NLRP1/TP53BP2/IL2/IER3/USP15/BECN1/RPS6	13
GO:BP	GO:0000280	nuclear division	4/295	39/3554	0.408149	0.99945	0.99945	PDGFB/ZWILCH/UBR2/BECN1	4
GO:BP	GO:0002683	negative regulation of immune system process	4/295	39/3554	0.408149	0.99945	0.99945	TNFAIP3/PAG1/TCTA/USP15	4
GO:BP	GO:0006913	nucleocytoplasmic transport	4/295	39/3554	0.408149	0.99945	0.99945	GSK3B/IER3/XPOT/NUTF2	4
GO:BP	GO:0009152	purine ribonucleotide biosynthetic process	4/295	39/3554	0.408149	0.99945	0.99945	ACACA/MPC2/ELOVL6/ATIC	4
GO:BP	GO:0051169	nuclear transport	4/295	39/3554	0.408149	0.99945	0.99945	GSK3B/IER3/XPOT/NUTF2	4
GO:BP	GO:0009056	catabolic process	32/295	367/3554	0.409729	0.99945	0.99945	RNASEH2C/TET1/TNFAIP3/UBAP1/CACUL1/SMG1/PLA2G2D/PLA2G5/SIAH1/ABHD2/ATG13/GSK3B/FBP1/XRN1/IER3/PLA2G12A/DFFA/UBR2/USP15/BPGM/DUOX2/HKDC1/ERLIN2/USP3/BECN1/FASTKD2/ANAPC4/PLA1A/RNF168/PDE4C/CUL5/CROT	32
GO:BP	GO:0000070	mitotic sister chromatid segregation	2/295	17/3554	0.418357	0.99945	0.99945	ZWILCH/BECN1	2
GO:BP	GO:0001890	placenta development	2/295	17/3554	0.418357	0.99945	0.99945	PDGFB/RPS6	2
GO:BP	GO:0006261	DNA-templated DNA replication	2/295	17/3554	0.418357	0.99945	0.99945	MCM6/DNA2	2
GO:BP	GO:0006400	tRNA modification	2/295	17/3554	0.418357	0.99945	0.99945	TYW5/ELP6	2
GO:BP	GO:0031396	regulation of protein ubiquitination	2/295	17/3554	0.418357	0.99945	0.99945	TNFAIP3/GSK3B	2
GO:BP	GO:0050864	regulation of B cell activation	2/295	17/3554	0.418357	0.99945	0.99945	TNFAIP3/IL2	2
GO:BP	GO:0071241	cellular response to inorganic substance	2/295	17/3554	0.418357	0.99945	0.99945	PRNP/FBP1	2
GO:BP	GO:0006631	fatty acid metabolic process	5/295	51/3554	0.418741	0.99945	0.99945	ACACA/OXSM/ERLIN2/ELOVL6/CROT	5
GO:BP	GO:0048878	chemical homeostasis	10/295	109/3554	0.418966	0.99945	0.99945	HEPHL1/NKIRAS2/MCU/TFRC/MPC2/HKDC1/ATP1B1/RPS6/ATP7A/CYB561	10
GO:BP	GO:0010564	regulation of cell cycle process	8/295	86/3554	0.422825	0.99945	0.99945	PDGFB/ZWILCH/ANKRD53/PKN2/IER3/CEP120/BECN1/ANAPC4	8
GO:BP	GO:0006082	organic acid metabolic process	16/295	180/3554	0.425105	0.99945	0.99945	ACACA/FBP1/MPC2/IER3/OXSM/BPGM/DUOX2/HPD/HKDC1/ERLIN2/ELOVL6/SDSL/CS/PSAT1/LARS2/CROT	16
GO:BP	GO:0007417	central nervous system development	6/295	63/3554	0.426112	0.99945	0.99945	GIT2/FAIM2/RELN/GSK3B/AK8/CEP120	6
GO:BP	GO:0010817	regulation of hormone levels	6/295	63/3554	0.426112	0.99945	0.99945	MCU/MPC2/SNAP23/DUOX2/CRHR1/GHRL	6
GO:BP	GO:0006338	chromatin remodeling	4/295	40/3554	0.427427	0.99945	0.99945	UBR2/USP15/SHPRH/RNF168	4
GO:BP	GO:0030099	myeloid cell differentiation	4/295	40/3554	0.427427	0.99945	0.99945	SLC25A38/TCTA/PDE1B/RPS6	4
GO:BP	GO:0043269	regulation of monoatomic ion transport	7/295	75/3554	0.431598	0.99945	0.99945	PDGFB/RCVRN/AMIGO1/PRNP/KCNRG/ATP1B1/SCN2A	7
GO:BP	GO:1901615	organic hydroxy compound metabolic process	7/295	75/3554	0.431598	0.99945	0.99945	IP6K1/PDE1B/DUOX2/MPDU1/ERLIN2/PNPO/ATP7A	7
GO:BP	GO:0007346	regulation of mitotic cell cycle	5/295	52/3554	0.435638	0.99945	0.99945	PDGFB/ZWILCH/PKN2/IER3/ANAPC4	5
GO:BP	GO:0009165	nucleotide biosynthetic process	5/295	52/3554	0.435638	0.99945	0.99945	ACACA/MPC2/NADK/ELOVL6/ATIC	5
GO:BP	GO:0023061	signal release	5/295	52/3554	0.435638	0.99945	0.99945	MCU/MPC2/SNAP23/CRHR1/GHRL	5
GO:BP	GO:0046394	carboxylic acid biosynthetic process	5/295	52/3554	0.435638	0.99945	0.99945	ACACA/OXSM/ERLIN2/ELOVL6/PSAT1	5
GO:BP	GO:1901293	nucleoside phosphate biosynthetic process	5/295	52/3554	0.435638	0.99945	0.99945	ACACA/MPC2/NADK/ELOVL6/ATIC	5
GO:BP	GO:0048870	cell motility	12/295	134/3554	0.436032	0.99945	0.99945	PDGFB/ARF4/ABHD2/MCU/RELN/ZFAND5/PKN2/ST3GAL4/AGTR1/GFRA3/ELP6/LZTFL1	12
GO:BP	GO:0043087	regulation of GTPase activity	3/295	29/3554	0.437077	0.99945	0.99945	GSK3B/RAP1GDS1/ARAP2	3
GO:BP	GO:0048872	homeostasis of number of cells	3/295	29/3554	0.437077	0.99945	0.99945	TNFAIP3/SLC25A38/RPS6	3
GO:BP	GO:0000226	microtubule cytoskeleton organization	6/295	64/3554	0.441346	0.99945	0.99945	GSK3B/KATNAL2/DYNC1LI2/HAUS1/CEP120/TUBGCP4	6
GO:BP	GO:0043549	regulation of kinase activity	6/295	64/3554	0.441346	0.99945	0.99945	PDGFB/TNFAIP3/PRNP/CACUL1/PPP2R5A/ZGPAT	6
GO:BP	GO:0098655	monoatomic cation transmembrane transport	6/295	64/3554	0.441346	0.99945	0.99945	AMIGO1/MCU/KCNRG/ATP1B1/ATP7A/NNT	6
GO:BP	GO:0098662	inorganic cation transmembrane transport	6/295	64/3554	0.441346	0.99945	0.99945	AMIGO1/MCU/KCNRG/ATP1B1/ATP7A/NNT	6
GO:BP	GO:0008654	phospholipid biosynthetic process	4/295	41/3554	0.446543	0.99945	0.99945	PDGFB/PIP4K2B/PI4K2A/BECN1	4
GO:BP	GO:0010563	negative regulation of phosphorus metabolic process	4/295	41/3554	0.446543	0.99945	0.99945	PDGFB/TNFAIP3/PPP2R5A/ZGPAT	4
GO:BP	GO:0045936	negative regulation of phosphate metabolic process	4/295	41/3554	0.446543	0.99945	0.99945	PDGFB/TNFAIP3/PPP2R5A/ZGPAT	4
GO:BP	GO:0051347	positive regulation of transferase activity	4/295	41/3554	0.446543	0.99945	0.99945	PDGFB/PRNP/CACUL1/AGTR1	4
GO:BP	GO:0005976	polysaccharide metabolic process	2/295	18/3554	0.447717	0.99945	0.99945	PDGFB/GSK3B	2
GO:BP	GO:0007051	spindle organization	2/295	18/3554	0.447717	0.99945	0.99945	HAUS1/CEP120	2
GO:BP	GO:0007093	mitotic cell cycle checkpoint signaling	2/295	18/3554	0.447717	0.99945	0.99945	ZWILCH/IER3	2
GO:BP	GO:0019058	viral life cycle	2/295	18/3554	0.447717	0.99945	0.99945	PKN2/AGTR1	2
GO:BP	GO:0031669	cellular response to nutrient levels	2/295	18/3554	0.447717	0.99945	0.99945	PRKAB2/BECN1	2
GO:BP	GO:0072524	pyridine-containing compound metabolic process	2/295	18/3554	0.447717	0.99945	0.99945	NADK/PNPO	2
GO:BP	GO:0016053	organic acid biosynthetic process	5/295	53/3554	0.452428	0.99945	0.99945	ACACA/OXSM/ERLIN2/ELOVL6/PSAT1	5
GO:BP	GO:0055082	intracellular chemical homeostasis	7/295	77/3554	0.459518	0.99945	0.99945	HEPHL1/MCU/TFRC/MPC2/HKDC1/ATP1B1/ATP7A	7
GO:BP	GO:0016051	carbohydrate biosynthetic process	3/295	30/3554	0.459553	0.99945	0.99945	PDGFB/FBP1/ST3GAL4	3
GO:BP	GO:0042176	regulation of protein catabolic process	3/295	30/3554	0.459553	0.99945	0.99945	TNFAIP3/GSK3B/IER3	3
GO:BP	GO:0051047	positive regulation of secretion	3/295	30/3554	0.459553	0.99945	0.99945	MCU/MPC2/GHRL	3
GO:BP	GO:0006260	DNA replication	4/295	42/3554	0.465459	0.99945	0.99945	MCM6/LIG4/DNA2/RPA1	4
GO:BP	GO:0006401	RNA catabolic process	4/295	42/3554	0.465459	0.99945	0.99945	RNASEH2C/SMG1/XRN1/FASTKD2	4
GO:BP	GO:0009896	positive regulation of catabolic process	4/295	42/3554	0.465459	0.99945	0.99945	TNFAIP3/GSK3B/IER3/BECN1	4
GO:BP	GO:0010638	positive regulation of organelle organization	4/295	42/3554	0.465459	0.99945	0.99945	PDGFB/MCU/GSK3B/CEP120	4
GO:BP	GO:0018193	peptidyl-amino acid modification	11/295	125/3554	0.466513	0.99945	0.99945	PDGFB/PRNP/GSK3B/IL2/MEAF6/CLK4/LOXL3/PIAS3/PIAS1/PIAS2/ZGPAT	11
GO:BP	GO:0043604	amide biosynthetic process	18/295	209/3554	0.471662	0.99945	0.99945	RPL21/ACACA/RPL13A/MRRF/MPC2/RPL6/FXR1/RPL22L1/ELOVL6/MRPL1/RPSA/MRPL2/RPS6/MRPL32/RPL31/RPL10A/RPL4/LARS2	18
GO:BP	GO:0034220	monoatomic ion transmembrane transport	8/295	90/3554	0.474758	0.99945	0.99945	AMIGO1/PRNP/MCU/KCNRG/ATP1B1/ATP7A/NNT/SCN2A	8
GO:BP	GO:0042274	ribosomal small subunit biogenesis	2/295	19/3554	0.476229	0.99945	0.99945	RPSA/RPS6	2
GO:BP	GO:0046890	regulation of lipid biosynthetic process	2/295	19/3554	0.476229	0.99945	0.99945	PDGFB/ERLIN2	2
GO:BP	GO:0051168	nuclear export	2/295	19/3554	0.476229	0.99945	0.99945	GSK3B/XPOT	2
GO:BP	GO:1902115	regulation of organelle assembly	2/295	19/3554	0.476229	0.99945	0.99945	CEP120/BECN1	2
GO:BP	GO:1904064	positive regulation of cation transmembrane transport	2/295	19/3554	0.476229	0.99945	0.99945	AMIGO1/ATP1B1	2
GO:BP	GO:0044093	positive regulation of molecular function	12/295	138/3554	0.478063	0.99945	0.99945	PDGFB/ARF4/PRNP/CACUL1/GSK3B/AGTR1/LAPTM5/CNPY2/RAP1GDS1/ARAP2/ATP1B1/ATP7A	12
GO:BP	GO:0097193	intrinsic apoptotic signaling pathway	3/295	31/3554	0.48164	0.99945	0.99945	IER3/USP15/BECN1	3
GO:BP	GO:0009260	ribonucleotide biosynthetic process	4/295	43/3554	0.484142	0.99945	0.99945	ACACA/MPC2/ELOVL6/ATIC	4
GO:BP	GO:0043161	proteasome-mediated ubiquitin-dependent protein catabolic process	4/295	43/3554	0.484142	0.99945	0.99945	GSK3B/UBR2/ERLIN2/ANAPC4	4
GO:BP	GO:0050678	regulation of epithelial cell proliferation	4/295	43/3554	0.484142	0.99945	0.99945	PDGFB/TNFAIP3/AGTR1/GHRL	4
GO:BP	GO:0044772	mitotic cell cycle phase transition	5/295	55/3554	0.485582	0.99945	0.99945	ZWILCH/CACUL1/IER3/RPS6/ANAPC4	5
GO:BP	GO:0071824	protein-DNA complex organization	6/295	67/3554	0.486507	0.99945	0.99945	CENPO/MEAF6/UBR2/USP15/SHPRH/RNF168	6
GO:BP	GO:0098660	inorganic ion transmembrane transport	6/295	67/3554	0.486507	0.99945	0.99945	AMIGO1/MCU/KCNRG/ATP1B1/ATP7A/NNT	6
GO:BP	GO:0098657	import into cell	6/295	68/3554	0.501318	0.99945	0.99945	ELMO1/TFRC/NECAP1/BECN1/ATP1B1/MYO1E	6
GO:BP	GO:0002221	pattern recognition receptor signaling pathway	3/295	32/3554	0.503292	0.99945	0.99945	TNFAIP3/TLR10/USP15	3
GO:BP	GO:0002758	innate immune response-activating signaling pathway	3/295	32/3554	0.503292	0.99945	0.99945	TNFAIP3/TLR10/USP15	3
GO:BP	GO:0003012	muscle system process	3/295	32/3554	0.503292	0.99945	0.99945	BECN1/ATP1B1/FBXO32	3
GO:BP	GO:0010639	negative regulation of organelle organization	3/295	32/3554	0.503292	0.99945	0.99945	ZWILCH/IER3/BECN1	3
GO:BP	GO:0042326	negative regulation of phosphorylation	3/295	32/3554	0.503292	0.99945	0.99945	TNFAIP3/PPP2R5A/ZGPAT	3
GO:BP	GO:0000956	nuclear-transcribed mRNA catabolic process	2/295	20/3554	0.50383	0.99945	0.99945	SMG1/XRN1	2
GO:BP	GO:0002064	epithelial cell development	2/295	20/3554	0.50383	0.99945	0.99945	PDGFB/MYO1E	2
GO:BP	GO:0002573	myeloid leukocyte differentiation	2/295	20/3554	0.50383	0.99945	0.99945	TCTA/PDE1B	2
GO:BP	GO:0006469	negative regulation of protein kinase activity	2/295	20/3554	0.50383	0.99945	0.99945	TNFAIP3/ZGPAT	2
GO:BP	GO:0006839	mitochondrial transport	2/295	20/3554	0.50383	0.99945	0.99945	IER3/NAIF1	2
GO:BP	GO:0007338	single fertilization	2/295	20/3554	0.50383	0.99945	0.99945	ABHD2/CD9	2
GO:BP	GO:0015850	organic hydroxy compound transport	2/295	20/3554	0.50383	0.99945	0.99945	NPC1L1/CRHR1	2
GO:BP	GO:0031123	RNA 3'-end processing	2/295	20/3554	0.50383	0.99945	0.99945	CSTF1/CPSF2	2
GO:BP	GO:0034767	positive regulation of monoatomic ion transmembrane transport	2/295	20/3554	0.50383	0.99945	0.99945	AMIGO1/ATP1B1	2
GO:BP	GO:0042098	T cell proliferation	2/295	20/3554	0.50383	0.99945	0.99945	IL2/RPS6	2
GO:BP	GO:0050803	regulation of synapse structure or activity	2/295	20/3554	0.50383	0.99945	0.99945	AMIGO1/ARF4	2
GO:BP	GO:0050807	regulation of synapse organization	2/295	20/3554	0.50383	0.99945	0.99945	AMIGO1/ARF4	2
GO:BP	GO:0051402	neuron apoptotic process	2/295	20/3554	0.50383	0.99945	0.99945	PRNP/FAIM2	2
GO:BP	GO:1903320	regulation of protein modification by small protein conjugation or removal	2/295	20/3554	0.50383	0.99945	0.99945	TNFAIP3/GSK3B	2
GO:BP	GO:1901565	organonitrogen compound catabolic process	15/295	177/3554	0.507315	0.99945	0.99945	TET1/TNFAIP3/UBAP1/CACUL1/SIAH1/GSK3B/IER3/UBR2/USP15/ERLIN2/USP3/ANAPC4/RNF168/PDE4C/CUL5	15
GO:BP	GO:0006366	transcription by RNA polymerase II	14/295	165/3554	0.5079	0.99945	0.99945	NCOA1/GTF2A1/ARF4/CCNT2/TFCP2L1/NRIP1/MED4/FBP1/GLIS3/USP15/CCNT1/ABHD14B/NCOA2/RNF168	14
GO:BP	GO:0019752	carboxylic acid metabolic process	15/295	178/3554	0.516556	0.99945	0.99945	ACACA/FBP1/MPC2/IER3/OXSM/BPGM/HPD/HKDC1/ERLIN2/ELOVL6/SDSL/CS/PSAT1/LARS2/CROT	15
GO:BP	GO:0043436	oxoacid metabolic process	15/295	178/3554	0.516556	0.99945	0.99945	ACACA/FBP1/MPC2/IER3/OXSM/BPGM/HPD/HKDC1/ERLIN2/ELOVL6/SDSL/CS/PSAT1/LARS2/CROT	15
GO:BP	GO:0006357	regulation of transcription by RNA polymerase II	12/295	142/3554	0.519526	0.99945	0.99945	NCOA1/GTF2A1/ARF4/CCNT2/TFCP2L1/NRIP1/MED4/FBP1/GLIS3/CCNT1/ABHD14B/NCOA2	12
GO:BP	GO:0046390	ribose phosphate biosynthetic process	4/295	45/3554	0.520691	0.99945	0.99945	ACACA/MPC2/ELOVL6/ATIC	4
GO:BP	GO:0007049	cell cycle	18/295	215/3554	0.522718	0.99945	0.99945	PDGFB/TNFAIP3/ZWILCH/CACUL1/ANKRD53/MCM6/PKN2/IER3/CDCA2/UBR2/HAUS1/CEP120/BECN1/RPS6/ESCO1/ANAPC4/ARPP19/KIF11	18
GO:BP	GO:0019438	aromatic compound biosynthetic process	38/295	457/3554	0.523898	0.99945	0.99945	PDGFB/ACACA/NCOA1/TNFAIP3/GTF2A1/ARF4/PHF20L1/ATXN1L/CCNT2/ZC3H6/TFCP2L1/NOTCH2/NRIP1/ALAS1/ZNF382/MED4/FBP1/MPC2/TBX15/LIG4/GLIS3/USP15/NADK/ZNF202/ELOVL6/PNPO/ZFP1/ATP7A/ATIC/CCNT1/MYBL1/ABHD14B/ZFX/MGA/NCOA2/RNF168/ZGPAT/ALAS2	38
GO:BP	GO:0002218	activation of innate immune response	3/295	33/3554	0.524473	0.99945	0.99945	TNFAIP3/TLR10/USP15	3
GO:BP	GO:0031401	positive regulation of protein modification process	7/295	82/3554	0.527772	0.99945	0.99945	PDGFB/IL34/PRNP/CACUL1/GSK3B/IL2/PPP2R5A	7
GO:BP	GO:0022402	cell cycle process	12/295	143/3554	0.529755	0.99945	0.99945	PDGFB/ZWILCH/CACUL1/ANKRD53/PKN2/IER3/UBR2/HAUS1/CEP120/BECN1/RPS6/ANAPC4	12
GO:BP	GO:0006282	regulation of DNA repair	2/295	21/3554	0.530475	0.99945	0.99945	IER3/RNF168	2
GO:BP	GO:0032006	regulation of TOR signaling	2/295	21/3554	0.530475	0.99945	0.99945	UBR2/LAMTOR3	2
GO:BP	GO:1901991	negative regulation of mitotic cell cycle phase transition	2/295	21/3554	0.530475	0.99945	0.99945	ZWILCH/IER3	2
GO:BP	GO:1903522	regulation of blood circulation	2/295	21/3554	0.530475	0.99945	0.99945	AGTR1/ATP1B1	2
GO:BP	GO:0051247	positive regulation of protein metabolic process	11/295	131/3554	0.531411	0.99945	0.99945	PDGFB/IL34/TNFAIP3/PRNP/CACUL1/GSK3B/IL2/IER3/AGTR1/LAPTM5/PPP2R5A	11
GO:BP	GO:0006412	translation	15/295	180/3554	0.534903	0.99945	0.99945	RPL21/RPL13A/MRRF/RPL6/FXR1/RPL22L1/MRPL1/RPSA/MRPL2/RPS6/MRPL32/RPL31/RPL10A/RPL4/LARS2	15
GO:BP	GO:0050790	regulation of catalytic activity	14/295	168/3554	0.536405	0.99945	0.99945	PDGFB/TNFAIP3/ARF4/PRNP/CACUL1/GSK3B/AGTR1/LAPTM5/RAP1GDS1/ARAP2/BECN1/ATP7A/PPP2R5A/ZGPAT	14
GO:BP	GO:0009117	nucleotide metabolic process	8/295	95/3554	0.538006	0.99945	0.99945	ACACA/MPC2/OXSM/NADK/ELOVL6/ATP1B1/ATIC/PDE4C	8
GO:BP	GO:0006486	protein glycosylation	4/295	46/3554	0.538504	0.99945	0.99945	ST3GAL4/MPDU1/ST3GAL6/B3GALT5	4
GO:BP	GO:0043413	macromolecule glycosylation	4/295	46/3554	0.538504	0.99945	0.99945	ST3GAL4/MPDU1/ST3GAL6/B3GALT5	4
GO:BP	GO:0072594	establishment of protein localization to organelle	4/295	46/3554	0.538504	0.99945	0.99945	TNFAIP3/SRP54/SRP72/NUTF2	4
GO:BP	GO:0033993	response to lipid	6/295	71/3554	0.54479	0.99945	0.99945	TNFAIP3/ABHD2/GSK3B/ALAS1/NCOA2/FBXO32	6
GO:BP	GO:0006402	mRNA catabolic process	3/295	34/3554	0.545151	0.99945	0.99945	SMG1/XRN1/FASTKD2	3
GO:BP	GO:0030522	intracellular receptor signaling pathway	3/295	34/3554	0.545151	0.99945	0.99945	TNFAIP3/ESRRG/USP15	3
GO:BP	GO:0032412	regulation of monoatomic ion transmembrane transporter activity	3/295	34/3554	0.545151	0.99945	0.99945	PRNP/KCNRG/ATP1B1	3
GO:BP	GO:0006325	chromatin organization	5/295	59/3554	0.549565	0.99945	0.99945	MEAF6/UBR2/USP15/SHPRH/RNF168	5
GO:BP	GO:0006873	intracellular monoatomic ion homeostasis	5/295	59/3554	0.549565	0.99945	0.99945	HEPHL1/MCU/TFRC/ATP1B1/ATP7A	5
GO:BP	GO:0006897	endocytosis	5/295	59/3554	0.549565	0.99945	0.99945	ELMO1/TFRC/NECAP1/BECN1/MYO1E	5
GO:BP	GO:0007276	gamete generation	5/295	59/3554	0.549565	0.99945	0.99945	ABHD2/FXR1/UBR2/LZTFL1/RPS6	5
GO:BP	GO:0030003	intracellular monoatomic cation homeostasis	5/295	59/3554	0.549565	0.99945	0.99945	HEPHL1/MCU/TFRC/ATP1B1/ATP7A	5
GO:BP	GO:0098771	inorganic ion homeostasis	5/295	59/3554	0.549565	0.99945	0.99945	HEPHL1/MCU/TFRC/ATP1B1/ATP7A	5
GO:BP	GO:0033365	protein localization to organelle	8/295	96/3554	0.550321	0.99945	0.99945	TNFAIP3/ZWILCH/ARF4/SRP54/SRP72/GSK3B/LZTFL1/NUTF2	8
GO:BP	GO:0044283	small molecule biosynthetic process	8/295	96/3554	0.550321	0.99945	0.99945	ACACA/FBP1/OXSM/IP6K1/ERLIN2/ELOVL6/PNPO/PSAT1	8
GO:BP	GO:1901566	organonitrogen compound biosynthetic process	30/295	365/3554	0.5548	0.99945	0.99945	RPL21/PDGFB/ACACA/RPL13A/MRRF/TYW5/ALAS1/MPC2/ST3GAL4/RPL6/FXR1/RPL22L1/MPDU1/NADK/ELOVL6/MRPL1/PNPO/RPSA/ST3GAL6/MRPL2/RPS6/ATIC/MRPL32/RPL31/RPL10A/B3GALT5/PSAT1/RPL4/LARS2/ALAS2	30
GO:BP	GO:0007283	spermatogenesis	4/295	47/3554	0.555979	0.99945	0.99945	ABHD2/FXR1/UBR2/LZTFL1	4
GO:BP	GO:0048232	male gamete generation	4/295	47/3554	0.555979	0.99945	0.99945	ABHD2/FXR1/UBR2/LZTFL1	4
GO:BP	GO:0070085	glycosylation	4/295	47/3554	0.555979	0.99945	0.99945	ST3GAL4/MPDU1/ST3GAL6/B3GALT5	4
GO:BP	GO:0006909	phagocytosis	2/295	22/3554	0.556132	0.99945	0.99945	ELMO1/BECN1	2
GO:BP	GO:0007623	circadian rhythm	2/295	22/3554	0.556132	0.99945	0.99945	CLOCK/NCOA2	2
GO:BP	GO:0009566	fertilization	2/295	22/3554	0.556132	0.99945	0.99945	ABHD2/CD9	2
GO:BP	GO:0031668	cellular response to extracellular stimulus	2/295	22/3554	0.556132	0.99945	0.99945	PRKAB2/BECN1	2
GO:BP	GO:0045930	negative regulation of mitotic cell cycle	2/295	22/3554	0.556132	0.99945	0.99945	ZWILCH/IER3	2
GO:BP	GO:0046165	alcohol biosynthetic process	2/295	22/3554	0.556132	0.99945	0.99945	IP6K1/ERLIN2	2
GO:BP	GO:0097529	myeloid leukocyte migration	2/295	22/3554	0.556132	0.99945	0.99945	PDGFB/MCU	2
GO:BP	GO:0006355	regulation of DNA-templated transcription	27/295	329/3554	0.55815	0.99945	0.99945	PDGFB/NCOA1/TNFAIP3/GTF2A1/ARF4/PHF20L1/ATXN1L/CCNT2/ZC3H6/TFCP2L1/NOTCH2/NRIP1/ZNF382/MED4/FBP1/TBX15/GLIS3/ZNF202/ZFP1/CCNT1/MYBL1/ABHD14B/ZFX/MGA/NCOA2/RNF168/ZGPAT	27
GO:BP	GO:0006753	nucleoside phosphate metabolic process	8/295	97/3554	0.562503	0.99945	0.99945	ACACA/MPC2/OXSM/NADK/ELOVL6/ATP1B1/ATIC/PDE4C	8
GO:BP	GO:0045859	regulation of protein kinase activity	5/295	60/3554	0.564966	0.99945	0.99945	PDGFB/TNFAIP3/PRNP/CACUL1/ZGPAT	5
GO:BP	GO:0009451	RNA modification	3/295	35/3554	0.565298	0.99945	0.99945	TYW5/ELP6/FTO	3
GO:BP	GO:0022412	cellular process involved in reproduction in multicellular organism	3/295	35/3554	0.565298	0.99945	0.99945	ABHD2/UBR2/RPS6	3
GO:BP	GO:0022898	regulation of transmembrane transporter activity	3/295	35/3554	0.565298	0.99945	0.99945	PRNP/KCNRG/ATP1B1	3
GO:BP	GO:0031667	response to nutrient levels	3/295	35/3554	0.565298	0.99945	0.99945	PRKAB2/BECN1/GHRL	3
GO:BP	GO:0033674	positive regulation of kinase activity	3/295	35/3554	0.565298	0.99945	0.99945	PDGFB/PRNP/CACUL1	3
GO:BP	GO:0045860	positive regulation of protein kinase activity	3/295	35/3554	0.565298	0.99945	0.99945	PDGFB/PRNP/CACUL1	3
GO:BP	GO:0060326	cell chemotaxis	3/295	35/3554	0.565298	0.99945	0.99945	PDGFB/MCU/AGTR1	3
GO:BP	GO:1903037	regulation of leukocyte cell-cell adhesion	3/295	35/3554	0.565298	0.99945	0.99945	PAG1/IL2/ST3GAL4	3
GO:BP	GO:0019725	cellular homeostasis	7/295	85/3554	0.567132	0.99945	0.99945	HEPHL1/MCU/TFRC/MPC2/HKDC1/ATP1B1/ATP7A	7
GO:BP	GO:0051641	cellular localization	34/295	416/3554	0.569547	0.99945	0.99945	TRAPPC2L/GBF1/TNFAIP3/ZWILCH/ARF4/AP2B1/SRP54/STX17/VTI1A/MCU/SRP72/CNST/NUP98/TFRC/GSK3B/BBS7/MPC2/AP1G1/SNAP23/IER3/SYTL4/XPOT/CEP120/MTX3/NAIF1/BECN1/ATP1B1/LZTFL1/GHRL/WDR11/RINT1/NUTF2/PPP2R5A/AP3M2	34
GO:BP	GO:0043043	peptide biosynthetic process	15/295	184/3554	0.570944	0.99945	0.99945	RPL21/RPL13A/MRRF/RPL6/FXR1/RPL22L1/MRPL1/RPSA/MRPL2/RPS6/MRPL32/RPL31/RPL10A/RPL4/LARS2	15
GO:BP	GO:0044782	cilium organization	4/295	48/3554	0.573096	0.99945	0.99945	BBS2/RTTN/BBS7/CEP120	4
GO:BP	GO:0018130	heterocycle biosynthetic process	37/295	454/3554	0.578291	0.99945	0.99945	PDGFB/ACACA/NCOA1/TNFAIP3/GTF2A1/ARF4/PHF20L1/ATXN1L/CCNT2/ZC3H6/TFCP2L1/NOTCH2/NRIP1/ALAS1/ZNF382/MED4/FBP1/MPC2/TBX15/LIG4/GLIS3/USP15/NADK/ZNF202/ELOVL6/PNPO/ZFP1/ATIC/CCNT1/MYBL1/ABHD14B/ZFX/MGA/NCOA2/RNF168/ZGPAT/ALAS2	37
GO:BP	GO:2001141	regulation of RNA biosynthetic process	27/295	332/3554	0.578552	0.99945	0.99945	PDGFB/NCOA1/TNFAIP3/GTF2A1/ARF4/PHF20L1/ATXN1L/CCNT2/ZC3H6/TFCP2L1/NOTCH2/NRIP1/ZNF382/MED4/FBP1/TBX15/GLIS3/ZNF202/ZFP1/CCNT1/MYBL1/ABHD14B/ZFX/MGA/NCOA2/RNF168/ZGPAT	27
GO:BP	GO:0000271	polysaccharide biosynthetic process	1/295	10/3554	0.580076	0.99945	0.99945	PDGFB	1
GO:BP	GO:0002040	sprouting angiogenesis	1/295	10/3554	0.580076	0.99945	0.99945	AGTR1	1
GO:BP	GO:0002761	regulation of myeloid leukocyte differentiation	1/295	10/3554	0.580076	0.99945	0.99945	TCTA	1
GO:BP	GO:0006367	transcription initiation at RNA polymerase II promoter	1/295	10/3554	0.580076	0.99945	0.99945	GTF2A1	1
GO:BP	GO:0006892	post-Golgi vesicle-mediated transport	1/295	10/3554	0.580076	0.99945	0.99945	CNST	1
GO:BP	GO:0008630	intrinsic apoptotic signaling pathway in response to DNA damage	1/295	10/3554	0.580076	0.99945	0.99945	IER3	1
GO:BP	GO:0009069	serine family amino acid metabolic process	1/295	10/3554	0.580076	0.99945	0.99945	PSAT1	1
GO:BP	GO:0009581	detection of external stimulus	1/295	10/3554	0.580076	0.99945	0.99945	RCVRN	1
GO:BP	GO:0009582	detection of abiotic stimulus	1/295	10/3554	0.580076	0.99945	0.99945	RCVRN	1
GO:BP	GO:0010810	regulation of cell-substrate adhesion	1/295	10/3554	0.580076	0.99945	0.99945	GSK3B	1
GO:BP	GO:0016241	regulation of macroautophagy	1/295	10/3554	0.580076	0.99945	0.99945	BECN1	1
GO:BP	GO:0017004	cytochrome complex assembly	1/295	10/3554	0.580076	0.99945	0.99945	TTC19	1
GO:BP	GO:0019218	regulation of steroid metabolic process	1/295	10/3554	0.580076	0.99945	0.99945	ERLIN2	1
GO:BP	GO:0019748	secondary metabolic process	1/295	10/3554	0.580076	0.99945	0.99945	ATP7A	1
GO:BP	GO:0030177	positive regulation of Wnt signaling pathway	1/295	10/3554	0.580076	0.99945	0.99945	RSPO2	1
GO:BP	GO:0030301	cholesterol transport	1/295	10/3554	0.580076	0.99945	0.99945	NPC1L1	1
GO:BP	GO:0031960	response to corticosteroid	1/295	10/3554	0.580076	0.99945	0.99945	FBXO32	1
GO:BP	GO:0032368	regulation of lipid transport	1/295	10/3554	0.580076	0.99945	0.99945	CRHR1	1
GO:BP	GO:0032434	regulation of proteasomal ubiquitin-dependent protein catabolic process	1/295	10/3554	0.580076	0.99945	0.99945	GSK3B	1
GO:BP	GO:0033209	tumor necrosis factor-mediated signaling pathway	1/295	10/3554	0.580076	0.99945	0.99945	NKIRAS2	1
GO:BP	GO:0035304	regulation of protein dephosphorylation	1/295	10/3554	0.580076	0.99945	0.99945	PPP2R5A	1
GO:BP	GO:0035725	sodium ion transmembrane transport	1/295	10/3554	0.580076	0.99945	0.99945	ATP1B1	1
GO:BP	GO:0042446	hormone biosynthetic process	1/295	10/3554	0.580076	0.99945	0.99945	DUOX2	1
GO:BP	GO:0042476	odontogenesis	1/295	10/3554	0.580076	0.99945	0.99945	PHEX	1
GO:BP	GO:0043297	apical junction assembly	1/295	10/3554	0.580076	0.99945	0.99945	PKN2	1
GO:BP	GO:0044773	mitotic DNA damage checkpoint signaling	1/295	10/3554	0.580076	0.99945	0.99945	IER3	1
GO:BP	GO:0044774	mitotic DNA integrity checkpoint signaling	1/295	10/3554	0.580076	0.99945	0.99945	IER3	1
GO:BP	GO:0046503	glycerolipid catabolic process	1/295	10/3554	0.580076	0.99945	0.99945	ABHD2	1
GO:BP	GO:0048661	positive regulation of smooth muscle cell proliferation	1/295	10/3554	0.580076	0.99945	0.99945	PDGFB	1
GO:BP	GO:0050792	regulation of viral process	1/295	10/3554	0.580076	0.99945	0.99945	PKN2	1
GO:BP	GO:0051289	protein homotetramerization	1/295	10/3554	0.580076	0.99945	0.99945	ACACA	1
GO:BP	GO:0051384	response to glucocorticoid	1/295	10/3554	0.580076	0.99945	0.99945	FBXO32	1
GO:BP	GO:0055117	regulation of cardiac muscle contraction	1/295	10/3554	0.580076	0.99945	0.99945	ATP1B1	1
GO:BP	GO:0061515	myeloid cell development	1/295	10/3554	0.580076	0.99945	0.99945	RPS6	1
GO:BP	GO:0070301	cellular response to hydrogen peroxide	1/295	10/3554	0.580076	0.99945	0.99945	TNFAIP3	1
GO:BP	GO:0070936	protein K48-linked ubiquitination	1/295	10/3554	0.580076	0.99945	0.99945	TNFAIP3	1
GO:BP	GO:0071466	cellular response to xenobiotic stimulus	1/295	10/3554	0.580076	0.99945	0.99945	FBP1	1
GO:BP	GO:0090090	negative regulation of canonical Wnt signaling pathway	1/295	10/3554	0.580076	0.99945	0.99945	GSK3B	1
GO:BP	GO:0120162	positive regulation of cold-induced thermogenesis	1/295	10/3554	0.580076	0.99945	0.99945	PRKAB2	1
GO:BP	GO:1901568	fatty acid derivative metabolic process	1/295	10/3554	0.580076	0.99945	0.99945	ELOVL6	1
GO:BP	GO:1901890	positive regulation of cell junction assembly	1/295	10/3554	0.580076	0.99945	0.99945	AMIGO1	1
GO:BP	GO:1903052	positive regulation of proteolysis involved in protein catabolic process	1/295	10/3554	0.580076	0.99945	0.99945	GSK3B	1
GO:BP	GO:1903322	positive regulation of protein modification by small protein conjugation or removal	1/295	10/3554	0.580076	0.99945	0.99945	GSK3B	1
GO:BP	GO:1904019	epithelial cell apoptotic process	1/295	10/3554	0.580076	0.99945	0.99945	TNFAIP3	1
GO:BP	GO:1904888	cranial skeletal system development	1/295	10/3554	0.580076	0.99945	0.99945	TBX15	1
GO:BP	GO:2000278	regulation of DNA biosynthetic process	1/295	10/3554	0.580076	0.99945	0.99945	PDGFB	1
GO:BP	GO:2001258	negative regulation of cation channel activity	1/295	10/3554	0.580076	0.99945	0.99945	KCNRG	1
GO:BP	GO:0030900	forebrain development	2/295	23/3554	0.580782	0.99945	0.99945	GSK3B/CEP120	2
GO:BP	GO:0032886	regulation of microtubule-based process	2/295	23/3554	0.580782	0.99945	0.99945	GSK3B/CEP120	2
GO:BP	GO:0034764	positive regulation of transmembrane transport	2/295	23/3554	0.580782	0.99945	0.99945	AMIGO1/ATP1B1	2
GO:BP	GO:0045926	negative regulation of growth	2/295	23/3554	0.580782	0.99945	0.99945	FBP1/NAIF1	2
GO:BP	GO:0008610	lipid biosynthetic process	9/295	111/3554	0.58134	0.99945	0.99945	PDGFB/ACACA/PIP4K2B/ST3GAL4/OXSM/PI4K2A/ERLIN2/ELOVL6/BECN1	9
GO:BP	GO:0051049	regulation of transport	14/295	173/3554	0.582706	0.99945	0.99945	PDGFB/RCVRN/AMIGO1/PRNP/MCU/CNST/GSK3B/MPC2/IER3/KCNRG/CRHR1/ATP1B1/GHRL/SCN2A	14
GO:BP	GO:0051173	positive regulation of nitrogen compound metabolic process	20/295	247/3554	0.584012	0.99945	0.99945	PDGFB/IL34/NCOA1/TNFAIP3/GTF2A1/ARF4/PRNP/CACUL1/GSK3B/IL2/TBX15/IER3/AGTR1/LAPTM5/CCNT1/ABHD14B/MGA/NCOA2/RNF168/PPP2R5A	20
GO:BP	GO:0009416	response to light stimulus	3/295	36/3554	0.584894	0.99945	0.99945	RCVRN/PDE1B/DDB2	3
GO:BP	GO:0032409	regulation of transporter activity	3/295	36/3554	0.584894	0.99945	0.99945	PRNP/KCNRG/ATP1B1	3
GO:BP	GO:0051260	protein homooligomerization	3/295	36/3554	0.584894	0.99945	0.99945	ACACA/PRNP/KCNRG	3
GO:BP	GO:0006518	peptide metabolic process	16/295	198/3554	0.585689	0.99945	0.99945	RPL21/RPL13A/MRRF/RPL6/FXR1/RPL22L1/MRPL1/BECN1/RPSA/MRPL2/RPS6/MRPL32/RPL31/RPL10A/RPL4/LARS2	16
GO:BP	GO:0001944	vasculature development	6/295	74/3554	0.586529	0.99945	0.99945	PDGFB/KDR/ZFAND5/AGTR1/ANGPTL7/MYO1E	6
GO:BP	GO:0043068	positive regulation of programmed cell death	4/295	49/3554	0.58984	0.99945	0.99945	PRNP/LAPTM5/BECN1/RPS6	4
GO:BP	GO:1901362	organic cyclic compound biosynthetic process	39/295	481/3554	0.593387	0.99945	0.99945	PDGFB/ACACA/NCOA1/TNFAIP3/GTF2A1/ARF4/PHF20L1/ATXN1L/CCNT2/ZC3H6/TFCP2L1/NOTCH2/NRIP1/ALAS1/ZNF382/MED4/FBP1/MPC2/TBX15/LIG4/GLIS3/USP15/NADK/ZNF202/ERLIN2/ELOVL6/PNPO/ZFP1/ATP7A/ATIC/CCNT1/MYBL1/ABHD14B/ZFX/MGA/NCOA2/RNF168/ZGPAT/ALAS2	39
GO:BP	GO:0051252	regulation of RNA metabolic process	29/295	359/3554	0.59518	0.99945	0.99945	PDGFB/NCOA1/TNFAIP3/GTF2A1/ARF4/PHF20L1/ATXN1L/CCNT2/ZC3H6/TFCP2L1/NOTCH2/NRIP1/ZNF382/MED4/FBP1/TBX15/CLK4/GLIS3/ZNF202/ZFP1/FASTKD2/CCNT1/MYBL1/ABHD14B/ZFX/MGA/NCOA2/RNF168/ZGPAT	29
GO:BP	GO:0046907	intracellular transport	18/295	224/3554	0.596691	0.99945	0.99945	TRAPPC2L/AP2B1/SRP54/STX17/VTI1A/SRP72/GSK3B/AP1G1/IER3/SYTL4/XPOT/CEP120/NAIF1/BECN1/WDR11/RINT1/NUTF2/AP3M2	18
GO:BP	GO:0010629	negative regulation of gene expression	8/295	100/3554	0.598161	0.99945	0.99945	PDGFB/TNFAIP3/SMG1/GSK3B/XRN1/UBR2/CNPY2/FASTKD2	8
GO:BP	GO:1901137	carbohydrate derivative biosynthetic process	10/295	125/3554	0.59819	0.99945	0.99945	PDGFB/ACACA/TYW5/MPC2/ST3GAL4/MPDU1/ELOVL6/ST3GAL6/ATIC/B3GALT5	10
GO:BP	GO:0043603	amide metabolic process	20/295	249/3554	0.599284	0.99945	0.99945	RPL21/ACACA/RPL13A/MRRF/MPC2/OXSM/RPL6/FXR1/RPL22L1/ELOVL6/MRPL1/BECN1/RPSA/MRPL2/RPS6/MRPL32/RPL31/RPL10A/RPL4/LARS2	20
GO:BP	GO:0050730	regulation of peptidyl-tyrosine phosphorylation	3/295	37/3554	0.60392	0.99945	0.99945	PRNP/IL2/ZGPAT	3
GO:BP	GO:0030111	regulation of Wnt signaling pathway	2/295	24/3554	0.604413	0.99945	0.99945	GSK3B/RSPO2	2
GO:BP	GO:0031647	regulation of protein stability	2/295	24/3554	0.604413	0.99945	0.99945	PRNP/ATP1B1	2
GO:BP	GO:0033002	muscle cell proliferation	2/295	24/3554	0.604413	0.99945	0.99945	PDGFB/TNFAIP3	2
GO:BP	GO:0050921	positive regulation of chemotaxis	2/295	24/3554	0.604413	0.99945	0.99945	PDGFB/MCU	2
GO:BP	GO:0065004	protein-DNA complex assembly	2/295	24/3554	0.604413	0.99945	0.99945	CENPO/SHPRH	2
GO:BP	GO:2001242	regulation of intrinsic apoptotic signaling pathway	2/295	24/3554	0.604413	0.99945	0.99945	USP15/BECN1	2
GO:BP	GO:0033554	cellular response to stress	18/295	225/3554	0.604632	0.99945	0.99945	ATR/TNFAIP3/CHD1L/HUWE1/GSK3B/LIG4/IER3/USP15/DDB2/DNA2/ERLIN2/CLOCK/BECN1/FANCM/MSH3/RPA1/FTO/RNF168	18
GO:BP	GO:0009314	response to radiation	4/295	50/3554	0.606194	0.99945	0.99945	RCVRN/PDE1B/DDB2/RNF168	4
GO:BP	GO:0016055	Wnt signaling pathway	4/295	50/3554	0.606194	0.99945	0.99945	CSNK1G1/GSK3B/C17H12orf43/RSPO2	4
GO:BP	GO:0051259	protein complex oligomerization	4/295	50/3554	0.606194	0.99945	0.99945	ACACA/PRNP/MCU/KCNRG	4
GO:BP	GO:0198738	cell-cell signaling by wnt	4/295	50/3554	0.606194	0.99945	0.99945	CSNK1G1/GSK3B/C17H12orf43/RSPO2	4
GO:BP	GO:0006629	lipid metabolic process	19/295	238/3554	0.609567	0.99945	0.99945	ACSS2/PDGFB/ACACA/PIP4K2B/PLA2G2D/PLA2G5/ABHD2/ST3GAL4/PLA2G12A/OXSM/MPDU1/PI4K2A/ERLIN2/ELOVL6/BECN1/PLA1A/NCOA2/PPP2R5A/CROT	19
GO:BP	GO:0033043	regulation of organelle organization	8/295	101/3554	0.609727	0.99945	0.99945	PDGFB/ZWILCH/MCU/GSK3B/IER3/CEP120/BECN1/ANAPC4	8
GO:BP	GO:0001539	cilium or flagellum-dependent cell motility	1/295	11/3554	0.61503	0.99945	0.99945	LZTFL1	1
GO:BP	GO:0001959	regulation of cytokine-mediated signaling pathway	1/295	11/3554	0.61503	0.99945	0.99945	NKIRAS2	1
GO:BP	GO:0002028	regulation of sodium ion transport	1/295	11/3554	0.61503	0.99945	0.99945	ATP1B1	1
GO:BP	GO:0006040	amino sugar metabolic process	1/295	11/3554	0.61503	0.99945	0.99945	FN3K	1
GO:BP	GO:0006094	gluconeogenesis	1/295	11/3554	0.61503	0.99945	0.99945	FBP1	1
GO:BP	GO:0006475	internal protein amino acid acetylation	1/295	11/3554	0.61503	0.99945	0.99945	MEAF6	1
GO:BP	GO:0006635	fatty acid beta-oxidation	1/295	11/3554	0.61503	0.99945	0.99945	CROT	1
GO:BP	GO:0006739	NADP metabolic process	1/295	11/3554	0.61503	0.99945	0.99945	NADK	1
GO:BP	GO:0006826	iron ion transport	1/295	11/3554	0.61503	0.99945	0.99945	TFRC	1
GO:BP	GO:0006919	activation of cysteine-type endopeptidase activity involved in apoptotic process	1/295	11/3554	0.61503	0.99945	0.99945	LAPTM5	1
GO:BP	GO:0006942	regulation of striated muscle contraction	1/295	11/3554	0.61503	0.99945	0.99945	ATP1B1	1
GO:BP	GO:0006986	response to unfolded protein	1/295	11/3554	0.61503	0.99945	0.99945	CREBRF	1
GO:BP	GO:0009072	aromatic amino acid metabolic process	1/295	11/3554	0.61503	0.99945	0.99945	HPD	1
GO:BP	GO:0009126	purine nucleoside monophosphate metabolic process	1/295	11/3554	0.61503	0.99945	0.99945	ATIC	1
GO:BP	GO:0009167	purine ribonucleoside monophosphate metabolic process	1/295	11/3554	0.61503	0.99945	0.99945	ATIC	1
GO:BP	GO:0015918	sterol transport	1/295	11/3554	0.61503	0.99945	0.99945	NPC1L1	1
GO:BP	GO:0016358	dendrite development	1/295	11/3554	0.61503	0.99945	0.99945	ARF4	1
GO:BP	GO:0018393	internal peptidyl-lysine acetylation	1/295	11/3554	0.61503	0.99945	0.99945	MEAF6	1
GO:BP	GO:0019319	hexose biosynthetic process	1/295	11/3554	0.61503	0.99945	0.99945	FBP1	1
GO:BP	GO:0022408	negative regulation of cell-cell adhesion	1/295	11/3554	0.61503	0.99945	0.99945	PAG1	1
GO:BP	GO:0032388	positive regulation of intracellular transport	1/295	11/3554	0.61503	0.99945	0.99945	GSK3B	1
GO:BP	GO:0032611	interleukin-1 beta production	1/295	11/3554	0.61503	0.99945	0.99945	TNFAIP3	1
GO:BP	GO:0032651	regulation of interleukin-1 beta production	1/295	11/3554	0.61503	0.99945	0.99945	TNFAIP3	1
GO:BP	GO:0042102	positive regulation of T cell proliferation	1/295	11/3554	0.61503	0.99945	0.99945	IL2	1
GO:BP	GO:0042531	positive regulation of tyrosine phosphorylation of STAT protein	1/295	11/3554	0.61503	0.99945	0.99945	IL2	1
GO:BP	GO:0042542	response to hydrogen peroxide	1/295	11/3554	0.61503	0.99945	0.99945	TNFAIP3	1
GO:BP	GO:0043406	positive regulation of MAP kinase activity	1/295	11/3554	0.61503	0.99945	0.99945	PDGFB	1
GO:BP	GO:0043535	regulation of blood vessel endothelial cell migration	1/295	11/3554	0.61503	0.99945	0.99945	PDGFB	1
GO:BP	GO:0046173	polyol biosynthetic process	1/295	11/3554	0.61503	0.99945	0.99945	IP6K1	1
GO:BP	GO:0048145	regulation of fibroblast proliferation	1/295	11/3554	0.61503	0.99945	0.99945	PDGFB	1
GO:BP	GO:0050688	regulation of defense response to virus	1/295	11/3554	0.61503	0.99945	0.99945	TNFAIP3	1
GO:BP	GO:0051225	spindle assembly	1/295	11/3554	0.61503	0.99945	0.99945	HAUS1	1
GO:BP	GO:0051701	biological process involved in interaction with host	1/295	11/3554	0.61503	0.99945	0.99945	AGTR1	1
GO:BP	GO:0051897	positive regulation of phosphatidylinositol 3-kinase/protein kinase B signal transduction	1/295	11/3554	0.61503	0.99945	0.99945	PDGFB	1
GO:BP	GO:0051963	regulation of synapse assembly	1/295	11/3554	0.61503	0.99945	0.99945	AMIGO1	1
GO:BP	GO:0060285	cilium-dependent cell motility	1/295	11/3554	0.61503	0.99945	0.99945	LZTFL1	1
GO:BP	GO:0060294	cilium movement involved in cell motility	1/295	11/3554	0.61503	0.99945	0.99945	LZTFL1	1
GO:BP	GO:0072527	pyrimidine-containing compound metabolic process	1/295	11/3554	0.61503	0.99945	0.99945	TET1	1
GO:BP	GO:0090316	positive regulation of intracellular protein transport	1/295	11/3554	0.61503	0.99945	0.99945	GSK3B	1
GO:BP	GO:1901655	cellular response to ketone	1/295	11/3554	0.61503	0.99945	0.99945	FBXO32	1
GO:BP	GO:1904427	positive regulation of calcium ion transmembrane transport	1/295	11/3554	0.61503	0.99945	0.99945	ATP1B1	1
GO:BP	GO:0016192	vesicle-mediated transport	16/295	202/3554	0.619143	0.99945	0.99945	TRAPPC2L/ARF4/AP2B1/STX17/VTI1A/ELMO1/CNST/TFRC/NECAP1/AP1G1/SNAP23/BECN1/WDR11/RINT1/MYO1E/AP3M2	16
GO:BP	GO:0048511	rhythmic process	3/295	38/3554	0.622363	0.99945	0.99945	MAPK9/CLOCK/NCOA2	3
GO:BP	GO:0007267	cell-cell signaling	11/295	140/3554	0.623246	0.99945	0.99945	PDGFB/CSNK1G1/SV2B/MCU/GSK3B/MPC2/SNAP23/CRHR1/C17H12orf43/GHRL/RSPO2	11
GO:BP	GO:0055085	transmembrane transport	11/295	140/3554	0.623246	0.99945	0.99945	AMIGO1/PRNP/MCU/LRRC8D/MPC2/SLC25A38/KCNRG/ATP1B1/ATP7A/NNT/SCN2A	11
GO:BP	GO:0061024	membrane organization	5/295	64/3554	0.623751	0.99945	0.99945	IER3/LAPTM5/PACSIN2/NAIF1/BECN1	5
GO:BP	GO:0045893	positive regulation of DNA-templated transcription	9/295	115/3554	0.625086	0.99945	0.99945	PDGFB/NCOA1/GTF2A1/ARF4/TBX15/CCNT1/ABHD14B/MGA/NCOA2	9
GO:BP	GO:0006006	glucose metabolic process	2/295	25/3554	0.627025	0.99945	0.99945	FBP1/NCOA2	2
GO:BP	GO:0007596	blood coagulation	2/295	25/3554	0.627025	0.99945	0.99945	PDGFB/ST3GAL4	2
GO:BP	GO:0007599	hemostasis	2/295	25/3554	0.627025	0.99945	0.99945	PDGFB/ST3GAL4	2
GO:BP	GO:0010038	response to metal ion	2/295	25/3554	0.627025	0.99945	0.99945	PRNP/FBP1	2
GO:BP	GO:0030198	extracellular matrix organization	2/295	25/3554	0.627025	0.99945	0.99945	ANGPTL7/MYO1E	2
GO:BP	GO:0042113	B cell activation	2/295	25/3554	0.627025	0.99945	0.99945	TNFAIP3/IL2	2
GO:BP	GO:0043062	extracellular structure organization	2/295	25/3554	0.627025	0.99945	0.99945	ANGPTL7/MYO1E	2
GO:BP	GO:0043122	regulation of canonical NF-kappaB signal transduction	2/295	25/3554	0.627025	0.99945	0.99945	TNFAIP3/NKIRAS2	2
GO:BP	GO:0045229	external encapsulating structure organization	2/295	25/3554	0.627025	0.99945	0.99945	ANGPTL7/MYO1E	2
GO:BP	GO:0050817	coagulation	2/295	25/3554	0.627025	0.99945	0.99945	PDGFB/ST3GAL4	2
GO:BP	GO:1901653	cellular response to peptide	2/295	25/3554	0.627025	0.99945	0.99945	PRNP/CRHR1	2
GO:BP	GO:1902105	regulation of leukocyte differentiation	2/295	25/3554	0.627025	0.99945	0.99945	IL2/TCTA	2
GO:BP	GO:0031327	negative regulation of cellular biosynthetic process	14/295	178/3554	0.627052	0.99945	0.99945	PDGFB/TNFAIP3/SMG1/ZC3H6/GSK3B/FBP1/XRN1/UBR2/CNPY2/ERLIN2/FASTKD2/NCOA2/RNF168/ZGPAT	14
GO:BP	GO:0009890	negative regulation of biosynthetic process	14/295	179/3554	0.635648	0.99945	0.99945	PDGFB/TNFAIP3/SMG1/ZC3H6/GSK3B/FBP1/XRN1/UBR2/CNPY2/ERLIN2/FASTKD2/NCOA2/RNF168/ZGPAT	14
GO:BP	GO:0034765	regulation of monoatomic ion transmembrane transport	5/295	65/3554	0.637688	0.99945	0.99945	AMIGO1/PRNP/KCNRG/ATP1B1/SCN2A	5
GO:BP	GO:0002521	leukocyte differentiation	4/295	52/3554	0.63769	0.99945	0.99945	IL2/TCTA/PDE1B/RPS6	4
GO:BP	GO:0006790	sulfur compound metabolic process	4/295	52/3554	0.63769	0.99945	0.99945	ACACA/MPC2/OXSM/ELOVL6	4
GO:BP	GO:0010498	proteasomal protein catabolic process	4/295	52/3554	0.63769	0.99945	0.99945	GSK3B/UBR2/ERLIN2/ANAPC4	4
GO:BP	GO:1903530	regulation of secretion by cell	4/295	52/3554	0.63769	0.99945	0.99945	MCU/MPC2/CRHR1/GHRL	4
GO:BP	GO:0010562	positive regulation of phosphorus metabolic process	6/295	78/3554	0.638965	0.99945	0.99945	PDGFB/IL34/PRNP/CACUL1/IL2/PPP2R5A	6
GO:BP	GO:0045937	positive regulation of phosphate metabolic process	6/295	78/3554	0.638965	0.99945	0.99945	PDGFB/IL34/PRNP/CACUL1/IL2/PPP2R5A	6
GO:BP	GO:0007159	leukocyte cell-cell adhesion	3/295	39/3554	0.640215	0.99945	0.99945	PAG1/IL2/ST3GAL4	3
GO:BP	GO:0009991	response to extracellular stimulus	3/295	39/3554	0.640215	0.99945	0.99945	PRKAB2/BECN1/GHRL	3
GO:BP	GO:0045786	negative regulation of cell cycle	3/295	39/3554	0.640215	0.99945	0.99945	TNFAIP3/ZWILCH/IER3	3
GO:BP	GO:1901652	response to peptide	3/295	39/3554	0.640215	0.99945	0.99945	TNFAIP3/PRNP/CRHR1	3
GO:BP	GO:0008284	positive regulation of cell population proliferation	8/295	104/3554	0.64337	0.99945	0.99945	PDGFB/IL34/TNFAIP3/CACUL1/IL2/AGTR1/CEP120/RPS6	8
GO:BP	GO:0046903	secretion	8/295	104/3554	0.64337	0.99945	0.99945	PLA2G2D/PLA2G5/MCU/MPC2/SNAP23/PLA2G12A/CRHR1/GHRL	8
GO:BP	GO:1902680	positive regulation of RNA biosynthetic process	9/295	117/3554	0.646041	0.99945	0.99945	PDGFB/NCOA1/GTF2A1/ARF4/TBX15/CCNT1/ABHD14B/MGA/NCOA2	9
GO:BP	GO:0007127	meiosis I	1/295	12/3554	0.647084	0.99945	0.99945	UBR2	1
GO:BP	GO:0009156	ribonucleoside monophosphate biosynthetic process	1/295	12/3554	0.647084	0.99945	0.99945	ATIC	1
GO:BP	GO:0010469	regulation of signaling receptor activity	1/295	12/3554	0.647084	0.99945	0.99945	ZGPAT	1
GO:BP	GO:0010508	positive regulation of autophagy	1/295	12/3554	0.647084	0.99945	0.99945	BECN1	1
GO:BP	GO:0018394	peptidyl-lysine acetylation	1/295	12/3554	0.647084	0.99945	0.99945	MEAF6	1
GO:BP	GO:0030509	BMP signaling pathway	1/295	12/3554	0.647084	0.99945	0.99945	USP15	1
GO:BP	GO:0031109	microtubule polymerization or depolymerization	1/295	12/3554	0.647084	0.99945	0.99945	TUBGCP4	1
GO:BP	GO:0035966	response to topologically incorrect protein	1/295	12/3554	0.647084	0.99945	0.99945	CREBRF	1
GO:BP	GO:0040014	regulation of multicellular organism growth	1/295	12/3554	0.647084	0.99945	0.99945	FTO	1
GO:BP	GO:0043484	regulation of RNA splicing	1/295	12/3554	0.647084	0.99945	0.99945	CLK4	1
GO:BP	GO:0043488	regulation of mRNA stability	1/295	12/3554	0.647084	0.99945	0.99945	FASTKD2	1
GO:BP	GO:0043524	negative regulation of neuron apoptotic process	1/295	12/3554	0.647084	0.99945	0.99945	FAIM2	1
GO:BP	GO:0045621	positive regulation of lymphocyte differentiation	1/295	12/3554	0.647084	0.99945	0.99945	IL2	1
GO:BP	GO:0045638	negative regulation of myeloid cell differentiation	1/295	12/3554	0.647084	0.99945	0.99945	TCTA	1
GO:BP	GO:0046364	monosaccharide biosynthetic process	1/295	12/3554	0.647084	0.99945	0.99945	FBP1	1
GO:BP	GO:0050848	regulation of calcium-mediated signaling	1/295	12/3554	0.647084	0.99945	0.99945	GSK3B	1
GO:BP	GO:0050871	positive regulation of B cell activation	1/295	12/3554	0.647084	0.99945	0.99945	IL2	1
GO:BP	GO:0060491	regulation of cell projection assembly	1/295	12/3554	0.647084	0.99945	0.99945	CEP120	1
GO:BP	GO:0060759	regulation of response to cytokine stimulus	1/295	12/3554	0.647084	0.99945	0.99945	NKIRAS2	1
GO:BP	GO:0061982	meiosis I cell cycle process	1/295	12/3554	0.647084	0.99945	0.99945	UBR2	1
GO:BP	GO:0071621	granulocyte chemotaxis	1/295	12/3554	0.647084	0.99945	0.99945	MCU	1
GO:BP	GO:0071772	response to BMP	1/295	12/3554	0.647084	0.99945	0.99945	USP15	1
GO:BP	GO:0071773	cellular response to BMP stimulus	1/295	12/3554	0.647084	0.99945	0.99945	USP15	1
GO:BP	GO:0097194	execution phase of apoptosis	1/295	12/3554	0.647084	0.99945	0.99945	DFFA	1
GO:BP	GO:0106106	cold-induced thermogenesis	1/295	12/3554	0.647084	0.99945	0.99945	PRKAB2	1
GO:BP	GO:0120032	regulation of plasma membrane bounded cell projection assembly	1/295	12/3554	0.647084	0.99945	0.99945	CEP120	1
GO:BP	GO:0120161	regulation of cold-induced thermogenesis	1/295	12/3554	0.647084	0.99945	0.99945	PRKAB2	1
GO:BP	GO:1902075	cellular response to salt	1/295	12/3554	0.647084	0.99945	0.99945	PDGFB	1
GO:BP	GO:0031324	negative regulation of cellular metabolic process	17/295	218/3554	0.647151	0.99945	0.99945	PDGFB/TNFAIP3/SMG1/ZC3H6/GSK3B/FBP1/XRN1/IER3/UBR2/CNPY2/ERLIN2/BECN1/FASTKD2/NCOA2/RNF168/PPP2R5A/ZGPAT	17
GO:BP	GO:0000075	cell cycle checkpoint signaling	2/295	26/3554	0.648623	0.99945	0.99945	ZWILCH/IER3	2
GO:BP	GO:0000082	G1/S transition of mitotic cell cycle	2/295	26/3554	0.648623	0.99945	0.99945	CACUL1/RPS6	2
GO:BP	GO:0030258	lipid modification	2/295	26/3554	0.648623	0.99945	0.99945	ST3GAL4/CROT	2
GO:BP	GO:1901873	regulation of post-translational protein modification	2/295	26/3554	0.648623	0.99945	0.99945	TNFAIP3/GSK3B	2
GO:BP	GO:0050801	monoatomic ion homeostasis	5/295	66/3554	0.651305	0.99945	0.99945	HEPHL1/MCU/TFRC/ATP1B1/ATP7A	5
GO:BP	GO:0055080	monoatomic cation homeostasis	5/295	66/3554	0.651305	0.99945	0.99945	HEPHL1/MCU/TFRC/ATP1B1/ATP7A	5
GO:BP	GO:1901135	carbohydrate derivative metabolic process	15/295	194/3554	0.65586	0.99945	0.99945	PDGFB/ACACA/FN3K/TYW5/FBP1/MPC2/ST3GAL4/OXSM/MPDU1/ELOVL6/ATP1B1/ST3GAL6/ATIC/B3GALT5/PDE4C	15
GO:BP	GO:0001701	in utero embryonic development	3/295	40/3554	0.657468	0.99945	0.99945	PDGFB/ZFAND5/MYO1E	3
GO:BP	GO:0009306	protein secretion	3/295	40/3554	0.657468	0.99945	0.99945	MCU/MPC2/GHRL	3
GO:BP	GO:0044089	positive regulation of cellular component biogenesis	3/295	40/3554	0.657468	0.99945	0.99945	AMIGO1/GSK3B/CEP120	3
GO:BP	GO:0060271	cilium assembly	3/295	40/3554	0.657468	0.99945	0.99945	BBS2/BBS7/CEP120	3
GO:BP	GO:1903131	mononuclear cell differentiation	3/295	40/3554	0.657468	0.99945	0.99945	IL2/PDE1B/RPS6	3
GO:BP	GO:1904062	regulation of monoatomic cation transmembrane transport	3/295	40/3554	0.657468	0.99945	0.99945	AMIGO1/KCNRG/ATP1B1	3
GO:BP	GO:0009894	regulation of catabolic process	6/295	80/3554	0.663658	0.99945	0.99945	TNFAIP3/GSK3B/FBP1/IER3/BECN1/FASTKD2	6
GO:BP	GO:0001934	positive regulation of protein phosphorylation	5/295	67/3554	0.664595	0.99945	0.99945	PDGFB/IL34/PRNP/CACUL1/IL2	5
GO:BP	GO:0042325	regulation of phosphorylation	8/295	106/3554	0.664868	0.99945	0.99945	PDGFB/IL34/TNFAIP3/PRNP/CACUL1/IL2/PPP2R5A/ZGPAT	8
GO:BP	GO:0006935	chemotaxis	4/295	54/3554	0.667512	0.99945	0.99945	PDGFB/IL16/MCU/AGTR1	4
GO:BP	GO:0030031	cell projection assembly	4/295	54/3554	0.667512	0.99945	0.99945	EMP1/BBS2/BBS7/CEP120	4
GO:BP	GO:0120031	plasma membrane bounded cell projection assembly	4/295	54/3554	0.667512	0.99945	0.99945	EMP1/BBS2/BBS7/CEP120	4
GO:BP	GO:0002685	regulation of leukocyte migration	2/295	27/3554	0.66922	0.99945	0.99945	MCU/ST3GAL4	2
GO:BP	GO:0006888	endoplasmic reticulum to Golgi vesicle-mediated transport	2/295	27/3554	0.66922	0.99945	0.99945	TRAPPC2L/RINT1	2
GO:BP	GO:0007281	germ cell development	2/295	27/3554	0.66922	0.99945	0.99945	ABHD2/RPS6	2
GO:BP	GO:0034976	response to endoplasmic reticulum stress	2/295	27/3554	0.66922	0.99945	0.99945	GSK3B/ERLIN2	2
GO:BP	GO:0042391	regulation of membrane potential	2/295	27/3554	0.66922	0.99945	0.99945	ATP1B1/KCNK6	2
GO:BP	GO:0050731	positive regulation of peptidyl-tyrosine phosphorylation	2/295	27/3554	0.66922	0.99945	0.99945	PRNP/IL2	2
GO:BP	GO:0051054	positive regulation of DNA metabolic process	2/295	27/3554	0.66922	0.99945	0.99945	PDGFB/RNF168	2
GO:BP	GO:0006310	DNA recombination	3/295	41/3554	0.67412	0.99945	0.99945	LIG4/UBR2/RPA1	3
GO:BP	GO:0010035	response to inorganic substance	3/295	41/3554	0.67412	0.99945	0.99945	TNFAIP3/PRNP/FBP1	3
GO:BP	GO:0035592	establishment of protein localization to extracellular region	3/295	41/3554	0.67412	0.99945	0.99945	MCU/MPC2/GHRL	3
GO:BP	GO:0045089	positive regulation of innate immune response	3/295	41/3554	0.67412	0.99945	0.99945	TNFAIP3/TLR10/USP15	3
GO:BP	GO:0071692	protein localization to extracellular region	3/295	41/3554	0.67412	0.99945	0.99945	MCU/MPC2/GHRL	3
GO:BP	GO:0140694	non-membrane-bounded organelle assembly	3/295	41/3554	0.67412	0.99945	0.99945	HAUS1/CEP120/RPSA	3
GO:BP	GO:1901990	regulation of mitotic cell cycle phase transition	3/295	41/3554	0.67412	0.99945	0.99945	ZWILCH/IER3/ANAPC4	3
GO:BP	GO:0010558	negative regulation of macromolecule biosynthetic process	13/295	171/3554	0.674689	0.99945	0.99945	PDGFB/TNFAIP3/SMG1/ZC3H6/GSK3B/FBP1/XRN1/UBR2/CNPY2/FASTKD2/NCOA2/RNF168/ZGPAT	13
GO:BP	GO:0042592	homeostatic process	13/295	171/3554	0.674689	0.99945	0.99945	HEPHL1/TNFAIP3/NKIRAS2/PRKAB2/MCU/TFRC/MPC2/SLC25A38/HKDC1/ATP1B1/RPS6/ATP7A/CYB561	13
GO:BP	GO:0045944	positive regulation of transcription by RNA polymerase II	6/295	81/3554	0.675602	0.99945	0.99945	NCOA1/GTF2A1/ARF4/CCNT1/ABHD14B/NCOA2	6
GO:BP	GO:0098609	cell-cell adhesion	6/295	81/3554	0.675602	0.99945	0.99945	PAG1/CDHR2/IL2/ST3GAL4/DSC1/PCDHB1	6
GO:BP	GO:0002822	regulation of adaptive immune response based on somatic recombination of immune receptors built from immunoglobulin superfamily domains	1/295	13/3554	0.676477	0.99945	0.99945	TNFAIP3	1
GO:BP	GO:0006334	nucleosome assembly	1/295	13/3554	0.676477	0.99945	0.99945	SHPRH	1
GO:BP	GO:0006636	unsaturated fatty acid biosynthetic process	1/295	13/3554	0.676477	0.99945	0.99945	ELOVL6	1
GO:BP	GO:0006638	neutral lipid metabolic process	1/295	13/3554	0.676477	0.99945	0.99945	ABHD2	1
GO:BP	GO:0006639	acylglycerol metabolic process	1/295	13/3554	0.676477	0.99945	0.99945	ABHD2	1
GO:BP	GO:0006766	vitamin metabolic process	1/295	13/3554	0.676477	0.99945	0.99945	PNPO	1
GO:BP	GO:0007043	cell-cell junction assembly	1/295	13/3554	0.676477	0.99945	0.99945	PKN2	1
GO:BP	GO:0007224	smoothened signaling pathway	1/295	13/3554	0.676477	0.99945	0.99945	KIAA0586	1
GO:BP	GO:0009124	nucleoside monophosphate biosynthetic process	1/295	13/3554	0.676477	0.99945	0.99945	ATIC	1
GO:BP	GO:0010389	regulation of G2/M transition of mitotic cell cycle	1/295	13/3554	0.676477	0.99945	0.99945	IER3	1
GO:BP	GO:0010565	regulation of cellular ketone metabolic process	1/295	13/3554	0.676477	0.99945	0.99945	ERLIN2	1
GO:BP	GO:0010595	positive regulation of endothelial cell migration	1/295	13/3554	0.676477	0.99945	0.99945	PDGFB	1
GO:BP	GO:0030168	platelet activation	1/295	13/3554	0.676477	0.99945	0.99945	PDGFB	1
GO:BP	GO:0030178	negative regulation of Wnt signaling pathway	1/295	13/3554	0.676477	0.99945	0.99945	GSK3B	1
GO:BP	GO:0032410	negative regulation of transporter activity	1/295	13/3554	0.676477	0.99945	0.99945	KCNRG	1
GO:BP	GO:0032413	negative regulation of ion transmembrane transporter activity	1/295	13/3554	0.676477	0.99945	0.99945	KCNRG	1
GO:BP	GO:0032612	interleukin-1 production	1/295	13/3554	0.676477	0.99945	0.99945	TNFAIP3	1
GO:BP	GO:0032652	regulation of interleukin-1 production	1/295	13/3554	0.676477	0.99945	0.99945	TNFAIP3	1
GO:BP	GO:0034644	cellular response to UV	1/295	13/3554	0.676477	0.99945	0.99945	DDB2	1
GO:BP	GO:0042100	B cell proliferation	1/295	13/3554	0.676477	0.99945	0.99945	IL2	1
GO:BP	GO:0042509	regulation of tyrosine phosphorylation of STAT protein	1/295	13/3554	0.676477	0.99945	0.99945	IL2	1
GO:BP	GO:0043280	positive regulation of cysteine-type endopeptidase activity involved in apoptotic process	1/295	13/3554	0.676477	0.99945	0.99945	LAPTM5	1
GO:BP	GO:0043433	negative regulation of DNA-binding transcription factor activity	1/295	13/3554	0.676477	0.99945	0.99945	TNFAIP3	1
GO:BP	GO:0043487	regulation of RNA stability	1/295	13/3554	0.676477	0.99945	0.99945	FASTKD2	1
GO:BP	GO:0045739	positive regulation of DNA repair	1/295	13/3554	0.676477	0.99945	0.99945	RNF168	1
GO:BP	GO:0060048	cardiac muscle contraction	1/295	13/3554	0.676477	0.99945	0.99945	ATP1B1	1
GO:BP	GO:0061136	regulation of proteasomal protein catabolic process	1/295	13/3554	0.676477	0.99945	0.99945	GSK3B	1
GO:BP	GO:0071333	cellular response to glucose stimulus	1/295	13/3554	0.676477	0.99945	0.99945	MPC2	1
GO:BP	GO:0097530	granulocyte migration	1/295	13/3554	0.676477	0.99945	0.99945	MCU	1
GO:BP	GO:1901607	alpha-amino acid biosynthetic process	1/295	13/3554	0.676477	0.99945	0.99945	PSAT1	1
GO:BP	GO:1901875	positive regulation of post-translational protein modification	1/295	13/3554	0.676477	0.99945	0.99945	GSK3B	1
GO:BP	GO:1990845	adaptive thermogenesis	1/295	13/3554	0.676477	0.99945	0.99945	PRKAB2	1
GO:BP	GO:0042330	taxis	4/295	55/3554	0.681781	0.99945	0.99945	PDGFB/IL16/MCU/AGTR1	4
GO:BP	GO:0050865	regulation of cell activation	4/295	55/3554	0.681781	0.99945	0.99945	PDGFB/TNFAIP3/PAG1/IL2	4
GO:BP	GO:0051129	negative regulation of cellular component organization	4/295	55/3554	0.681781	0.99945	0.99945	ZWILCH/GSK3B/IER3/BECN1	4
GO:BP	GO:0070925	organelle assembly	7/295	95/3554	0.685921	0.99945	0.99945	BBS2/ATG13/BBS7/HAUS1/CEP120/BECN1/RPSA	7
GO:BP	GO:0051726	regulation of cell cycle	9/295	121/3554	0.685936	0.99945	0.99945	PDGFB/TNFAIP3/ZWILCH/ANKRD53/PKN2/IER3/CEP120/BECN1/ANAPC4	9
GO:BP	GO:0001933	negative regulation of protein phosphorylation	2/295	28/3554	0.688832	0.99945	0.99945	TNFAIP3/ZGPAT	2
GO:BP	GO:0006874	intracellular calcium ion homeostasis	2/295	28/3554	0.688832	0.99945	0.99945	MCU/ATP1B1	2
GO:BP	GO:0016236	macroautophagy	2/295	28/3554	0.688832	0.99945	0.99945	ATG13/BECN1	2
GO:BP	GO:0030595	leukocyte chemotaxis	2/295	28/3554	0.688832	0.99945	0.99945	PDGFB/MCU	2
GO:BP	GO:0032386	regulation of intracellular transport	2/295	28/3554	0.688832	0.99945	0.99945	GSK3B/IER3	2
GO:BP	GO:0044843	cell cycle G1/S phase transition	2/295	28/3554	0.688832	0.99945	0.99945	CACUL1/RPS6	2
GO:BP	GO:0070588	calcium ion transmembrane transport	2/295	28/3554	0.688832	0.99945	0.99945	MCU/ATP1B1	2
GO:BP	GO:0022407	regulation of cell-cell adhesion	3/295	42/3554	0.69017	0.99945	0.99945	PAG1/IL2/ST3GAL4	3
GO:BP	GO:0050900	leukocyte migration	3/295	42/3554	0.69017	0.99945	0.99945	PDGFB/MCU/ST3GAL4	3
GO:BP	GO:0042327	positive regulation of phosphorylation	5/295	69/3554	0.690177	0.99945	0.99945	PDGFB/IL34/PRNP/CACUL1/IL2	5
GO:BP	GO:0044770	cell cycle phase transition	5/295	69/3554	0.690177	0.99945	0.99945	ZWILCH/CACUL1/IER3/RPS6/ANAPC4	5
GO:BP	GO:0048609	multicellular organismal reproductive process	5/295	69/3554	0.690177	0.99945	0.99945	ABHD2/FXR1/UBR2/LZTFL1/RPS6	5
GO:BP	GO:0010468	regulation of gene expression	39/295	499/3554	0.690677	0.99945	0.99945	PDGFB/NCOA1/TNFAIP3/GTF2A1/ARF4/RPL13A/SMG1/PHF20L1/ATXN1L/CCNT2/ZC3H6/TFCP2L1/NOTCH2/NRIP1/GSK3B/ZNF382/MED4/IL2/FBP1/XRN1/TBX15/CLK4/FXR1/UBR2/GLIS3/CNPY2/ZNF202/CLOCK/ATP1B1/ZFP1/FASTKD2/CCNT1/MYBL1/ABHD14B/ZFX/MGA/NCOA2/RNF168/ZGPAT	39
GO:BP	GO:0034654	nucleobase-containing compound biosynthetic process	34/295	437/3554	0.691064	0.99945	0.99945	PDGFB/ACACA/NCOA1/TNFAIP3/GTF2A1/ARF4/PHF20L1/ATXN1L/CCNT2/ZC3H6/TFCP2L1/NOTCH2/NRIP1/ZNF382/MED4/FBP1/MPC2/TBX15/LIG4/GLIS3/USP15/NADK/ZNF202/ELOVL6/ZFP1/ATIC/CCNT1/MYBL1/ABHD14B/ZFX/MGA/NCOA2/RNF168/ZGPAT	34
GO:BP	GO:0009101	glycoprotein biosynthetic process	4/295	56/3554	0.695618	0.99945	0.99945	ST3GAL4/MPDU1/ST3GAL6/B3GALT5	4
GO:BP	GO:0048193	Golgi vesicle transport	4/295	56/3554	0.695618	0.99945	0.99945	TRAPPC2L/ARF4/CNST/RINT1	4
GO:BP	GO:0051046	regulation of secretion	4/295	56/3554	0.695618	0.99945	0.99945	MCU/MPC2/CRHR1/GHRL	4
GO:BP	GO:0019219	regulation of nucleobase-containing compound metabolic process	30/295	389/3554	0.701218	0.99945	0.99945	PDGFB/NCOA1/TNFAIP3/GTF2A1/ARF4/PHF20L1/ATXN1L/CCNT2/ZC3H6/TFCP2L1/NOTCH2/NRIP1/ZNF382/MED4/FBP1/TBX15/IER3/CLK4/GLIS3/ZNF202/ZFP1/FASTKD2/CCNT1/MYBL1/ABHD14B/ZFX/MGA/NCOA2/RNF168/ZGPAT	30
GO:BP	GO:0001837	epithelial to mesenchymal transition	1/295	14/3554	0.70343	0.99945	0.99945	GSK3B	1
GO:BP	GO:0002702	positive regulation of production of molecular mediator of immune response	1/295	14/3554	0.70343	0.99945	0.99945	IL2	1
GO:BP	GO:0005977	glycogen metabolic process	1/295	14/3554	0.70343	0.99945	0.99945	GSK3B	1
GO:BP	GO:0006865	amino acid transport	1/295	14/3554	0.70343	0.99945	0.99945	SLC25A38	1
GO:BP	GO:0006937	regulation of muscle contraction	1/295	14/3554	0.70343	0.99945	0.99945	ATP1B1	1
GO:BP	GO:0007160	cell-matrix adhesion	1/295	14/3554	0.70343	0.99945	0.99945	GSK3B	1
GO:BP	GO:0007260	tyrosine phosphorylation of STAT protein	1/295	14/3554	0.70343	0.99945	0.99945	IL2	1
GO:BP	GO:0007266	Rho protein signal transduction	1/295	14/3554	0.70343	0.99945	0.99945	AGTR1	1
GO:BP	GO:0009247	glycolipid biosynthetic process	1/295	14/3554	0.70343	0.99945	0.99945	ST3GAL4	1
GO:BP	GO:0030183	B cell differentiation	1/295	14/3554	0.70343	0.99945	0.99945	IL2	1
GO:BP	GO:0030282	bone mineralization	1/295	14/3554	0.70343	0.99945	0.99945	PHEX	1
GO:BP	GO:0031330	negative regulation of cellular catabolic process	1/295	14/3554	0.70343	0.99945	0.99945	BECN1	1
GO:BP	GO:0031333	negative regulation of protein-containing complex assembly	1/295	14/3554	0.70343	0.99945	0.99945	GSK3B	1
GO:BP	GO:0031623	receptor internalization	1/295	14/3554	0.70343	0.99945	0.99945	TFRC	1
GO:BP	GO:0032414	positive regulation of ion transmembrane transporter activity	1/295	14/3554	0.70343	0.99945	0.99945	ATP1B1	1
GO:BP	GO:0034766	negative regulation of monoatomic ion transmembrane transport	1/295	14/3554	0.70343	0.99945	0.99945	KCNRG	1
GO:BP	GO:0036503	ERAD pathway	1/295	14/3554	0.70343	0.99945	0.99945	ERLIN2	1
GO:BP	GO:0043462	regulation of ATP-dependent activity	1/295	14/3554	0.70343	0.99945	0.99945	ATP1B1	1
GO:BP	GO:0043534	blood vessel endothelial cell migration	1/295	14/3554	0.70343	0.99945	0.99945	PDGFB	1
GO:BP	GO:0044042	glucan metabolic process	1/295	14/3554	0.70343	0.99945	0.99945	GSK3B	1
GO:BP	GO:0046434	organophosphate catabolic process	1/295	14/3554	0.70343	0.99945	0.99945	PDE4C	1
GO:BP	GO:0048704	embryonic skeletal system morphogenesis	1/295	14/3554	0.70343	0.99945	0.99945	TBX15	1
GO:BP	GO:0051896	regulation of phosphatidylinositol 3-kinase/protein kinase B signal transduction	1/295	14/3554	0.70343	0.99945	0.99945	PDGFB	1
GO:BP	GO:0061013	regulation of mRNA catabolic process	1/295	14/3554	0.70343	0.99945	0.99945	FASTKD2	1
GO:BP	GO:0071322	cellular response to carbohydrate stimulus	1/295	14/3554	0.70343	0.99945	0.99945	MPC2	1
GO:BP	GO:0071326	cellular response to monosaccharide stimulus	1/295	14/3554	0.70343	0.99945	0.99945	MPC2	1
GO:BP	GO:0071331	cellular response to hexose stimulus	1/295	14/3554	0.70343	0.99945	0.99945	MPC2	1
GO:BP	GO:0072009	nephron epithelium development	1/295	14/3554	0.70343	0.99945	0.99945	MYO1E	1
GO:BP	GO:0140013	meiotic nuclear division	1/295	14/3554	0.70343	0.99945	0.99945	UBR2	1
GO:BP	GO:1901796	regulation of signal transduction by p53 class mediator	1/295	14/3554	0.70343	0.99945	0.99945	USP15	1
GO:BP	GO:1903510	mucopolysaccharide metabolic process	1/295	14/3554	0.70343	0.99945	0.99945	PDGFB	1
GO:BP	GO:1904063	negative regulation of cation transmembrane transport	1/295	14/3554	0.70343	0.99945	0.99945	KCNRG	1
GO:BP	GO:1905952	regulation of lipid localization	1/295	14/3554	0.70343	0.99945	0.99945	CRHR1	1
GO:BP	GO:2000058	regulation of ubiquitin-dependent protein catabolic process	1/295	14/3554	0.70343	0.99945	0.99945	GSK3B	1
GO:BP	GO:2001056	positive regulation of cysteine-type endopeptidase activity	1/295	14/3554	0.70343	0.99945	0.99945	LAPTM5	1
GO:BP	GO:0007155	cell adhesion	11/295	149/3554	0.705204	0.99945	0.99945	PAG1/AMIGO1/CDHR2/TNFAIP6/GSK3B/SELE/IL2/ST3GAL4/DSC1/ATP1B1/PCDHB1	11
GO:BP	GO:0001667	ameboidal-type cell migration	3/295	43/3554	0.705623	0.99945	0.99945	PDGFB/ZFAND5/PKN2	3
GO:BP	GO:0006954	inflammatory response	7/295	97/3554	0.707015	0.99945	0.99945	TNFAIP3/NKIRAS2/TLR10/NLRP1/SNAP23/IER3/IL23A	7
GO:BP	GO:0048705	skeletal system morphogenesis	2/295	29/3554	0.707481	0.99945	0.99945	ZFAND5/TBX15	2
GO:BP	GO:0050920	regulation of chemotaxis	2/295	29/3554	0.707481	0.99945	0.99945	PDGFB/MCU	2
GO:BP	GO:1903039	positive regulation of leukocyte cell-cell adhesion	2/295	29/3554	0.707481	0.99945	0.99945	IL2/ST3GAL4	2
GO:BP	GO:0006351	DNA-templated transcription	28/295	366/3554	0.712609	0.99945	0.99945	PDGFB/NCOA1/TNFAIP3/GTF2A1/ARF4/PHF20L1/ATXN1L/CCNT2/ZC3H6/TFCP2L1/NOTCH2/NRIP1/ZNF382/MED4/FBP1/TBX15/GLIS3/USP15/ZNF202/ZFP1/CCNT1/MYBL1/ABHD14B/ZFX/MGA/NCOA2/RNF168/ZGPAT	28
GO:BP	GO:0003006	developmental process involved in reproduction	5/295	71/3554	0.714406	0.99945	0.99945	ABHD2/FXR1/UBR2/LZTFL1/RPS6	5
GO:BP	GO:0034762	regulation of transmembrane transport	5/295	71/3554	0.714406	0.99945	0.99945	AMIGO1/PRNP/KCNRG/ATP1B1/SCN2A	5
GO:BP	GO:0048871	multicellular organismal-level homeostasis	5/295	71/3554	0.714406	0.99945	0.99945	TNFAIP3/NKIRAS2/PRKAB2/SLC25A38/RPS6	5
GO:BP	GO:0055086	nucleobase-containing small molecule metabolic process	8/295	111/3554	0.715129	0.99945	0.99945	ACACA/MPC2/OXSM/NADK/ELOVL6/ATP1B1/ATIC/PDE4C	8
GO:BP	GO:0001932	regulation of protein phosphorylation	7/295	98/3554	0.717206	0.99945	0.99945	PDGFB/IL34/TNFAIP3/PRNP/CACUL1/IL2/ZGPAT	7
GO:BP	GO:0002833	positive regulation of response to biotic stimulus	3/295	44/3554	0.720481	0.99945	0.99945	TNFAIP3/TLR10/USP15	3
GO:BP	GO:0045785	positive regulation of cell adhesion	3/295	44/3554	0.720481	0.99945	0.99945	GSK3B/IL2/ST3GAL4	3
GO:BP	GO:0007167	enzyme-linked receptor protein signaling pathway	6/295	85/3554	0.720616	0.99945	0.99945	PDGFB/KDR/ZFAND5/USP15/MYO1E/ZGPAT	6
GO:BP	GO:0030097	hemopoiesis	6/295	85/3554	0.720616	0.99945	0.99945	IL2/SLC25A38/TCTA/PDE1B/RPS6/MYO1E	6
GO:BP	GO:0051276	chromosome organization	4/295	58/3554	0.721993	0.99945	0.99945	ZWILCH/CENPO/BECN1/ANAPC4	4
GO:BP	GO:1902532	negative regulation of intracellular signal transduction	4/295	58/3554	0.721993	0.99945	0.99945	TNFAIP3/GSK3B/FBP1/UBR2	4
GO:BP	GO:0001558	regulation of cell growth	2/295	30/3554	0.72519	0.99945	0.99945	FBP1/NAIF1	2
GO:BP	GO:0008033	tRNA processing	2/295	30/3554	0.72519	0.99945	0.99945	TYW5/ELP6	2
GO:BP	GO:0048732	gland development	2/295	30/3554	0.72519	0.99945	0.99945	TNFAIP3/FGL1	2
GO:BP	GO:0002181	cytoplasmic translation	1/295	15/3554	0.728144	0.99945	0.99945	RPS6	1
GO:BP	GO:0006099	tricarboxylic acid cycle	1/295	15/3554	0.728144	0.99945	0.99945	CS	1
GO:BP	GO:0006575	cellular modified amino acid metabolic process	1/295	15/3554	0.728144	0.99945	0.99945	DUOX2	1
GO:BP	GO:0006576	biogenic amine metabolic process	1/295	15/3554	0.728144	0.99945	0.99945	PDE1B	1
GO:BP	GO:0007189	adenylate cyclase-activating G protein-coupled receptor signaling pathway	1/295	15/3554	0.728144	0.99945	0.99945	CRHR1	1
GO:BP	GO:0007369	gastrulation	1/295	15/3554	0.728144	0.99945	0.99945	RPS6	1
GO:BP	GO:0007416	synapse assembly	1/295	15/3554	0.728144	0.99945	0.99945	AMIGO1	1
GO:BP	GO:0008203	cholesterol metabolic process	1/295	15/3554	0.728144	0.99945	0.99945	ERLIN2	1
GO:BP	GO:0009062	fatty acid catabolic process	1/295	15/3554	0.728144	0.99945	0.99945	CROT	1
GO:BP	GO:0009267	cellular response to starvation	1/295	15/3554	0.728144	0.99945	0.99945	BECN1	1
GO:BP	GO:0010721	negative regulation of cell development	1/295	15/3554	0.728144	0.99945	0.99945	TCTA	1
GO:BP	GO:0019362	pyridine nucleotide metabolic process	1/295	15/3554	0.728144	0.99945	0.99945	NADK	1
GO:BP	GO:0031334	positive regulation of protein-containing complex assembly	1/295	15/3554	0.728144	0.99945	0.99945	GSK3B	1
GO:BP	GO:0031346	positive regulation of cell projection organization	1/295	15/3554	0.728144	0.99945	0.99945	CEP120	1
GO:BP	GO:0033559	unsaturated fatty acid metabolic process	1/295	15/3554	0.728144	0.99945	0.99945	ELOVL6	1
GO:BP	GO:0043271	negative regulation of monoatomic ion transport	1/295	15/3554	0.728144	0.99945	0.99945	KCNRG	1
GO:BP	GO:0043405	regulation of MAP kinase activity	1/295	15/3554	0.728144	0.99945	0.99945	PDGFB	1
GO:BP	GO:0046496	nicotinamide nucleotide metabolic process	1/295	15/3554	0.728144	0.99945	0.99945	NADK	1
GO:BP	GO:0048144	fibroblast proliferation	1/295	15/3554	0.728144	0.99945	0.99945	PDGFB	1
GO:BP	GO:0051100	negative regulation of binding	1/295	15/3554	0.728144	0.99945	0.99945	GSK3B	1
GO:BP	GO:0070507	regulation of microtubule cytoskeleton organization	1/295	15/3554	0.728144	0.99945	0.99945	GSK3B	1
GO:BP	GO:0071482	cellular response to light stimulus	1/295	15/3554	0.728144	0.99945	0.99945	DDB2	1
GO:BP	GO:0072073	kidney epithelium development	1/295	15/3554	0.728144	0.99945	0.99945	MYO1E	1
GO:BP	GO:1901019	regulation of calcium ion transmembrane transporter activity	1/295	15/3554	0.728144	0.99945	0.99945	ATP1B1	1
GO:BP	GO:1901343	negative regulation of vasculature development	1/295	15/3554	0.728144	0.99945	0.99945	ANGPTL7	1
GO:BP	GO:0032774	RNA biosynthetic process	28/295	370/3554	0.734415	0.99945	0.99945	PDGFB/NCOA1/TNFAIP3/GTF2A1/ARF4/PHF20L1/ATXN1L/CCNT2/ZC3H6/TFCP2L1/NOTCH2/NRIP1/ZNF382/MED4/FBP1/TBX15/GLIS3/USP15/ZNF202/ZFP1/CCNT1/MYBL1/ABHD14B/ZFX/MGA/NCOA2/RNF168/ZGPAT	28
GO:BP	GO:0032504	multicellular organism reproduction	5/295	73/3554	0.737273	0.99945	0.99945	ABHD2/FXR1/UBR2/LZTFL1/RPS6	5
GO:BP	GO:0046649	lymphocyte activation	5/295	73/3554	0.737273	0.99945	0.99945	TNFAIP3/PAG1/IL2/SLAMF1/RPS6	5
GO:BP	GO:0022409	positive regulation of cell-cell adhesion	2/295	31/3554	0.741986	0.99945	0.99945	IL2/ST3GAL4	2
GO:BP	GO:0034329	cell junction assembly	2/295	31/3554	0.741986	0.99945	0.99945	AMIGO1/PKN2	2
GO:BP	GO:0044242	cellular lipid catabolic process	2/295	31/3554	0.741986	0.99945	0.99945	ABHD2/CROT	2
GO:BP	GO:0050808	synapse organization	2/295	31/3554	0.741986	0.99945	0.99945	AMIGO1/ARF4	2
GO:BP	GO:0055074	calcium ion homeostasis	2/295	31/3554	0.741986	0.99945	0.99945	MCU/ATP1B1	2
GO:BP	GO:1901988	negative regulation of cell cycle phase transition	2/295	31/3554	0.741986	0.99945	0.99945	ZWILCH/IER3	2
GO:BP	GO:0006091	generation of precursor metabolites and energy	7/295	101/3554	0.746333	0.99945	0.99945	GSK3B/FBP1/IER3/BPGM/WDR93/HKDC1/CS	7
GO:BP	GO:0022411	cellular component disassembly	4/295	60/3554	0.746646	0.99945	0.99945	MRRF/GSK3B/DFFA/BECN1	4
GO:BP	GO:0035556	intracellular signal transduction	23/295	309/3554	0.747246	0.99945	0.99945	PDGFB/DOCK4/GIT2/GBF1/DOCK10/TNFAIP3/PAG1/NKIRAS2/ZWILCH/PRNP/MCU/GSK3B/FBP1/IER3/AGTR1/UBR2/USP15/BECN1/ATP1B1/RPS6/CDC42/FBXO8/LAMTOR3	23
GO:BP	GO:0014070	response to organic cyclic compound	5/295	74/3554	0.748197	0.99945	0.99945	PDGFB/ABHD2/ALAS1/NCOA2/FBXO32	5
GO:BP	GO:0002252	immune effector process	3/295	46/3554	0.748443	0.99945	0.99945	IL2/SNAP23/RPS6	3
GO:BP	GO:0002757	immune response-activating signaling pathway	3/295	46/3554	0.748443	0.99945	0.99945	TNFAIP3/TLR10/USP15	3
GO:BP	GO:0051052	regulation of DNA metabolic process	3/295	46/3554	0.748443	0.99945	0.99945	PDGFB/IER3/RNF168	3
GO:BP	GO:0051249	regulation of lymphocyte activation	3/295	46/3554	0.748443	0.99945	0.99945	TNFAIP3/PAG1/IL2	3
GO:BP	GO:0002224	toll-like receptor signaling pathway	1/295	16/3554	0.750805	0.99945	0.99945	TLR10	1
GO:BP	GO:0002819	regulation of adaptive immune response	1/295	16/3554	0.750805	0.99945	0.99945	TNFAIP3	1
GO:BP	GO:0006112	energy reserve metabolic process	1/295	16/3554	0.750805	0.99945	0.99945	GSK3B	1
GO:BP	GO:0007009	plasma membrane organization	1/295	16/3554	0.750805	0.99945	0.99945	PACSIN2	1
GO:BP	GO:0007605	sensory perception of sound	1/295	16/3554	0.750805	0.99945	0.99945	MYO6	1
GO:BP	GO:0009161	ribonucleoside monophosphate metabolic process	1/295	16/3554	0.750805	0.99945	0.99945	ATIC	1
GO:BP	GO:0010212	response to ionizing radiation	1/295	16/3554	0.750805	0.99945	0.99945	RNF168	1
GO:BP	GO:0019751	polyol metabolic process	1/295	16/3554	0.750805	0.99945	0.99945	IP6K1	1
GO:BP	GO:0030323	respiratory tube development	1/295	16/3554	0.750805	0.99945	0.99945	NKIRAS2	1
GO:BP	GO:0030324	lung development	1/295	16/3554	0.750805	0.99945	0.99945	NKIRAS2	1
GO:BP	GO:0031214	biomineral tissue development	1/295	16/3554	0.750805	0.99945	0.99945	PHEX	1
GO:BP	GO:0031589	cell-substrate adhesion	1/295	16/3554	0.750805	0.99945	0.99945	GSK3B	1
GO:BP	GO:0032411	positive regulation of transporter activity	1/295	16/3554	0.750805	0.99945	0.99945	ATP1B1	1
GO:BP	GO:0032635	interleukin-6 production	1/295	16/3554	0.750805	0.99945	0.99945	TNFAIP3	1
GO:BP	GO:0032675	regulation of interleukin-6 production	1/295	16/3554	0.750805	0.99945	0.99945	TNFAIP3	1
GO:BP	GO:0034728	nucleosome organization	1/295	16/3554	0.750805	0.99945	0.99945	SHPRH	1
GO:BP	GO:0034763	negative regulation of transmembrane transport	1/295	16/3554	0.750805	0.99945	0.99945	KCNRG	1
GO:BP	GO:0042594	response to starvation	1/295	16/3554	0.750805	0.99945	0.99945	BECN1	1
GO:BP	GO:0045619	regulation of lymphocyte differentiation	1/295	16/3554	0.750805	0.99945	0.99945	IL2	1
GO:BP	GO:0050954	sensory perception of mechanical stimulus	1/295	16/3554	0.750805	0.99945	0.99945	MYO6	1
GO:BP	GO:0051962	positive regulation of nervous system development	1/295	16/3554	0.750805	0.99945	0.99945	AMIGO1	1
GO:BP	GO:1902652	secondary alcohol metabolic process	1/295	16/3554	0.750805	0.99945	0.99945	ERLIN2	1
GO:BP	GO:0051130	positive regulation of cellular component organization	6/295	88/3554	0.751427	0.99945	0.99945	PDGFB/AMIGO1/MCU/GSK3B/CEP120/CDC42	6
GO:BP	GO:0022008	neurogenesis	8/295	115/3554	0.7516	0.99945	0.99945	NAV3/ARF4/FAIM2/RELN/GSK3B/CEP120/GFRA3/BECN1	8
GO:BP	GO:0048513	animal organ development	18/295	246/3554	0.75312	0.99945	0.99945	PDGFB/GIT2/PHEX/TNFAIP3/NKIRAS2/FAIM2/GSK3B/FHL1/ZFAND5/AK8/TBX15/AGTR1/ANGPTL7/FXR1/FGL1/CEP120/RPS6/MYO1E	18
GO:BP	GO:0051254	positive regulation of RNA metabolic process	9/295	129/3554	0.757044	0.99945	0.99945	PDGFB/NCOA1/GTF2A1/ARF4/TBX15/CCNT1/ABHD14B/MGA/NCOA2	9
GO:BP	GO:0071496	cellular response to external stimulus	2/295	32/3554	0.757899	0.99945	0.99945	PRKAB2/BECN1	2
GO:BP	GO:0009100	glycoprotein metabolic process	4/295	61/3554	0.758333	0.99945	0.99945	ST3GAL4/MPDU1/ST3GAL6/B3GALT5	4
GO:BP	GO:0045892	negative regulation of DNA-templated transcription	5/295	75/3554	0.758782	0.99945	0.99945	ZC3H6/FBP1/NCOA2/RNF168/ZGPAT	5
GO:BP	GO:1902679	negative regulation of RNA biosynthetic process	5/295	75/3554	0.758782	0.99945	0.99945	ZC3H6/FBP1/NCOA2/RNF168/ZGPAT	5
GO:BP	GO:0072359	circulatory system development	6/295	89/3554	0.761133	0.99945	0.99945	PDGFB/KDR/ZFAND5/AGTR1/ANGPTL7/MYO1E	6
GO:BP	GO:0006066	alcohol metabolic process	3/295	47/3554	0.761566	0.99945	0.99945	IP6K1/MPDU1/ERLIN2	3
GO:BP	GO:0043065	positive regulation of apoptotic process	3/295	47/3554	0.761566	0.99945	0.99945	PRNP/BECN1/RPS6	3
GO:BP	GO:0045088	regulation of innate immune response	3/295	47/3554	0.761566	0.99945	0.99945	TNFAIP3/TLR10/USP15	3
GO:BP	GO:1901701	cellular response to oxygen-containing compound	8/295	117/3554	0.768567	0.99945	0.99945	PDGFB/TNFAIP3/PRNP/GSK3B/MPC2/UBR2/CRHR1/FBXO32	8
GO:BP	GO:2000145	regulation of cell motility	6/295	90/3554	0.77056	0.99945	0.99945	PDGFB/ABHD2/MCU/PKN2/ST3GAL4/ELP6	6
GO:BP	GO:0051128	regulation of cellular component organization	15/295	210/3554	0.770994	0.99945	0.99945	PDGFB/ATR/AMIGO1/ZWILCH/ARF4/MCU/GSK3B/FBP1/IER3/ANGPTL7/CEP120/NAIF1/BECN1/CDC42/ANAPC4	15
GO:BP	GO:0044281	small molecule metabolic process	25/295	339/3554	0.771256	0.99945	0.99945	ACACA/MAN2A1/FBP1/MPC2/IER3/OXSM/IP6K1/BPGM/DUOX2/MPDU1/NADK/HPD/HKDC1/ERLIN2/ELOVL6/PNPO/ATP1B1/SDSL/ATIC/CS/PSAT1/NCOA2/PDE4C/LARS2/CROT	25
GO:BP	GO:0000077	DNA damage checkpoint signaling	1/295	17/3554	0.771583	0.99945	0.99945	IER3	1
GO:BP	GO:0001649	osteoblast differentiation	1/295	17/3554	0.771583	0.99945	0.99945	GSK3B	1
GO:BP	GO:0001659	temperature homeostasis	1/295	17/3554	0.771583	0.99945	0.99945	PRKAB2	1
GO:BP	GO:0002690	positive regulation of leukocyte chemotaxis	1/295	17/3554	0.771583	0.99945	0.99945	MCU	1
GO:BP	GO:0002700	regulation of production of molecular mediator of immune response	1/295	17/3554	0.771583	0.99945	0.99945	IL2	1
GO:BP	GO:0003341	cilium movement	1/295	17/3554	0.771583	0.99945	0.99945	LZTFL1	1
GO:BP	GO:0006606	protein import into nucleus	1/295	17/3554	0.771583	0.99945	0.99945	NUTF2	1
GO:BP	GO:0006664	glycolipid metabolic process	1/295	17/3554	0.771583	0.99945	0.99945	ST3GAL4	1
GO:BP	GO:0006836	neurotransmitter transport	1/295	17/3554	0.771583	0.99945	0.99945	SV2B	1
GO:BP	GO:0006941	striated muscle contraction	1/295	17/3554	0.771583	0.99945	0.99945	ATP1B1	1
GO:BP	GO:0007601	visual perception	1/295	17/3554	0.771583	0.99945	0.99945	RCVRN	1
GO:BP	GO:0008652	amino acid biosynthetic process	1/295	17/3554	0.771583	0.99945	0.99945	PSAT1	1
GO:BP	GO:0009123	nucleoside monophosphate metabolic process	1/295	17/3554	0.771583	0.99945	0.99945	ATIC	1
GO:BP	GO:0009308	amine metabolic process	1/295	17/3554	0.771583	0.99945	0.99945	PDE1B	1
GO:BP	GO:0009749	response to glucose	1/295	17/3554	0.771583	0.99945	0.99945	MPC2	1
GO:BP	GO:0010594	regulation of endothelial cell migration	1/295	17/3554	0.771583	0.99945	0.99945	PDGFB	1
GO:BP	GO:0019395	fatty acid oxidation	1/295	17/3554	0.771583	0.99945	0.99945	CROT	1
GO:BP	GO:0042129	regulation of T cell proliferation	1/295	17/3554	0.771583	0.99945	0.99945	IL2	1
GO:BP	GO:0043393	regulation of protein binding	1/295	17/3554	0.771583	0.99945	0.99945	GSK3B	1
GO:BP	GO:0048706	embryonic skeletal system development	1/295	17/3554	0.771583	0.99945	0.99945	TBX15	1
GO:BP	GO:0050671	positive regulation of lymphocyte proliferation	1/295	17/3554	0.771583	0.99945	0.99945	IL2	1
GO:BP	GO:0051170	import into nucleus	1/295	17/3554	0.771583	0.99945	0.99945	NUTF2	1
GO:BP	GO:0051262	protein tetramerization	1/295	17/3554	0.771583	0.99945	0.99945	ACACA	1
GO:BP	GO:0051606	detection of stimulus	1/295	17/3554	0.771583	0.99945	0.99945	RCVRN	1
GO:BP	GO:0070374	positive regulation of ERK1 and ERK2 cascade	1/295	17/3554	0.771583	0.99945	0.99945	PDGFB	1
GO:BP	GO:0072329	monocarboxylic acid catabolic process	1/295	17/3554	0.771583	0.99945	0.99945	CROT	1
GO:BP	GO:1902107	positive regulation of leukocyte differentiation	1/295	17/3554	0.771583	0.99945	0.99945	IL2	1
GO:BP	GO:1902749	regulation of cell cycle G2/M phase transition	1/295	17/3554	0.771583	0.99945	0.99945	IER3	1
GO:BP	GO:1903046	meiotic cell cycle process	1/295	17/3554	0.771583	0.99945	0.99945	UBR2	1
GO:BP	GO:1903050	regulation of proteolysis involved in protein catabolic process	1/295	17/3554	0.771583	0.99945	0.99945	GSK3B	1
GO:BP	GO:1903509	liposaccharide metabolic process	1/295	17/3554	0.771583	0.99945	0.99945	ST3GAL4	1
GO:BP	GO:1903708	positive regulation of hemopoiesis	1/295	17/3554	0.771583	0.99945	0.99945	IL2	1
GO:BP	GO:0006605	protein targeting	2/295	33/3554	0.772959	0.99945	0.99945	SRP54/SRP72	2
GO:BP	GO:0007249	canonical NF-kappaB signal transduction	2/295	33/3554	0.772959	0.99945	0.99945	TNFAIP3/NKIRAS2	2
GO:BP	GO:0010948	negative regulation of cell cycle process	2/295	33/3554	0.772959	0.99945	0.99945	ZWILCH/IER3	2
GO:BP	GO:0030098	lymphocyte differentiation	2/295	33/3554	0.772959	0.99945	0.99945	IL2/RPS6	2
GO:BP	GO:1902531	regulation of intracellular signal transduction	12/295	171/3554	0.773503	0.99945	0.99945	PDGFB/GIT2/GBF1/TNFAIP3/NKIRAS2/GSK3B/FBP1/UBR2/USP15/BECN1/FBXO8/LAMTOR3	12
GO:BP	GO:0002764	immune response-regulating signaling pathway	3/295	48/3554	0.77413	0.99945	0.99945	TNFAIP3/TLR10/USP15	3
GO:BP	GO:0071396	cellular response to lipid	3/295	48/3554	0.77413	0.99945	0.99945	TNFAIP3/GSK3B/FBXO32	3
GO:BP	GO:0065008	regulation of biological quality	19/295	263/3554	0.777098	0.99945	0.99945	PDGFB/AMIGO1/ARF4/PRNP/MCU/MPC2/SNAP23/IER3/ST3GAL4/AGTR1/LAPTM5/PDE1B/DUOX2/NAIF1/CRHR1/ATP1B1/KCNK6/GHRL/FASTKD2	19
GO:BP	GO:0051649	establishment of localization in cell	20/295	276/3554	0.777516	0.99945	0.99945	TRAPPC2L/AP2B1/SRP54/STX17/VTI1A/SRP72/GSK3B/MPC2/AP1G1/SNAP23/IER3/SYTL4/XPOT/CEP120/NAIF1/BECN1/WDR11/RINT1/NUTF2/AP3M2	20
GO:BP	GO:0010243	response to organonitrogen compound	6/295	91/3554	0.779709	0.99945	0.99945	TNFAIP3/PRNP/UBR2/PDE1B/ERLIN2/CRHR1	6
GO:BP	GO:0031399	regulation of protein modification process	9/295	132/3554	0.780616	0.99945	0.99945	PDGFB/IL34/TNFAIP3/PRNP/CACUL1/GSK3B/IL2/PPP2R5A/ZGPAT	9
GO:BP	GO:1901700	response to oxygen-containing compound	11/295	159/3554	0.782215	0.99945	0.99945	PDGFB/TNFAIP3/PRNP/ABHD2/GSK3B/ALAS1/MPC2/UBR2/CRHR1/NCOA2/FBXO32	11
GO:BP	GO:0040011	locomotion	8/295	119/3554	0.784691	0.99945	0.99945	PDGFB/IL16/ABHD2/MCU/PKN2/ST3GAL4/AGTR1/ELP6	8
GO:BP	GO:0006399	tRNA metabolic process	3/295	49/3554	0.786149	0.99945	0.99945	TYW5/ELP6/LARS2	3
GO:BP	GO:0046651	lymphocyte proliferation	2/295	34/3554	0.787197	0.99945	0.99945	IL2/RPS6	2
GO:BP	GO:0050727	regulation of inflammatory response	2/295	34/3554	0.787197	0.99945	0.99945	TNFAIP3/IER3	2
GO:BP	GO:0050863	regulation of T cell activation	2/295	34/3554	0.787197	0.99945	0.99945	PAG1/IL2	2
GO:BP	GO:0062197	cellular response to chemical stress	2/295	34/3554	0.787197	0.99945	0.99945	TNFAIP3/USP15	2
GO:BP	GO:0071900	regulation of protein serine/threonine kinase activity	2/295	34/3554	0.787197	0.99945	0.99945	PDGFB/TNFAIP3	2
GO:BP	GO:0032103	positive regulation of response to external stimulus	5/295	78/3554	0.788537	0.99945	0.99945	PDGFB/TNFAIP3/TLR10/MCU/USP15	5
GO:BP	GO:0045321	leukocyte activation	6/295	92/3554	0.788581	0.99945	0.99945	TNFAIP3/PAG1/IL2/SNAP23/SLAMF1/RPS6	6
GO:BP	GO:0000086	G2/M transition of mitotic cell cycle	1/295	18/3554	0.790634	0.99945	0.99945	IER3	1
GO:BP	GO:0002440	production of molecular mediator of immune response	1/295	18/3554	0.790634	0.99945	0.99945	IL2	1
GO:BP	GO:0002520	immune system development	1/295	18/3554	0.790634	0.99945	0.99945	TNFAIP3	1
GO:BP	GO:0006473	protein acetylation	1/295	18/3554	0.790634	0.99945	0.99945	MEAF6	1
GO:BP	GO:0007162	negative regulation of cell adhesion	1/295	18/3554	0.790634	0.99945	0.99945	PAG1	1
GO:BP	GO:0009746	response to hexose	1/295	18/3554	0.790634	0.99945	0.99945	MPC2	1
GO:BP	GO:0010950	positive regulation of endopeptidase activity	1/295	18/3554	0.790634	0.99945	0.99945	LAPTM5	1
GO:BP	GO:0031570	DNA integrity checkpoint signaling	1/295	18/3554	0.790634	0.99945	0.99945	IER3	1
GO:BP	GO:0032640	tumor necrosis factor production	1/295	18/3554	0.790634	0.99945	0.99945	TNFAIP3	1
GO:BP	GO:0032680	regulation of tumor necrosis factor production	1/295	18/3554	0.790634	0.99945	0.99945	TNFAIP3	1
GO:BP	GO:0032946	positive regulation of mononuclear cell proliferation	1/295	18/3554	0.790634	0.99945	0.99945	IL2	1
GO:BP	GO:0034284	response to monosaccharide	1/295	18/3554	0.790634	0.99945	0.99945	MPC2	1
GO:BP	GO:0035264	multicellular organism growth	1/295	18/3554	0.790634	0.99945	0.99945	FTO	1
GO:BP	GO:0035303	regulation of dephosphorylation	1/295	18/3554	0.790634	0.99945	0.99945	PPP2R5A	1
GO:BP	GO:0042157	lipoprotein metabolic process	1/295	18/3554	0.790634	0.99945	0.99945	APOA2	1
GO:BP	GO:0043491	phosphatidylinositol 3-kinase/protein kinase B signal transduction	1/295	18/3554	0.790634	0.99945	0.99945	PDGFB	1
GO:BP	GO:0045931	positive regulation of mitotic cell cycle	1/295	18/3554	0.790634	0.99945	0.99945	PKN2	1
GO:BP	GO:0046034	ATP metabolic process	1/295	18/3554	0.790634	0.99945	0.99945	ATP1B1	1
GO:BP	GO:0048469	cell maturation	1/295	18/3554	0.790634	0.99945	0.99945	ABHD2	1
GO:BP	GO:0050953	sensory perception of light stimulus	1/295	18/3554	0.790634	0.99945	0.99945	RCVRN	1
GO:BP	GO:0051495	positive regulation of cytoskeleton organization	1/295	18/3554	0.790634	0.99945	0.99945	CEP120	1
GO:BP	GO:0060828	regulation of canonical Wnt signaling pathway	1/295	18/3554	0.790634	0.99945	0.99945	GSK3B	1
GO:BP	GO:0071219	cellular response to molecule of bacterial origin	1/295	18/3554	0.790634	0.99945	0.99945	TNFAIP3	1
GO:BP	GO:0071222	cellular response to lipopolysaccharide	1/295	18/3554	0.790634	0.99945	0.99945	TNFAIP3	1
GO:BP	GO:0071383	cellular response to steroid hormone stimulus	1/295	18/3554	0.790634	0.99945	0.99945	FBXO32	1
GO:BP	GO:0098876	vesicle-mediated transport to the plasma membrane	1/295	18/3554	0.790634	0.99945	0.99945	CNST	1
GO:BP	GO:2001235	positive regulation of apoptotic signaling pathway	1/295	18/3554	0.790634	0.99945	0.99945	BECN1	1
GO:BP	GO:0045935	positive regulation of nucleobase-containing compound metabolic process	10/295	147/3554	0.791827	0.99945	0.99945	PDGFB/NCOA1/GTF2A1/ARF4/TBX15/CCNT1/ABHD14B/MGA/NCOA2/RNF168	10
GO:BP	GO:0019953	sexual reproduction	6/295	93/3554	0.79718	0.99945	0.99945	ABHD2/FXR1/UBR2/LZTFL1/RPS6/CD9	6
GO:BP	GO:0140352	export from cell	6/295	93/3554	0.79718	0.99945	0.99945	MCU/MPC2/SNAP23/CRHR1/ATP1B1/GHRL	6
GO:BP	GO:0006979	response to oxidative stress	3/295	50/3554	0.797636	0.99945	0.99945	TNFAIP3/MSRB3/DUOX2	3
GO:BP	GO:0007610	behavior	3/295	50/3554	0.797636	0.99945	0.99945	ARF4/PDE1B/NCOA2	3
GO:BP	GO:0050877	nervous system process	5/295	79/3554	0.7978	0.99945	0.99945	RCVRN/ARF4/ST3GAL4/PDE1B/MYO6	5
GO:BP	GO:0032101	regulation of response to external stimulus	8/295	121/3554	0.799978	0.99945	0.99945	PDGFB/TNFAIP3/TLR10/MCU/IER3/ST3GAL4/USP15/GHRL	8
GO:BP	GO:0010631	epithelial cell migration	2/295	35/3554	0.800645	0.99945	0.99945	PDGFB/PKN2	2
GO:BP	GO:0032984	protein-containing complex disassembly	2/295	35/3554	0.800645	0.99945	0.99945	GSK3B/BECN1	2
GO:BP	GO:0090132	epithelium migration	2/295	35/3554	0.800645	0.99945	0.99945	PDGFB/PKN2	2
GO:BP	GO:0040012	regulation of locomotion	6/295	94/3554	0.805509	0.99945	0.99945	PDGFB/ABHD2/MCU/PKN2/ST3GAL4/ELP6	6
GO:BP	GO:0048699	generation of neurons	6/295	94/3554	0.805509	0.99945	0.99945	ARF4/FAIM2/RELN/GSK3B/GFRA3/BECN1	6
GO:BP	GO:0001775	cell activation	7/295	108/3554	0.80589	0.99945	0.99945	PDGFB/TNFAIP3/PAG1/IL2/SNAP23/SLAMF1/RPS6	7
GO:BP	GO:0019220	regulation of phosphate metabolic process	8/295	122/3554	0.807312	0.99945	0.99945	PDGFB/IL34/TNFAIP3/PRNP/CACUL1/IL2/PPP2R5A/ZGPAT	8
GO:BP	GO:0030030	cell projection organization	8/295	122/3554	0.807312	0.99945	0.99945	TCTN3/EMP1/ARF4/BBS2/GSK3B/RTTN/BBS7/CEP120	8
GO:BP	GO:0051174	regulation of phosphorus metabolic process	8/295	122/3554	0.807312	0.99945	0.99945	PDGFB/IL34/TNFAIP3/PRNP/CACUL1/IL2/PPP2R5A/ZGPAT	8
GO:BP	GO:0002688	regulation of leukocyte chemotaxis	1/295	19/3554	0.808101	0.99945	0.99945	MCU	1
GO:BP	GO:0006418	tRNA aminoacylation for protein translation	1/295	19/3554	0.808101	0.99945	0.99945	LARS2	1
GO:BP	GO:0008016	regulation of heart contraction	1/295	19/3554	0.808101	0.99945	0.99945	ATP1B1	1
GO:BP	GO:0009411	response to UV	1/295	19/3554	0.808101	0.99945	0.99945	DDB2	1
GO:BP	GO:0009743	response to carbohydrate	1/295	19/3554	0.808101	0.99945	0.99945	MPC2	1
GO:BP	GO:0016125	sterol metabolic process	1/295	19/3554	0.808101	0.99945	0.99945	ERLIN2	1
GO:BP	GO:0016482	cytosolic transport	1/295	19/3554	0.808101	0.99945	0.99945	BECN1	1
GO:BP	GO:0030203	glycosaminoglycan metabolic process	1/295	19/3554	0.808101	0.99945	0.99945	PDGFB	1
GO:BP	GO:0033108	mitochondrial respiratory chain complex assembly	1/295	19/3554	0.808101	0.99945	0.99945	TTC19	1
GO:BP	GO:0034614	cellular response to reactive oxygen species	1/295	19/3554	0.808101	0.99945	0.99945	TNFAIP3	1
GO:BP	GO:0035150	regulation of tube size	1/295	19/3554	0.808101	0.99945	0.99945	AGTR1	1
GO:BP	GO:0035296	regulation of tube diameter	1/295	19/3554	0.808101	0.99945	0.99945	AGTR1	1
GO:BP	GO:0043038	amino acid activation	1/295	19/3554	0.808101	0.99945	0.99945	LARS2	1
GO:BP	GO:0043039	tRNA aminoacylation	1/295	19/3554	0.808101	0.99945	0.99945	LARS2	1
GO:BP	GO:0045216	cell-cell junction organization	1/295	19/3554	0.808101	0.99945	0.99945	PKN2	1
GO:BP	GO:0050821	protein stabilization	1/295	19/3554	0.808101	0.99945	0.99945	ATP1B1	1
GO:BP	GO:0060541	respiratory system development	1/295	19/3554	0.808101	0.99945	0.99945	NKIRAS2	1
GO:BP	GO:0070665	positive regulation of leukocyte proliferation	1/295	19/3554	0.808101	0.99945	0.99945	IL2	1
GO:BP	GO:0071706	tumor necrosis factor superfamily cytokine production	1/295	19/3554	0.808101	0.99945	0.99945	TNFAIP3	1
GO:BP	GO:0097746	blood vessel diameter maintenance	1/295	19/3554	0.808101	0.99945	0.99945	AGTR1	1
GO:BP	GO:1903555	regulation of tumor necrosis factor superfamily cytokine production	1/295	19/3554	0.808101	0.99945	0.99945	TNFAIP3	1
GO:BP	GO:0002253	activation of immune response	3/295	51/3554	0.808604	0.99945	0.99945	TNFAIP3/TLR10/USP15	3
GO:BP	GO:0002694	regulation of leukocyte activation	3/295	51/3554	0.808604	0.99945	0.99945	TNFAIP3/PAG1/IL2	3
GO:BP	GO:0030155	regulation of cell adhesion	4/295	66/3554	0.810604	0.99945	0.99945	PAG1/GSK3B/IL2/ST3GAL4	4
GO:BP	GO:0007517	muscle organ development	2/295	36/3554	0.813337	0.99945	0.99945	FHL1/FXR1	2
GO:BP	GO:0016049	cell growth	2/295	36/3554	0.813337	0.99945	0.99945	FBP1/NAIF1	2
GO:BP	GO:0045862	positive regulation of proteolysis	2/295	36/3554	0.813337	0.99945	0.99945	GSK3B/LAPTM5	2
GO:BP	GO:0050878	regulation of body fluid levels	2/295	36/3554	0.813337	0.99945	0.99945	PDGFB/ST3GAL4	2
GO:BP	GO:0009792	embryo development ending in birth or egg hatching	4/295	67/3554	0.819874	0.99945	0.99945	PDGFB/ZFAND5/TBX15/MYO1E	4
GO:BP	GO:0043009	chordate embryonic development	4/295	67/3554	0.819874	0.99945	0.99945	PDGFB/ZFAND5/TBX15/MYO1E	4
GO:BP	GO:0065009	regulation of molecular function	17/295	245/3554	0.820412	0.99945	0.99945	PDGFB/TNFAIP3/ARF4/PRNP/CACUL1/GSK3B/AGTR1/LAPTM5/CNPY2/RAP1GDS1/ARAP2/KCNRG/BECN1/ATP1B1/ATP7A/PPP2R5A/ZGPAT	17
GO:BP	GO:0007166	cell surface receptor signaling pathway	19/295	272/3554	0.82372	0.99945	0.99945	PDGFB/CSNK1G1/PELI1/TNFAIP3/NKIRAS2/FAIM2/NOTCH2/KDR/GSK3B/IL2/ZFAND5/USP15/CRHR1/C17H12orf43/FZD3/MYO1E/KIAA0586/RSPO2/ZGPAT	19
GO:BP	GO:0006814	sodium ion transport	1/295	20/3554	0.824115	0.99945	0.99945	ATP1B1	1
GO:BP	GO:0006898	receptor-mediated endocytosis	1/295	20/3554	0.824115	0.99945	0.99945	TFRC	1
GO:BP	GO:0007259	receptor signaling pathway via JAK-STAT	1/295	20/3554	0.824115	0.99945	0.99945	IL2	1
GO:BP	GO:0010952	positive regulation of peptidase activity	1/295	20/3554	0.824115	0.99945	0.99945	LAPTM5	1
GO:BP	GO:0034440	lipid oxidation	1/295	20/3554	0.824115	0.99945	0.99945	CROT	1
GO:BP	GO:0043543	protein acylation	1/295	20/3554	0.824115	0.99945	0.99945	MEAF6	1
GO:BP	GO:0045055	regulated exocytosis	1/295	20/3554	0.824115	0.99945	0.99945	SNAP23	1
GO:BP	GO:0048771	tissue remodeling	1/295	20/3554	0.824115	0.99945	0.99945	IL23A	1
GO:BP	GO:0050680	negative regulation of epithelial cell proliferation	1/295	20/3554	0.824115	0.99945	0.99945	GHRL	1
GO:BP	GO:0072331	signal transduction by p53 class mediator	1/295	20/3554	0.824115	0.99945	0.99945	USP15	1
GO:BP	GO:1901888	regulation of cell junction assembly	1/295	20/3554	0.824115	0.99945	0.99945	AMIGO1	1
GO:BP	GO:0032943	mononuclear cell proliferation	2/295	37/3554	0.825303	0.99945	0.99945	IL2/RPS6	2
GO:BP	GO:0071214	cellular response to abiotic stimulus	2/295	37/3554	0.825303	0.99945	0.99945	USP15/DDB2	2
GO:BP	GO:0104004	cellular response to environmental stimulus	2/295	37/3554	0.825303	0.99945	0.99945	USP15/DDB2	2
GO:BP	GO:0034330	cell junction organization	3/295	53/3554	0.829043	0.99945	0.99945	AMIGO1/ARF4/PKN2	3
GO:BP	GO:0051253	negative regulation of RNA metabolic process	5/295	83/3554	0.831702	0.99945	0.99945	ZC3H6/FBP1/NCOA2/RNF168/ZGPAT	5
GO:BP	GO:0051336	regulation of hydrolase activity	6/295	98/3554	0.836195	0.99945	0.99945	ARF4/GSK3B/AGTR1/LAPTM5/RAP1GDS1/ARAP2	6
GO:BP	GO:1901698	response to nitrogen compound	6/295	98/3554	0.836195	0.99945	0.99945	TNFAIP3/PRNP/UBR2/PDE1B/ERLIN2/CRHR1	6
GO:BP	GO:0090130	tissue migration	2/295	38/3554	0.836578	0.99945	0.99945	PDGFB/PKN2	2
GO:BP	GO:1903706	regulation of hemopoiesis	2/295	38/3554	0.836578	0.99945	0.99945	IL2/TCTA	2
GO:BP	GO:0031349	positive regulation of defense response	3/295	54/3554	0.838545	0.99945	0.99945	TNFAIP3/TLR10/USP15	3
GO:BP	GO:0042110	T cell activation	3/295	54/3554	0.838545	0.99945	0.99945	PAG1/IL2/RPS6	3
GO:BP	GO:0002699	positive regulation of immune effector process	1/295	21/3554	0.838797	0.99945	0.99945	IL2	1
GO:BP	GO:0003015	heart process	1/295	21/3554	0.838797	0.99945	0.99945	ATP1B1	1
GO:BP	GO:0003018	vascular process in circulatory system	1/295	21/3554	0.838797	0.99945	0.99945	AGTR1	1
GO:BP	GO:0006022	aminoglycan metabolic process	1/295	21/3554	0.838797	0.99945	0.99945	PDGFB	1
GO:BP	GO:0007286	spermatid development	1/295	21/3554	0.838797	0.99945	0.99945	ABHD2	1
GO:BP	GO:0009205	purine ribonucleoside triphosphate metabolic process	1/295	21/3554	0.838797	0.99945	0.99945	ATP1B1	1
GO:BP	GO:0033157	regulation of intracellular protein transport	1/295	21/3554	0.838797	0.99945	0.99945	GSK3B	1
GO:BP	GO:0043281	regulation of cysteine-type endopeptidase activity involved in apoptotic process	1/295	21/3554	0.838797	0.99945	0.99945	LAPTM5	1
GO:BP	GO:0048515	spermatid differentiation	1/295	21/3554	0.838797	0.99945	0.99945	ABHD2	1
GO:BP	GO:0048762	mesenchymal cell differentiation	1/295	21/3554	0.838797	0.99945	0.99945	GSK3B	1
GO:BP	GO:0060047	heart contraction	1/295	21/3554	0.838797	0.99945	0.99945	ATP1B1	1
GO:BP	GO:0071478	cellular response to radiation	1/295	21/3554	0.838797	0.99945	0.99945	DDB2	1
GO:BP	GO:0071695	anatomical structure maturation	1/295	21/3554	0.838797	0.99945	0.99945	ABHD2	1
GO:BP	GO:0097696	receptor signaling pathway via STAT	1/295	21/3554	0.838797	0.99945	0.99945	IL2	1
GO:BP	GO:1903169	regulation of calcium ion transmembrane transport	1/295	21/3554	0.838797	0.99945	0.99945	ATP1B1	1
GO:BP	GO:2001257	regulation of cation channel activity	1/295	21/3554	0.838797	0.99945	0.99945	KCNRG	1
GO:BP	GO:0120036	plasma membrane bounded cell projection organization	7/295	113/3554	0.841467	0.99945	0.99945	EMP1/ARF4/BBS2/GSK3B/RTTN/BBS7/CEP120	7
GO:BP	GO:0001568	blood vessel development	4/295	70/3554	0.84547	0.99945	0.99945	PDGFB/KDR/AGTR1/MYO1E	4
GO:BP	GO:0009725	response to hormone	4/295	70/3554	0.84547	0.99945	0.99945	ABHD2/CRHR1/NCOA2/FBXO32	4
GO:BP	GO:0050778	positive regulation of immune response	4/295	70/3554	0.84547	0.99945	0.99945	TNFAIP3/TLR10/IL2/USP15	4
GO:BP	GO:0044248	cellular catabolic process	12/295	183/3554	0.845677	0.99945	0.99945	RNASEH2C/TET1/SMG1/ABHD2/ATG13/XRN1/DFFA/DUOX2/BECN1/FASTKD2/PDE4C/CROT	12
GO:BP	GO:0009887	animal organ morphogenesis	5/295	85/3554	0.846844	0.99945	0.99945	PHEX/TNFAIP3/ZFAND5/TBX15/FGL1	5
GO:BP	GO:0071417	cellular response to organonitrogen compound	3/295	55/3554	0.847589	0.99945	0.99945	PRNP/UBR2/CRHR1	3
GO:BP	GO:0080135	regulation of cellular response to stress	3/295	55/3554	0.847589	0.99945	0.99945	IER3/USP15/RNF168	3
GO:BP	GO:0007399	nervous system development	11/295	170/3554	0.849195	0.99945	0.99945	GIT2/NAV3/AMIGO1/ARF4/FAIM2/RELN/GSK3B/AK8/CEP120/GFRA3/BECN1	11
GO:BP	GO:0006996	organelle organization	26/295	370/3554	0.850863	0.99945	0.99945	PDGFB/ZWILCH/MRRF/BBS2/MCU/ATG13/GSK3B/RTTN/BBS7/CENPO/KATNAL2/IER3/DYNC1LI2/UBR2/HAUS1/LAPTM5/PACSIN2/CEP120/MTX3/TTC19/MIEF2/NAIF1/BECN1/RPSA/ANAPC4/TUBGCP4	26
GO:BP	GO:0002274	myeloid leukocyte activation	1/295	22/3554	0.852257	0.99945	0.99945	SNAP23	1
GO:BP	GO:0002460	adaptive immune response based on somatic recombination of immune receptors built from immunoglobulin superfamily domains	1/295	22/3554	0.852257	0.99945	0.99945	TNFAIP3	1
GO:BP	GO:0002687	positive regulation of leukocyte migration	1/295	22/3554	0.852257	0.99945	0.99945	MCU	1
GO:BP	GO:0006352	DNA-templated transcription initiation	1/295	22/3554	0.852257	0.99945	0.99945	GTF2A1	1
GO:BP	GO:0009199	ribonucleoside triphosphate metabolic process	1/295	22/3554	0.852257	0.99945	0.99945	ATP1B1	1
GO:BP	GO:0009410	response to xenobiotic stimulus	1/295	22/3554	0.852257	0.99945	0.99945	FBP1	1
GO:BP	GO:0010506	regulation of autophagy	1/295	22/3554	0.852257	0.99945	0.99945	BECN1	1
GO:BP	GO:0010634	positive regulation of epithelial cell migration	1/295	22/3554	0.852257	0.99945	0.99945	PDGFB	1
GO:BP	GO:0043542	endothelial cell migration	1/295	22/3554	0.852257	0.99945	0.99945	PDGFB	1
GO:BP	GO:0044839	cell cycle G2/M phase transition	1/295	22/3554	0.852257	0.99945	0.99945	IER3	1
GO:BP	GO:0071375	cellular response to peptide hormone stimulus	1/295	22/3554	0.852257	0.99945	0.99945	CRHR1	1
GO:BP	GO:1901136	carbohydrate derivative catabolic process	1/295	22/3554	0.852257	0.99945	0.99945	PDE4C	1
GO:BP	GO:2000116	regulation of cysteine-type endopeptidase activity	1/295	22/3554	0.852257	0.99945	0.99945	LAPTM5	1
GO:BP	GO:0030334	regulation of cell migration	5/295	86/3554	0.853985	0.99945	0.99945	PDGFB/ABHD2/MCU/ST3GAL4/ELP6	5
GO:BP	GO:0002831	regulation of response to biotic stimulus	3/295	56/3554	0.856191	0.99945	0.99945	TNFAIP3/TLR10/USP15	3
GO:BP	GO:1901987	regulation of cell cycle phase transition	3/295	56/3554	0.856191	0.99945	0.99945	ZWILCH/IER3/ANAPC4	3
GO:BP	GO:0023051	regulation of signaling	21/295	306/3554	0.856885	0.99945	0.99945	PDGFB/GIT2/GBF1/PELI1/TNFAIP3/NKIRAS2/FAIM2/MCU/GSK3B/FBP1/MPC2/IER3/UBR2/USP15/BECN1/CRHR1/GHRL/FBXO8/RSPO2/LAMTOR3/ZGPAT	21
GO:BP	GO:0031400	negative regulation of protein modification process	2/295	40/3554	0.857178	0.99945	0.99945	TNFAIP3/ZGPAT	2
GO:BP	GO:0070661	leukocyte proliferation	2/295	40/3554	0.857178	0.99945	0.99945	IL2/RPS6	2
GO:BP	GO:0009893	positive regulation of metabolic process	23/295	333/3554	0.859331	0.99945	0.99945	PDGFB/IL34/NCOA1/TNFAIP3/GTF2A1/ARF4/PRNP/CACUL1/PRKAB2/GSK3B/IL2/TBX15/IER3/AGTR1/LAPTM5/BECN1/ATP7A/CCNT1/ABHD14B/MGA/NCOA2/RNF168/PPP2R5A	23
GO:BP	GO:0006520	amino acid metabolic process	4/295	72/3554	0.860782	0.99945	0.99945	HPD/SDSL/PSAT1/LARS2	4
GO:BP	GO:0032940	secretion by cell	5/295	87/3554	0.860847	0.99945	0.99945	MCU/MPC2/SNAP23/CRHR1/GHRL	5
GO:BP	GO:0010646	regulation of cell communication	21/295	308/3554	0.864579	0.99945	0.99945	PDGFB/GIT2/GBF1/PELI1/TNFAIP3/NKIRAS2/FAIM2/MCU/GSK3B/FBP1/MPC2/IER3/UBR2/USP15/BECN1/CRHR1/GHRL/FBXO8/RSPO2/LAMTOR3/ZGPAT	21
GO:BP	GO:0048731	system development	21/295	308/3554	0.864579	0.99945	0.99945	PDGFB/GIT2/NAV3/TNFAIP3/NKIRAS2/AMIGO1/ARF4/FAIM2/RELN/KDR/GSK3B/ZFAND5/AK8/TBX15/AGTR1/ANGPTL7/FGL1/CEP120/GFRA3/BECN1/MYO1E	21
GO:BP	GO:0001818	negative regulation of cytokine production	1/295	23/3554	0.864597	0.99945	0.99945	TNFAIP3	1
GO:BP	GO:0002429	immune response-activating cell surface receptor signaling pathway	1/295	23/3554	0.864597	0.99945	0.99945	TNFAIP3	1
GO:BP	GO:0009144	purine nucleoside triphosphate metabolic process	1/295	23/3554	0.864597	0.99945	0.99945	ATP1B1	1
GO:BP	GO:0048863	stem cell differentiation	1/295	23/3554	0.864597	0.99945	0.99945	GSK3B	1
GO:BP	GO:0070372	regulation of ERK1 and ERK2 cascade	1/295	23/3554	0.864597	0.99945	0.99945	PDGFB	1
GO:BP	GO:0071356	cellular response to tumor necrosis factor	1/295	23/3554	0.864597	0.99945	0.99945	NKIRAS2	1
GO:BP	GO:0071674	mononuclear cell migration	1/295	23/3554	0.864597	0.99945	0.99945	PDGFB	1
GO:BP	GO:0071902	positive regulation of protein serine/threonine kinase activity	1/295	23/3554	0.864597	0.99945	0.99945	PDGFB	1
GO:BP	GO:0051241	negative regulation of multicellular organismal process	5/295	88/3554	0.867439	0.99945	0.99945	PDGFB/TNFAIP3/PAG1/ANGPTL7/TCTA	5
GO:BP	GO:0010608	post-transcriptional regulation of gene expression	3/295	58/3554	0.872133	0.99945	0.99945	RPL13A/FXR1/FASTKD2	3
GO:BP	GO:0045934	negative regulation of nucleobase-containing compound metabolic process	5/295	89/3554	0.873766	0.99945	0.99945	ZC3H6/FBP1/NCOA2/RNF168/ZGPAT	5
GO:BP	GO:0000122	negative regulation of transcription by RNA polymerase II	2/295	42/3554	0.875385	0.99945	0.99945	FBP1/NCOA2	2
GO:BP	GO:0001503	ossification	2/295	42/3554	0.875385	0.99945	0.99945	PHEX/GSK3B	2
GO:BP	GO:0007268	chemical synaptic transmission	2/295	42/3554	0.875385	0.99945	0.99945	SV2B/GSK3B	2
GO:BP	GO:0048568	embryonic organ development	2/295	42/3554	0.875385	0.99945	0.99945	PDGFB/TBX15	2
GO:BP	GO:0098916	anterograde trans-synaptic signaling	2/295	42/3554	0.875385	0.99945	0.99945	SV2B/GSK3B	2
GO:BP	GO:0099536	synaptic signaling	2/295	42/3554	0.875385	0.99945	0.99945	SV2B/GSK3B	2
GO:BP	GO:0099537	trans-synaptic signaling	2/295	42/3554	0.875385	0.99945	0.99945	SV2B/GSK3B	2
GO:BP	GO:0000302	response to reactive oxygen species	1/295	24/3554	0.875909	0.99945	0.99945	TNFAIP3	1
GO:BP	GO:0007219	Notch signaling pathway	1/295	24/3554	0.875909	0.99945	0.99945	NOTCH2	1
GO:BP	GO:0046467	membrane lipid biosynthetic process	1/295	24/3554	0.875909	0.99945	0.99945	ST3GAL4	1
GO:BP	GO:0050804	modulation of chemical synaptic transmission	1/295	24/3554	0.875909	0.99945	0.99945	GSK3B	1
GO:BP	GO:0099177	regulation of trans-synaptic signaling	1/295	24/3554	0.875909	0.99945	0.99945	GSK3B	1
GO:BP	GO:0030335	positive regulation of cell migration	3/295	59/3554	0.879504	0.99945	0.99945	PDGFB/MCU/ELP6	3
GO:BP	GO:1901699	cellular response to nitrogen compound	3/295	59/3554	0.879504	0.99945	0.99945	PRNP/UBR2/CRHR1	3
GO:BP	GO:0010604	positive regulation of macromolecule metabolic process	20/295	299/3554	0.880218	0.99945	0.99945	PDGFB/IL34/NCOA1/TNFAIP3/GTF2A1/ARF4/PRNP/CACUL1/GSK3B/IL2/TBX15/IER3/AGTR1/LAPTM5/CCNT1/ABHD14B/MGA/NCOA2/RNF168/PPP2R5A	20
GO:BP	GO:0009968	negative regulation of signal transduction	7/295	120/3554	0.882342	0.99945	0.99945	TNFAIP3/FAIM2/GSK3B/FBP1/IER3/UBR2/ZGPAT	7
GO:BP	GO:0016071	mRNA metabolic process	8/295	135/3554	0.884999	0.99945	0.99945	SMG1/RBM27/XRN1/WBP4/MFAP1/CSTF1/FASTKD2/CPSF2	8
GO:BP	GO:0009892	negative regulation of metabolic process	17/295	260/3554	0.885024	0.99945	0.99945	PDGFB/TNFAIP3/SMG1/ZC3H6/GSK3B/FBP1/XRN1/IER3/UBR2/CNPY2/ERLIN2/BECN1/FASTKD2/NCOA2/RNF168/PPP2R5A/ZGPAT	17
GO:BP	GO:0002768	immune response-regulating cell surface receptor signaling pathway	1/295	25/3554	0.886279	0.99945	0.99945	TNFAIP3	1
GO:BP	GO:0006720	isoprenoid metabolic process	1/295	25/3554	0.886279	0.99945	0.99945	MPDU1	1
GO:BP	GO:0006936	muscle contraction	1/295	25/3554	0.886279	0.99945	0.99945	ATP1B1	1
GO:BP	GO:0018105	peptidyl-serine phosphorylation	1/295	25/3554	0.886279	0.99945	0.99945	GSK3B	1
GO:BP	GO:0031331	positive regulation of cellular catabolic process	1/295	25/3554	0.886279	0.99945	0.99945	BECN1	1
GO:BP	GO:0042770	signal transduction in response to DNA damage	1/295	25/3554	0.886279	0.99945	0.99945	IER3	1
GO:BP	GO:0045637	regulation of myeloid cell differentiation	1/295	25/3554	0.886279	0.99945	0.99945	TCTA	1
GO:BP	GO:0060485	mesenchyme development	1/295	25/3554	0.886279	0.99945	0.99945	GSK3B	1
GO:BP	GO:1902074	response to salt	1/295	25/3554	0.886279	0.99945	0.99945	PDGFB	1
GO:BP	GO:0040008	regulation of growth	3/295	60/3554	0.886497	0.99945	0.99945	FBP1/NAIF1/FTO	3
GO:BP	GO:0045597	positive regulation of cell differentiation	3/295	60/3554	0.886497	0.99945	0.99945	GSK3B/IL2/AGTR1	3
GO:BP	GO:0048585	negative regulation of response to stimulus	9/295	151/3554	0.892552	0.99945	0.99945	PDGFB/TNFAIP3/FAIM2/GSK3B/FBP1/IER3/UBR2/USP15/ZGPAT	9
GO:BP	GO:0009611	response to wounding	3/295	61/3554	0.893126	0.99945	0.99945	PDGFB/ABHD2/ST3GAL4	3
GO:BP	GO:0048514	blood vessel morphogenesis	3/295	61/3554	0.893126	0.99945	0.99945	KDR/AGTR1/MYO1E	3
GO:BP	GO:2000147	positive regulation of cell motility	3/295	61/3554	0.893126	0.99945	0.99945	PDGFB/MCU/ELP6	3
GO:BP	GO:0002443	leukocyte mediated immunity	1/295	26/3554	0.895786	0.99945	0.99945	SNAP23	1
GO:BP	GO:0006694	steroid biosynthetic process	1/295	26/3554	0.895786	0.99945	0.99945	ERLIN2	1
GO:BP	GO:0007179	transforming growth factor beta receptor signaling pathway	1/295	26/3554	0.895786	0.99945	0.99945	USP15	1
GO:BP	GO:0018209	peptidyl-serine modification	1/295	26/3554	0.895786	0.99945	0.99945	GSK3B	1
GO:BP	GO:0030217	T cell differentiation	1/295	26/3554	0.895786	0.99945	0.99945	RPS6	1
GO:BP	GO:0030336	negative regulation of cell migration	1/295	26/3554	0.895786	0.99945	0.99945	ABHD2	1
GO:BP	GO:0050670	regulation of lymphocyte proliferation	1/295	26/3554	0.895786	0.99945	0.99945	IL2	1
GO:BP	GO:0050870	positive regulation of T cell activation	1/295	26/3554	0.895786	0.99945	0.99945	IL2	1
GO:BP	GO:0070371	ERK1 and ERK2 cascade	1/295	26/3554	0.895786	0.99945	0.99945	PDGFB	1
GO:BP	GO:1903311	regulation of mRNA metabolic process	1/295	26/3554	0.895786	0.99945	0.99945	FASTKD2	1
GO:BP	GO:0019221	cytokine-mediated signaling pathway	2/295	45/3554	0.898724	0.99945	0.99945	NKIRAS2/IL2	2
GO:BP	GO:0065003	protein-containing complex assembly	13/295	209/3554	0.898944	0.99945	0.99945	ACACA/PRNP/MCU/GSK3B/CENPO/TTC19/PDZD11/SHPRH/KCNRG/BECN1/RPSA/TUBGCP4/TMEM199	13
GO:BP	GO:0040017	positive regulation of locomotion	3/295	62/3554	0.899407	0.99945	0.99945	PDGFB/MCU/ELP6	3
GO:BP	GO:0010648	negative regulation of cell communication	7/295	124/3554	0.901495	0.99945	0.99945	TNFAIP3/FAIM2/GSK3B/FBP1/IER3/UBR2/ZGPAT	7
GO:BP	GO:0002697	regulation of immune effector process	1/295	27/3554	0.9045	0.99945	0.99945	IL2	1
GO:BP	GO:0007188	adenylate cyclase-modulating G protein-coupled receptor signaling pathway	1/295	27/3554	0.9045	0.99945	0.99945	CRHR1	1
GO:BP	GO:0009141	nucleoside triphosphate metabolic process	1/295	27/3554	0.9045	0.99945	0.99945	ATP1B1	1
GO:BP	GO:0021700	developmental maturation	1/295	27/3554	0.9045	0.99945	0.99945	ABHD2	1
GO:BP	GO:0034599	cellular response to oxidative stress	1/295	27/3554	0.9045	0.99945	0.99945	TNFAIP3	1
GO:BP	GO:0034612	response to tumor necrosis factor	1/295	27/3554	0.9045	0.99945	0.99945	NKIRAS2	1
GO:BP	GO:0040013	negative regulation of locomotion	1/295	27/3554	0.9045	0.99945	0.99945	ABHD2	1
GO:BP	GO:0042445	hormone metabolic process	1/295	27/3554	0.9045	0.99945	0.99945	DUOX2	1
GO:BP	GO:0048562	embryonic organ morphogenesis	1/295	27/3554	0.9045	0.99945	0.99945	TBX15	1
GO:BP	GO:0051321	meiotic cell cycle	1/295	27/3554	0.9045	0.99945	0.99945	UBR2	1
GO:BP	GO:0051960	regulation of nervous system development	1/295	27/3554	0.9045	0.99945	0.99945	AMIGO1	1
GO:BP	GO:0060070	canonical Wnt signaling pathway	1/295	27/3554	0.9045	0.99945	0.99945	GSK3B	1
GO:BP	GO:2000146	negative regulation of cell motility	1/295	27/3554	0.9045	0.99945	0.99945	ABHD2	1
GO:BP	GO:0043933	protein-containing complex organization	17/295	266/3554	0.905082	0.99945	0.99945	ACACA/PRNP/MCU/GSK3B/CENPO/MEAF6/UBR2/USP15/TTC19/PDZD11/SHPRH/KCNRG/BECN1/RPSA/TUBGCP4/RNF168/TMEM199	17
GO:BP	GO:0006417	regulation of translation	2/295	46/3554	0.905555	0.99945	0.99945	RPL13A/FXR1	2
GO:BP	GO:0023057	negative regulation of signaling	7/295	125/3554	0.905849	0.99945	0.99945	TNFAIP3/FAIM2/GSK3B/FBP1/IER3/UBR2/ZGPAT	7
GO:BP	GO:0006950	response to stress	33/295	481/3554	0.909068	0.99945	0.99945	PDGFB/ATR/TNFAIP3/NKIRAS2/FAIM2/CHD1L/TLR10/ABHD2/HUWE1/GSK3B/NLRP1/SNAP23/LIG4/IER3/ST3GAL4/MSRB3/LAPTM5/USP15/DUOX2/DDB2/DNA2/ERLIN2/CLOCK/BECN1/ATP1B1/FANCM/LOC443402/MSH3/IL23A/RPA1/FTO/CREBRF/RNF168	33
GO:BP	GO:0030855	epithelial cell differentiation	3/295	64/3554	0.910983	0.99945	0.99945	PDGFB/FN3K/MYO1E	3
GO:BP	GO:0010632	regulation of epithelial cell migration	1/295	28/3554	0.912487	0.99945	0.99945	PDGFB	1
GO:BP	GO:0032944	regulation of mononuclear cell proliferation	1/295	28/3554	0.912487	0.99945	0.99945	IL2	1
GO:BP	GO:0048638	regulation of developmental growth	1/295	28/3554	0.912487	0.99945	0.99945	FTO	1
GO:BP	GO:0061448	connective tissue development	1/295	28/3554	0.912487	0.99945	0.99945	PDGFB	1
GO:BP	GO:0009653	anatomical structure morphogenesis	14/295	227/3554	0.912559	0.99945	0.99945	FRYL/PHEX/TNFAIP3/FAIM2/MCU/KDR/ZFAND5/TBX15/AGTR1/TCTA/FGL1/RPS6/CDC42/MYO1E	14
GO:BP	GO:0071310	cellular response to organic substance	11/295	185/3554	0.913417	0.99945	0.99945	PDGFB/TNFAIP3/NKIRAS2/PRNP/GSK3B/IL2/MPC2/UBR2/PDE1B/CRHR1/FBXO32	11
GO:BP	GO:0007010	cytoskeleton organization	7/295	128/3554	0.917941	0.99945	0.99945	GSK3B/KATNAL2/DYNC1LI2/HAUS1/PACSIN2/CEP120/TUBGCP4	7
GO:BP	GO:0031329	regulation of cellular catabolic process	2/295	48/3554	0.917947	0.99945	0.99945	BECN1/FASTKD2	2
GO:BP	GO:0010720	positive regulation of cell development	1/295	29/3554	0.919809	0.99945	0.99945	IL2	1
GO:BP	GO:0016485	protein processing	1/295	29/3554	0.919809	0.99945	0.99945	PLAT	1
GO:BP	GO:0048856	anatomical structure development	34/295	499/3554	0.919895	0.99945	0.99945	PDGFB/FRYL/GIT2/PHEX/NAV3/TNFAIP3/NKIRAS2/FN3K/AMIGO1/ARF4/FAIM2/ABHD2/MCU/RELN/KDR/GSK3B/FHL1/IL2/ZFAND5/AK8/TBX15/AGTR1/ANGPTL7/SLC25A38/TCTA/FXR1/FGL1/PDE1B/CEP120/GFRA3/BECN1/RPS6/CDC42/MYO1E	34
GO:BP	GO:0006397	mRNA processing	5/295	98/3554	0.920031	0.99945	0.99945	RBM27/WBP4/MFAP1/CSTF1/CPSF2	5
GO:BP	GO:0010033	response to organic substance	16/295	258/3554	0.921784	0.99945	0.99945	PDGFB/TNFAIP3/NKIRAS2/PRNP/ABHD2/GSK3B/ALAS1/IL2/MPC2/UBR2/PDE1B/ERLIN2/CRHR1/NCOA2/CREBRF/FBXO32	16
GO:BP	GO:0070887	cellular response to chemical stimulus	16/295	258/3554	0.921784	0.99945	0.99945	PDGFB/TNFAIP3/NKIRAS2/PRNP/MCU/GSK3B/IL2/FBP1/MPC2/AGTR1/UBR2/PDE1B/USP15/CRHR1/NCOA2/FBXO32	16
GO:BP	GO:0042060	wound healing	2/295	49/3554	0.923556	0.99945	0.99945	PDGFB/ST3GAL4	2
GO:BP	GO:0051493	regulation of cytoskeleton organization	2/295	49/3554	0.923556	0.99945	0.99945	GSK3B/CEP120	2
GO:BP	GO:0031347	regulation of defense response	4/295	83/3554	0.923743	0.99945	0.99945	TNFAIP3/TLR10/IER3/USP15	4
GO:BP	GO:0051094	positive regulation of developmental process	5/295	99/3554	0.924116	0.99945	0.99945	AMIGO1/MCU/GSK3B/IL2/AGTR1	5
GO:BP	GO:0043086	negative regulation of catalytic activity	3/295	67/3554	0.926097	0.99945	0.99945	TNFAIP3/PPP2R5A/ZGPAT	3
GO:BP	GO:0006302	double-strand break repair	1/295	30/3554	0.92652	0.99945	0.99945	RNF168	1
GO:BP	GO:0031344	regulation of cell projection organization	1/295	30/3554	0.92652	0.99945	0.99945	CEP120	1
GO:BP	GO:0034504	protein localization to nucleus	1/295	30/3554	0.92652	0.99945	0.99945	NUTF2	1
GO:BP	GO:0042180	cellular ketone metabolic process	1/295	30/3554	0.92652	0.99945	0.99945	ERLIN2	1
GO:BP	GO:0070663	regulation of leukocyte proliferation	1/295	30/3554	0.92652	0.99945	0.99945	IL2	1
GO:BP	GO:0071560	cellular response to transforming growth factor beta stimulus	1/295	30/3554	0.92652	0.99945	0.99945	USP15	1
GO:BP	GO:0120035	regulation of plasma membrane bounded cell projection organization	1/295	30/3554	0.92652	0.99945	0.99945	CEP120	1
GO:BP	GO:0008283	cell population proliferation	18/295	288/3554	0.927765	0.99945	0.99945	PDGFB/IL34/TCTN3/EMP1/TNFAIP3/ARF4/CACUL1/BBS2/GSK3B/RTTN/BBS7/IL2/AGTR1/FGL1/CEP120/BECN1/GHRL/RPS6	18
GO:BP	GO:0044092	negative regulation of molecular function	5/295	100/3554	0.928016	0.99945	0.99945	TNFAIP3/GSK3B/KCNRG/PPP2R5A/ZGPAT	5
GO:BP	GO:0045087	innate immune response	5/295	100/3554	0.928016	0.99945	0.99945	TNFAIP3/TLR10/NLRP1/USP15/ATP1B1	5
GO:BP	GO:0042221	response to chemical	22/295	343/3554	0.928413	0.99945	0.99945	PDGFB/TNFAIP3/NKIRAS2/PRNP/IL16/ABHD2/MCU/GSK3B/ALAS1/IL2/FBP1/MPC2/AGTR1/UBR2/PDE1B/USP15/ERLIN2/CRHR1/GHRL/NCOA2/CREBRF/FBXO32	22
GO:BP	GO:0045596	negative regulation of cell differentiation	2/295	50/3554	0.928802	0.99945	0.99945	GSK3B/TCTA	2
GO:BP	GO:0042127	regulation of cell population proliferation	10/295	176/3554	0.930366	0.99945	0.99945	PDGFB/IL34/TNFAIP3/CACUL1/IL2/AGTR1/CEP120/BECN1/GHRL/RPS6	10
GO:BP	GO:0048666	neuron development	3/295	68/3554	0.930589	0.99945	0.99945	ARF4/GSK3B/BECN1	3
GO:BP	GO:0031325	positive regulation of cellular metabolic process	18/295	290/3554	0.932473	0.99945	0.99945	PDGFB/IL34/NCOA1/GTF2A1/ARF4/PRNP/CACUL1/GSK3B/IL2/TBX15/BECN1/ATP7A/CCNT1/ABHD14B/MGA/NCOA2/RNF168/PPP2R5A	18
GO:BP	GO:0051258	protein polymerization	1/295	31/3554	0.932671	0.99945	0.99945	TUBGCP4	1
GO:BP	GO:0071559	response to transforming growth factor beta	1/295	31/3554	0.932671	0.99945	0.99945	USP15	1
GO:BP	GO:1901342	regulation of vasculature development	1/295	31/3554	0.932671	0.99945	0.99945	ANGPTL7	1
GO:BP	GO:0022607	cellular component assembly	22/295	345/3554	0.932766	0.99945	0.99945	ACACA/EMP1/AMIGO1/PRNP/BBS2/MCU/ATG13/GSK3B/BBS7/CENPO/PKN2/HAUS1/PACSIN2/CEP120/TTC19/PDZD11/SHPRH/KCNRG/BECN1/RPSA/TUBGCP4/TMEM199	22
GO:BP	GO:0016072	rRNA metabolic process	2/295	51/3554	0.933709	0.99945	0.99945	XRN1/RPS6	2
GO:BP	GO:0032870	cellular response to hormone stimulus	2/295	51/3554	0.933709	0.99945	0.99945	CRHR1/FBXO32	2
GO:BP	GO:0009790	embryo development	5/295	102/3554	0.935286	0.99945	0.99945	PDGFB/ZFAND5/TBX15/RPS6/MYO1E	5
GO:BP	GO:0009607	response to biotic stimulus	10/295	178/3554	0.93597	0.99945	0.99945	TNFAIP3/TLR10/NOTCH2/GSK3B/NLRP1/IER3/LAPTM5/USP15/BECN1/ATP1B1	10
GO:BP	GO:0009966	regulation of signal transduction	17/295	278/3554	0.936707	0.99945	0.99945	PDGFB/GIT2/GBF1/PELI1/TNFAIP3/NKIRAS2/FAIM2/GSK3B/FBP1/IER3/UBR2/USP15/BECN1/FBXO8/RSPO2/LAMTOR3/ZGPAT	17
GO:BP	GO:0007600	sensory perception	2/295	52/3554	0.938294	0.99945	0.99945	RCVRN/MYO6	2
GO:BP	GO:0006643	membrane lipid metabolic process	1/295	32/3554	0.938309	0.99945	0.99945	ST3GAL4	1
GO:BP	GO:0007507	heart development	1/295	32/3554	0.938309	0.99945	0.99945	PDGFB	1
GO:BP	GO:0022900	electron transport chain	1/295	32/3554	0.938309	0.99945	0.99945	WDR93	1
GO:BP	GO:0032496	response to lipopolysaccharide	1/295	32/3554	0.938309	0.99945	0.99945	TNFAIP3	1
GO:BP	GO:0043010	camera-type eye development	1/295	32/3554	0.938309	0.99945	0.99945	ANGPTL7	1
GO:BP	GO:0052548	regulation of endopeptidase activity	1/295	32/3554	0.938309	0.99945	0.99945	LAPTM5	1
GO:BP	GO:0060627	regulation of vesicle-mediated transport	1/295	32/3554	0.938309	0.99945	0.99945	CNST	1
GO:BP	GO:0008285	negative regulation of cell population proliferation	3/295	70/3554	0.938831	0.99945	0.99945	TNFAIP3/BECN1/GHRL	3
GO:BP	GO:0030182	neuron differentiation	4/295	87/3554	0.93938	0.99945	0.99945	ARF4/FAIM2/GSK3B/BECN1	4
GO:BP	GO:0050776	regulation of immune response	4/295	87/3554	0.93938	0.99945	0.99945	TNFAIP3/TLR10/IL2/USP15	4
GO:BP	GO:0034660	ncRNA metabolic process	6/295	120/3554	0.942437	0.99945	0.99945	TYW5/XRN1/ELP6/RPS6/INTS7/LARS2	6
GO:BP	GO:0031175	neuron projection development	2/295	53/3554	0.942578	0.99945	0.99945	ARF4/GSK3B	2
GO:BP	GO:0071407	cellular response to organic cyclic compound	2/295	53/3554	0.942578	0.99945	0.99945	PDGFB/FBXO32	2
GO:BP	GO:0002237	response to molecule of bacterial origin	1/295	33/3554	0.943476	0.99945	0.99945	TNFAIP3	1
GO:BP	GO:0043434	response to peptide hormone	1/295	33/3554	0.943476	0.99945	0.99945	CRHR1	1
GO:BP	GO:0051251	positive regulation of lymphocyte activation	1/295	33/3554	0.943476	0.99945	0.99945	IL2	1
GO:BP	GO:0048523	negative regulation of cellular process	30/295	459/3554	0.944057	0.99945	0.99945	PDGFB/TNFAIP3/PAG1/ZWILCH/ARF4/SMG1/FAIM2/ABHD2/ZC3H6/GSK3B/IL2/FBP1/XRN1/IER3/TCTA/UBR2/LAPTM5/CNPY2/ERLIN2/NAIF1/KCNRG/BECN1/LZTFL1/GHRL/RPS6/FASTKD2/NCOA2/RNF168/PPP2R5A/ZGPAT	30
GO:BP	GO:0001525	angiogenesis	2/295	54/3554	0.94658	0.99945	0.99945	KDR/AGTR1	2
GO:BP	GO:0007275	multicellular organism development	24/295	381/3554	0.94905	0.99945	0.99945	PDGFB/GIT2/NAV3/TNFAIP3/NKIRAS2/AMIGO1/ARF4/FAIM2/RELN/KDR/GSK3B/IL2/ZFAND5/AK8/TBX15/AGTR1/ANGPTL7/TCTA/FGL1/CEP120/GFRA3/BECN1/RPS6/MYO1E	24
GO:BP	GO:0042254	ribosome biogenesis	3/295	73/3554	0.949514	0.99945	0.99945	RPSA/WDR74/RPS6	3
GO:BP	GO:0006914	autophagy	2/295	55/3554	0.950315	0.99945	0.99945	ATG13/BECN1	2
GO:BP	GO:0016311	dephosphorylation	2/295	55/3554	0.950315	0.99945	0.99945	FBP1/PPP2R5A	2
GO:BP	GO:0034248	regulation of amide metabolic process	2/295	55/3554	0.950315	0.99945	0.99945	RPL13A/FXR1	2
GO:BP	GO:0061919	process utilizing autophagic mechanism	2/295	55/3554	0.950315	0.99945	0.99945	ATG13/BECN1	2
GO:BP	GO:0002682	regulation of immune system process	8/295	154/3554	0.950659	0.99945	0.99945	TNFAIP3/PAG1/TLR10/MCU/IL2/ST3GAL4/TCTA/USP15	8
GO:BP	GO:0009628	response to abiotic stimulus	5/295	107/3554	0.950676	0.99945	0.99945	RCVRN/PDE1B/USP15/DDB2/RNF168	5
GO:BP	GO:0031328	positive regulation of cellular biosynthetic process	12/295	214/3554	0.951715	0.99945	0.99945	PDGFB/NCOA1/GTF2A1/ARF4/GSK3B/IL2/TBX15/ATP7A/CCNT1/ABHD14B/MGA/NCOA2	12
GO:BP	GO:0001654	eye development	1/295	35/3554	0.952552	0.99945	0.99945	ANGPTL7	1
GO:BP	GO:0002696	positive regulation of leukocyte activation	1/295	35/3554	0.952552	0.99945	0.99945	IL2	1
GO:BP	GO:0006887	exocytosis	1/295	35/3554	0.952552	0.99945	0.99945	SNAP23	1
GO:BP	GO:0022618	protein-RNA complex assembly	1/295	35/3554	0.952552	0.99945	0.99945	RPSA	1
GO:BP	GO:0071826	protein-RNA complex organization	1/295	35/3554	0.952552	0.99945	0.99945	RPSA	1
GO:BP	GO:0048598	embryonic morphogenesis	2/295	56/3554	0.953801	0.99945	0.99945	TBX15/RPS6	2
GO:BP	GO:0044087	regulation of cellular component biogenesis	4/295	92/3554	0.954817	0.99945	0.99945	AMIGO1/GSK3B/CEP120/BECN1	4
GO:BP	GO:0009891	positive regulation of biosynthetic process	12/295	216/3554	0.955546	0.99945	0.99945	PDGFB/NCOA1/GTF2A1/ARF4/GSK3B/IL2/TBX15/ATP7A/CCNT1/ABHD14B/MGA/NCOA2	12
GO:BP	GO:0051239	regulation of multicellular organismal process	16/295	274/3554	0.956108	0.99945	0.99945	PDGFB/TNFAIP3/PAG1/AMIGO1/PRKAB2/IL2/ST3GAL4/AGTR1/ANGPTL7/TCTA/CNPY2/BECN1/CRHR1/ATP1B1/FTO/FBXO32	16
GO:BP	GO:0048880	sensory system development	1/295	36/3554	0.95653	0.99945	0.99945	ANGPTL7	1
GO:BP	GO:0150063	visual system development	1/295	36/3554	0.95653	0.99945	0.99945	ANGPTL7	1
GO:BP	GO:0001501	skeletal system development	2/295	57/3554	0.957054	0.99945	0.99945	ZFAND5/TBX15	2
GO:BP	GO:0048583	regulation of response to stimulus	24/295	387/3554	0.958071	0.99945	0.99945	PDGFB/GIT2/GBF1/PELI1/TNFAIP3/NKIRAS2/FAIM2/TLR10/MCU/GSK3B/IL2/FBP1/IER3/ST3GAL4/UBR2/USP15/BECN1/GHRL/FBXO8/RSPO2/RNF168/LAMTOR3/FBXO32/ZGPAT	24
GO:BP	GO:0061061	muscle structure development	2/295	58/3554	0.960086	0.99945	0.99945	FHL1/FXR1	2
GO:BP	GO:0007178	transmembrane receptor protein serine/threonine kinase signaling pathway	1/295	37/3554	0.960175	0.99945	0.99945	USP15	1
GO:BP	GO:0043254	regulation of protein-containing complex assembly	1/295	37/3554	0.960175	0.99945	0.99945	GSK3B	1
GO:BP	GO:0050867	positive regulation of cell activation	1/295	37/3554	0.960175	0.99945	0.99945	IL2	1
GO:BP	GO:0002684	positive regulation of immune system process	5/295	111/3554	0.960515	0.99945	0.99945	TNFAIP3/TLR10/MCU/IL2/USP15	5
GO:BP	GO:0071345	cellular response to cytokine stimulus	3/295	77/3554	0.961075	0.99945	0.99945	NKIRAS2/IL2/PDE1B	3
GO:BP	GO:0010605	negative regulation of macromolecule metabolic process	13/295	234/3554	0.961338	0.99945	0.99945	PDGFB/TNFAIP3/SMG1/ZC3H6/GSK3B/FBP1/XRN1/UBR2/CNPY2/FASTKD2/NCOA2/RNF168/ZGPAT	13
GO:BP	GO:0034470	ncRNA processing	4/295	95/3554	0.962255	0.99945	0.99945	TYW5/ELP6/RPS6/INTS7	4
GO:BP	GO:0035295	tube development	4/295	95/3554	0.962255	0.99945	0.99945	NKIRAS2/KDR/AGTR1/MYO1E	4
GO:BP	GO:0080134	regulation of response to stress	7/295	144/3554	0.962261	0.99945	0.99945	PDGFB/TNFAIP3/TLR10/IER3/ST3GAL4/USP15/RNF168	7
GO:BP	GO:0016054	organic acid catabolic process	1/295	38/3554	0.963515	0.99945	0.99945	CROT	1
GO:BP	GO:0046395	carboxylic acid catabolic process	1/295	38/3554	0.963515	0.99945	0.99945	CROT	1
GO:BP	GO:0051090	regulation of DNA-binding transcription factor activity	1/295	38/3554	0.963515	0.99945	0.99945	TNFAIP3	1
GO:BP	GO:0051093	negative regulation of developmental process	3/295	78/3554	0.963551	0.99945	0.99945	GSK3B/ANGPTL7/TCTA	3
GO:BP	GO:0010647	positive regulation of cell communication	7/295	145/3554	0.964131	0.99945	0.99945	PDGFB/MCU/MPC2/USP15/BECN1/GHRL/RSPO2	7
GO:BP	GO:0023056	positive regulation of signaling	7/295	145/3554	0.964131	0.99945	0.99945	PDGFB/MCU/MPC2/USP15/BECN1/GHRL/RSPO2	7
GO:BP	GO:0048646	anatomical structure formation involved in morphogenesis	5/295	113/3554	0.96473	0.99945	0.99945	TNFAIP3/FAIM2/KDR/AGTR1/TCTA	5
GO:BP	GO:0010557	positive regulation of macromolecule biosynthetic process	11/295	207/3554	0.965306	0.99945	0.99945	PDGFB/NCOA1/GTF2A1/ARF4/GSK3B/IL2/TBX15/CCNT1/ABHD14B/MGA/NCOA2	11
GO:BP	GO:0002250	adaptive immune response	2/295	60/3554	0.965549	0.99945	0.99945	TNFAIP3/IL2	2
GO:BP	GO:0051051	negative regulation of transport	1/295	39/3554	0.966577	0.99945	0.99945	KCNRG	1
GO:BP	GO:0051098	regulation of binding	1/295	39/3554	0.966577	0.99945	0.99945	GSK3B	1
GO:BP	GO:0060537	muscle tissue development	1/295	39/3554	0.966577	0.99945	0.99945	ZFAND5	1
GO:BP	GO:0035239	tube morphogenesis	3/295	80/3554	0.968066	0.99945	0.99945	KDR/AGTR1/MYO1E	3
GO:BP	GO:0051246	regulation of protein metabolic process	14/295	254/3554	0.96902	0.99945	0.99945	PDGFB/IL34/TNFAIP3/PRNP/RPL13A/CACUL1/GSK3B/IL2/IER3/AGTR1/FXR1/LAPTM5/PPP2R5A/ZGPAT	14
GO:BP	GO:0008202	steroid metabolic process	1/295	40/3554	0.969382	0.99945	0.99945	ERLIN2	1
GO:BP	GO:1901605	alpha-amino acid metabolic process	1/295	40/3554	0.969382	0.99945	0.99945	PSAT1	1
GO:BP	GO:0009719	response to endogenous stimulus	7/295	149/3554	0.970802	0.99945	0.99945	PRNP/ABHD2/UBR2/USP15/CRHR1/NCOA2/FBXO32	7
GO:BP	GO:0000003	reproduction	6/295	133/3554	0.97103	0.99945	0.99945	ABHD2/FXR1/UBR2/LZTFL1/RPS6/CD9	6
GO:BP	GO:0022414	reproductive process	6/295	133/3554	0.97103	0.99945	0.99945	ABHD2/FXR1/UBR2/LZTFL1/RPS6/CD9	6
GO:BP	GO:0006470	protein dephosphorylation	1/295	41/3554	0.971952	0.99945	0.99945	PPP2R5A	1
GO:BP	GO:0008380	RNA splicing	3/295	82/3554	0.97205	0.99945	0.99945	CLK4/WBP4/MFAP1	3
GO:BP	GO:0048468	cell development	11/295	212/3554	0.972242	0.99945	0.99945	PDGFB/ARF4/ABHD2/GSK3B/IL2/SLC25A38/TCTA/PDE1B/BECN1/RPS6/MYO1E	11
GO:BP	GO:0000375	RNA splicing, via transesterification reactions	2/295	63/3554	0.97242	0.99945	0.99945	WBP4/MFAP1	2
GO:BP	GO:0000377	RNA splicing, via transesterification reactions with bulged adenosine as nucleophile	2/295	63/3554	0.97242	0.99945	0.99945	WBP4/MFAP1	2
GO:BP	GO:0000398	mRNA splicing, via spliceosome	2/295	63/3554	0.97242	0.99945	0.99945	WBP4/MFAP1	2
GO:BP	GO:0006396	RNA processing	11/295	213/3554	0.97347	0.99945	0.99945	RBM27/TYW5/CLK4/WBP4/PRPF39/MFAP1/CSTF1/ELP6/RPS6/INTS7/CPSF2	11
GO:BP	GO:0060284	regulation of cell development	2/295	64/3554	0.974401	0.99945	0.99945	IL2/TCTA	2
GO:BP	GO:0044419	biological process involved in interspecies interaction between organisms	9/295	184/3554	0.975487	0.99945	0.99945	TNFAIP3/TLR10/NLRP1/IER3/AGTR1/USP15/BECN1/ATP1B1/CCNT1	9
GO:BP	GO:0040007	growth	3/295	85/3554	0.977157	0.99945	0.99945	FBP1/NAIF1/FTO	3
GO:BP	GO:0022603	regulation of anatomical structure morphogenesis	2/295	66/3554	0.977961	0.99945	0.99945	TNFAIP3/MCU	2
GO:BP	GO:0006952	defense response	11/295	219/3554	0.979865	0.99945	0.99945	TNFAIP3/NKIRAS2/TLR10/NLRP1/SNAP23/IER3/LAPTM5/USP15/ATP1B1/LOC443402/IL23A	11
GO:BP	GO:0034097	response to cytokine	3/295	87/3554	0.980055	0.99945	0.99945	NKIRAS2/IL2/PDE1B	3
GO:BP	GO:0051240	positive regulation of multicellular organismal process	6/295	140/3554	0.980339	0.99945	0.99945	PDGFB/AMIGO1/PRKAB2/IL2/ST3GAL4/BECN1	6
GO:BP	GO:0015980	energy derivation by oxidation of organic compounds	2/295	68/3554	0.981041	0.99945	0.99945	GSK3B/CS	2
GO:BP	GO:0050793	regulation of developmental process	10/295	205/3554	0.981176	0.99945	0.99945	TNFAIP3/AMIGO1/MCU/NOTCH2/GSK3B/IL2/AGTR1/ANGPTL7/TCTA/FTO	10
GO:BP	GO:0043410	positive regulation of MAPK cascade	1/295	46/3554	0.981915	0.99945	0.99945	PDGFB	1
GO:BP	GO:0090066	regulation of anatomical structure size	1/295	46/3554	0.981915	0.99945	0.99945	AGTR1	1
GO:BP	GO:0044085	cellular component biogenesis	24/295	412/3554	0.982465	0.99945	0.99945	ACACA/EMP1/AMIGO1/PRNP/BBS2/MCU/ATG13/GSK3B/BBS7/CENPO/PKN2/HAUS1/PACSIN2/CEP120/TTC19/PDZD11/SHPRH/KCNRG/BECN1/RPSA/WDR74/RPS6/TUBGCP4/TMEM199	24
GO:BP	GO:0030154	cell differentiation	19/295	344/3554	0.984599	0.99945	0.99945	PDGFB/NAV3/FN3K/ARF4/FAIM2/ABHD2/RELN/NOTCH2/GSK3B/IL2/AGTR1/SLC25A38/TCTA/PDE1B/CEP120/GFRA3/BECN1/RPS6/MYO1E	19
GO:BP	GO:0048869	cellular developmental process	19/295	344/3554	0.984599	0.99945	0.99945	PDGFB/NAV3/FN3K/ARF4/FAIM2/ABHD2/RELN/NOTCH2/GSK3B/IL2/AGTR1/SLC25A38/TCTA/PDE1B/CEP120/GFRA3/BECN1/RPS6/MYO1E	19
GO:BP	GO:0009060	aerobic respiration	1/295	48/3554	0.984829	0.99945	0.99945	CS	1
GO:BP	GO:0001817	regulation of cytokine production	2/295	72/3554	0.986	0.99945	0.99945	TNFAIP3/IL2	2
GO:BP	GO:0006364	rRNA processing	1/295	49/3554	0.986105	0.99945	0.99945	RPS6	1
GO:BP	GO:0051607	defense response to virus	1/295	49/3554	0.986105	0.99945	0.99945	TNFAIP3	1
GO:BP	GO:0140546	defense response to symbiont	1/295	49/3554	0.986105	0.99945	0.99945	TNFAIP3	1
GO:BP	GO:0009605	response to external stimulus	15/295	290/3554	0.987457	0.99945	0.99945	PDGFB/TNFAIP3/RCVRN/IL16/PRKAB2/TLR10/MCU/NLRP1/IER3/ST3GAL4/AGTR1/USP15/BECN1/ATP1B1/GHRL	15
GO:BP	GO:0052547	regulation of peptidase activity	1/295	51/3554	0.988346	0.99945	0.99945	LAPTM5	1
GO:BP	GO:0097435	supramolecular fiber organization	2/295	75/3554	0.988869	0.99945	0.99945	CEP120/TUBGCP4	2
GO:BP	GO:0071495	cellular response to endogenous stimulus	5/295	133/3554	0.989204	0.99945	0.99945	PRNP/UBR2/USP15/CRHR1/FBXO32	5
GO:BP	GO:0045595	regulation of cell differentiation	4/295	115/3554	0.98927	0.99945	0.99945	GSK3B/IL2/AGTR1/TCTA	4
GO:BP	GO:0007423	sensory organ development	1/295	52/3554	0.989328	0.99945	0.99945	ANGPTL7	1
GO:BP	GO:0010256	endomembrane system organization	1/295	52/3554	0.989328	0.99945	0.99945	PACSIN2	1
GO:BP	GO:0045333	cellular respiration	1/295	52/3554	0.989328	0.99945	0.99945	CS	1
GO:BP	GO:0001816	cytokine production	2/295	76/3554	0.989691	0.99945	0.99945	TNFAIP3/IL2	2
GO:BP	GO:0001819	positive regulation of cytokine production	1/295	53/3554	0.990227	0.99945	0.99945	IL2	1
GO:BP	GO:0032259	methylation	1/295	53/3554	0.990227	0.99945	0.99945	MTR	1
GO:BP	GO:0048584	positive regulation of response to stimulus	10/295	219/3554	0.99061	0.99945	0.99945	PDGFB/TNFAIP3/TLR10/MCU/IL2/ST3GAL4/USP15/BECN1/RSPO2/RNF168	10
GO:BP	GO:0002376	immune system process	17/295	327/3554	0.990821	0.99945	0.99945	PDGFB/TNFAIP3/PAG1/TLR10/MCU/NLRP1/IL2/SNAP23/ST3GAL4/SLC25A38/TCTA/USP15/SLAMF1/ATP1B1/FAS/RPS6/IL23A	17
GO:BP	GO:0048589	developmental growth	1/295	54/3554	0.99105	0.99945	0.99945	FTO	1
GO:BP	GO:0030162	regulation of proteolysis	2/295	78/3554	0.991162	0.99945	0.99945	GSK3B/LAPTM5	2
GO:BP	GO:0051707	response to other organism	7/295	173/3554	0.992131	0.99945	0.99945	TNFAIP3/TLR10/NLRP1/IER3/USP15/BECN1/ATP1B1	7
GO:BP	GO:0044282	small molecule catabolic process	1/295	56/3554	0.992495	0.99945	0.99945	CROT	1
GO:BP	GO:0043207	response to external biotic stimulus	7/295	174/3554	0.992569	0.99945	0.99945	TNFAIP3/TLR10/NLRP1/IER3/USP15/BECN1/ATP1B1	7
GO:BP	GO:2000026	regulation of multicellular organismal development	4/295	123/3554	0.993671	0.99945	0.99945	AMIGO1/IL2/ANGPTL7/TCTA	4
GO:BP	GO:0043408	regulation of MAPK cascade	1/295	58/3554	0.993708	0.99945	0.99945	PDGFB	1
GO:BP	GO:0098542	defense response to other organism	5/295	142/3554	0.993842	0.99945	0.99945	TNFAIP3/TLR10/NLRP1/USP15/ATP1B1	5
GO:BP	GO:0071363	cellular response to growth factor stimulus	1/295	59/3554	0.994239	0.99945	0.99945	USP15	1
GO:BP	GO:0022613	ribonucleoprotein complex biogenesis	3/295	105/3554	0.994336	0.99945	0.99945	RPSA/WDR74/RPS6	3
GO:BP	GO:0000902	cell morphogenesis	1/295	60/3554	0.994725	0.99945	0.99945	FRYL	1
GO:BP	GO:0009615	response to virus	1/295	60/3554	0.994725	0.99945	0.99945	TNFAIP3	1
GO:BP	GO:0030036	actin cytoskeleton organization	1/295	61/3554	0.995171	0.99945	0.99945	PACSIN2	1
GO:BP	GO:0070848	response to growth factor	1/295	61/3554	0.995171	0.99945	0.99945	USP15	1
GO:BP	GO:0060429	epithelium development	3/295	108/3554	0.995435	0.99945	0.99945	PDGFB/FN3K/MYO1E	3
GO:BP	GO:0000165	MAPK cascade	1/295	63/3554	0.995952	0.99945	0.99945	PDGFB	1
GO:BP	GO:0007186	G protein-coupled receptor signaling pathway	1/295	64/3554	0.996294	0.99945	0.99945	CRHR1	1
GO:BP	GO:0009617	response to bacterium	1/295	64/3554	0.996294	0.99945	0.99945	TNFAIP3	1
GO:BP	GO:0006955	immune response	10/295	237/3554	0.99636	0.99945	0.99945	TNFAIP3/TLR10/NLRP1/IL2/SNAP23/USP15/ATP1B1/FAS/RPS6/IL23A	10
GO:BP	GO:0009967	positive regulation of signal transduction	4/295	133/3554	0.996783	0.99945	0.99945	PDGFB/USP15/BECN1/RSPO2	4
GO:BP	GO:0030029	actin filament-based process	1/295	67/3554	0.997157	0.99945	0.99945	PACSIN2	1
GO:BP	GO:0051172	negative regulation of nitrogen compound metabolic process	6/295	174/3554	0.99742	0.99945	0.99945	TNFAIP3/ZC3H6/FBP1/NCOA2/RNF168/ZGPAT	6
GO:BP	GO:1902533	positive regulation of intracellular signal transduction	2/295	95/3554	0.997666	0.99945	0.99945	PDGFB/BECN1	2
GO:BP	GO:0051248	negative regulation of protein metabolic process	2/295	99/3554	0.998302	0.99945	0.99945	TNFAIP3/ZGPAT	2
GO:BP	GO:0009888	tissue development	6/295	186/3554	0.998801	0.99945	0.99945	PDGFB/PHEX/FN3K/GSK3B/ZFAND5/MYO1E	6
GO:BP	GO:0051604	protein maturation	1/295	77/3554	0.998827	0.99945	0.99945	PLAT	1
GO:BP	GO:0010628	positive regulation of gene expression	2/295	113/3554	0.99945	0.99945	0.99945	GSK3B/IL2	2
GO:CC	GO:0005741	mitochondrial outer membrane	6/344	25/4368	0.0111856	0.686153	0.677525	UBB/MTX3/MIEF2/HKDC1/BECN1/SH3GLB1	6
GO:0019867	GO:0019867	outer membrane	6/344	26/4368	0.0136027	0.686153	0.677525	UBB/MTX3/MIEF2/HKDC1/BECN1/SH3GLB1	6
GO:0031968	GO:0031968	organelle outer membrane	6/344	26/4368	0.0136027	0.686153	0.677525	UBB/MTX3/MIEF2/HKDC1/BECN1/SH3GLB1	6
GO:0030425	GO:0030425	dendrite	6/344	29/4368	0.0229916	0.686153	0.677525	AMIGO1/ARF4/PRNP/FXR1/PI4K2A/RPS6	6
GO:0097447	GO:0097447	dendritic tree	6/344	29/4368	0.0229916	0.686153	0.677525	AMIGO1/ARF4/PRNP/FXR1/PI4K2A/RPS6	6
GO:0045121	GO:0045121	membrane raft	7/344	37/4368	0.0231723	0.686153	0.677525	PAG1/PRNP/FAIM2/PACSIN2/PI4K2A/ERLIN2/FAS	7
GO:0098857	GO:0098857	membrane microdomain	7/344	37/4368	0.0231723	0.686153	0.677525	PAG1/PRNP/FAIM2/PACSIN2/PI4K2A/ERLIN2/FAS	7
GO:0005815	GO:0005815	microtubule organizing center	15/344	110/4368	0.0243692	0.686153	0.677525	RIC8B/BBS2/ODF2/GSK3B/RTTN/BBS7/PKN2/DYNC1LI2/MFAP1/HAUS1/CEP120/WDR11/TUBGCP4/PPP2R5A/SSX2IP	15
GO:0015630	GO:0015630	microtubule cytoskeleton	23/344	193/4368	0.0279818	0.686153	0.677525	STAU2/RIC8B/BBS2/DNAH3/ODF2/GSK3B/RTTN/BBS7/KATNAL2/PKN2/DYNC1LI2/MFAP1/HAUS1/CEP120/LZTFL1/WDR11/KIF1B/DNAH12/TUBGCP4/KIF11/PPP2R5A/KIF15/SSX2IP	23
GO:0030136	GO:0030136	clathrin-coated vesicle	5/344	23/4368	0.0303608	0.686153	0.677525	NECAP1/AP1G1/ATP7A/MYO1E/MYO6	5
GO:0120025	GO:0120025	plasma membrane bounded cell projection	23/344	201/4368	0.0420858	0.796524	0.786507	ACE2/AMIGO1/ARF4/PRNP/BBS2/ABHD2/DNAH3/RTTN/BBS7/AK8/PKN2/SNAP23/FXR1/PACSIN2/PI4K2A/ATP1B1/LZTFL1/RPS6/WDR11/PROM2/MYO6/KIF1B/DNAH12	23
GO:0005856	GO:0005856	cytoskeleton	35/344	332/4368	0.0422933	0.796524	0.786507	PSRC1/STAU2/RIC8B/FGD4/BBS2/DNAH3/MYO1B/ODF2/EML6/GSK3B/RTTN/SHROOM4/BBS7/AK8/KATNAL2/FRMD3/PKN2/DYNC1LI2/MFAP1/HAUS1/PACSIN2/CEP120/LZTFL1/LOC443402/WDR11/MYO1E/MYO6/KIF1B/DNAH12/TUBGCP4/KIF11/HNRNPK/PPP2R5A/KIF15/SSX2IP	35
GO:0000151	GO:0000151	ubiquitin ligase complex	6/344	34/4368	0.0468087	0.797928	0.787894	UBR2/DDB2/ANAPC4/RNF168/FBXO32/CUL5	6
GO:0030119	GO:0030119	AP-type membrane coat adaptor complex	3/344	11/4368	0.0496743	0.797928	0.787894	AP2B1/AP1G1/AP3M2	3
GO:0005813	GO:0005813	centrosome	10/344	73/4368	0.0581862	0.797928	0.787894	RIC8B/GSK3B/RTTN/PKN2/DYNC1LI2/MFAP1/HAUS1/CEP120/TUBGCP4/PPP2R5A	10
GO:0032587	GO:0032587	ruffle membrane	3/344	12/4368	0.0624814	0.797928	0.787894	ARF4/PACSIN2/MYO6	3
GO:0090734	GO:0090734	site of DNA damage	3/344	12/4368	0.0624814	0.797928	0.787894	DDB2/RNF168/CUL5	3
GO:0042995	GO:0042995	cell projection	23/344	210/4368	0.0635518	0.797928	0.787894	ACE2/AMIGO1/ARF4/PRNP/BBS2/ABHD2/DNAH3/RTTN/BBS7/AK8/PKN2/SNAP23/FXR1/PACSIN2/PI4K2A/ATP1B1/LZTFL1/RPS6/WDR11/PROM2/MYO6/KIF1B/DNAH12	23
GO:0036064	GO:0036064	ciliary basal body	3/344	13/4368	0.0766468	0.837283	0.826754	RTTN/BBS7/WDR11	3
GO:0000776	GO:0000776	kinetochore	4/344	21/4368	0.0778006	0.837283	0.826754	ZWILCH/NUP43/CENPO/MEAF6	4
GO:0000779	GO:0000779	condensed chromosome, centromeric region	4/344	21/4368	0.0778006	0.837283	0.826754	ZWILCH/NUP43/CENPO/MEAF6	4
GO:0005802	GO:0005802	trans-Golgi network	4/344	22/4368	0.0894574	0.883312	0.872204	CNST/BECN1/WDR11/ATP7A	4
GO:0005912	GO:0005912	adherens junction	3/344	14/4368	0.092077	0.883312	0.872204	SNAP23/MYO1E/SSX2IP	3
GO:0016323	GO:0016323	basolateral plasma membrane	4/344	23/4368	0.101899	0.883312	0.872204	PDGFB/ATP1B1/ATP7A/CA11	4
GO:0000775	GO:0000775	chromosome, centromeric region	5/344	32/4368	0.102394	0.883312	0.872204	ZWILCH/NUP43/CENPO/MEAF6/CENPL	5
GO:0031253	GO:0031253	cell projection membrane	5/344	32/4368	0.102394	0.883312	0.872204	ARF4/BBS2/PACSIN2/PROM2/MYO6	5
GO:0030286	GO:0030286	dynein complex	3/344	15/4368	0.108669	0.883312	0.872204	DNAH3/DYNC1LI2/DNAH12	3
GO:0005875	GO:0005875	microtubule associated complex	4/344	24/4368	0.115087	0.883312	0.872204	DNAH3/DYNC1LI2/HAUS1/DNAH12	4
GO:0009925	GO:0009925	basal plasma membrane	4/344	24/4368	0.115087	0.883312	0.872204	PDGFB/ATP1B1/ATP7A/CA11	4
GO:0000315	GO:0000315	organellar large ribosomal subunit	3/344	16/4368	0.126314	0.883312	0.872204	MRPL2/MRPL32/MRPL53	3
GO:0005762	GO:0005762	mitochondrial large ribosomal subunit	3/344	16/4368	0.126314	0.883312	0.872204	MRPL2/MRPL32/MRPL53	3
GO:0031461	GO:0031461	cullin-RING ubiquitin ligase complex	4/344	25/4368	0.128979	0.883312	0.872204	DDB2/ANAPC4/FBXO32/CUL5	4
GO:0045178	GO:0045178	basal part of cell	4/344	25/4368	0.128979	0.883312	0.872204	PDGFB/ATP1B1/ATP7A/CA11	4
GO:0005874	GO:0005874	microtubule	8/344	65/4368	0.135907	0.903381	0.89202	STAU2/DNAH3/KATNAL2/DYNC1LI2/HAUS1/KIF1B/DNAH12/TUBGCP4	8
GO:0031256	GO:0031256	leading edge membrane	3/344	17/4368	0.144899	0.935635	0.923869	ARF4/PACSIN2/MYO6	3
GO:0036477	GO:0036477	somatodendritic compartment	6/344	46/4368	0.149898	0.941028	0.929194	AMIGO1/ARF4/PRNP/FXR1/PI4K2A/RPS6	6
GO:0001726	GO:0001726	ruffle	3/344	18/4368	0.164312	0.956608	0.944578	ARF4/PACSIN2/MYO6	3
GO:0036126	GO:0036126	sperm flagellum	3/344	18/4368	0.164312	0.956608	0.944578	ABHD2/AK8/ATP1B1	3
GO:0005643	GO:0005643	nuclear pore	2/344	10/4368	0.183169	0.956608	0.944578	NUP43/NUP98	2
GO:0005902	GO:0005902	microvillus	2/344	10/4368	0.183169	0.956608	0.944578	PROM2/MYO6	2
GO:0005794	GO:0005794	Golgi apparatus	20/344	205/4368	0.184293	0.956608	0.944578	GBF1/PHEX/ARF4/PRNP/FAIM2/VTI1A/CNST/GLYCTK/AP1G1/ST3GAL4/HPD/PI4K2A/BECN1/ST3GAL6/WDR11/ATP7A/TMEM59/MYO6/B3GALT5/SH3GLB1	20
GO:0097729	GO:0097729	9+2 motile cilium	3/344	19/4368	0.184439	0.956608	0.944578	ABHD2/AK8/ATP1B1	3
GO:0005929	GO:0005929	cilium	11/344	103/4368	0.184851	0.956608	0.944578	ACE2/BBS2/ABHD2/DNAH3/RTTN/BBS7/AK8/ATP1B1/LZTFL1/WDR11/DNAH12	11
GO:0030135	GO:0030135	coated vesicle	5/344	39/4368	0.189304	0.956608	0.944578	NECAP1/AP1G1/ATP7A/MYO1E/MYO6	5
GO:0098590	GO:0098590	plasma membrane region	14/344	139/4368	0.20269	0.956608	0.944578	PDGFB/ACE2/ARF4/BBS2/PKN2/PACSIN2/DUOX2/PI4K2A/REPS1/ATP1B1/ATP7A/PROM2/MYO6/CA11	14
GO:0030140	GO:0030140	trans-Golgi network transport vesicle	2/344	11/4368	0.212834	0.956608	0.944578	AP1G1/ATP7A	2
GO:0005840	GO:0005840	ribosome	13/344	129/4368	0.213345	0.956608	0.944578	RPL21/RPL13A/RPL6/RPL22L1/MRPL1/RPSA/MRPL2/RPS6/MRPL32/RPL31/RPL10A/RPL4/MRPL53	13
GO:0043005	GO:0043005	neuron projection	8/344	74/4368	0.224599	0.956608	0.944578	AMIGO1/ARF4/PRNP/SNAP23/FXR1/PI4K2A/RPS6/KIF1B	8
GO:0000922	GO:0000922	spindle pole	3/344	21/4368	0.226399	0.956608	0.944578	KATNAL2/TUBGCP4/KIF11	3
GO:0044391	GO:0044391	ribosomal subunit	8/344	75/4368	0.235575	0.956608	0.944578	RPL13A/MRPL1/RPSA/MRPL2/RPS6/MRPL32/RPL10A/MRPL53	8
GO:0015934	GO:0015934	large ribosomal subunit	6/344	53/4368	0.235978	0.956608	0.944578	RPL13A/MRPL1/MRPL2/MRPL32/RPL10A/MRPL53	6
GO:0030665	GO:0030665	clathrin-coated vesicle membrane	2/344	12/4368	0.242904	0.956608	0.944578	NECAP1/AP1G1	2
GO:0098687	GO:0098687	chromosomal region	5/344	43/4368	0.247767	0.956608	0.944578	ZWILCH/NUP43/CENPO/MEAF6/CENPL	5
GO:0030117	GO:0030117	membrane coat	3/344	22/4368	0.248021	0.956608	0.944578	AP2B1/AP1G1/AP3M2	3
GO:0048475	GO:0048475	coated membrane	3/344	22/4368	0.248021	0.956608	0.944578	AP2B1/AP1G1/AP3M2	3
GO:1902911	GO:1902911	protein kinase complex	3/344	22/4368	0.248021	0.956608	0.944578	PRKAB2/ATG13/CCNT1	3
GO:0099080	GO:0099080	supramolecular complex	18/344	192/4368	0.250735	0.956608	0.944578	STAU2/ZWILCH/NUP43/DNAH3/CENPO/KATNAL2/MEAF6/DYNC1LI2/MFAP1/FXR1/HAUS1/LOC443402/RPS6/KIF1B/DNAH12/TUBGCP4/FBXO32/PPP2R5A	18
GO:0016604	GO:0016604	nuclear body	8/344	77/4368	0.258063	0.956608	0.944578	NUP43/SRP54/PKN2/USP15/BECN1/NCOA2/RPA1/FTO	8
GO:0005829	GO:0005829	cytosol	35/344	397/4368	0.2593	0.956608	0.944578	ACACA/RIC8B/GTF2A1/NUP43/ARF4/PRNP/HSPA4L/GLYCTK/ALAS1/NLRP1/XRN1/PKN2/OXSM/HAUS1/PDE1B/USP15/GFRA3/HKDC1/ERLIN2/NAIF1/RAP1GDS1/REPS1/BECN1/RPSA/ELP6/LZTFL1/RPS6/WDR11/ATIC/CCNT1/ABHD14B/TUBGCP4/RNF168/FBXO32/PPP2R5A	35
GO:0000793	GO:0000793	condensed chromosome	4/344	33/4368	0.259555	0.956608	0.944578	ZWILCH/NUP43/CENPO/MEAF6	4
GO:0030141	GO:0030141	secretory granule	4/344	33/4368	0.259555	0.956608	0.944578	ABHD2/SNAP23/CYB561/PLA1A	4
GO:0010008	GO:0010008	endosome membrane	6/344	55/4368	0.262989	0.956608	0.944578	UBAP1/PACSIN2/PI4K2A/BECN1/LAMP3/LAMTOR3	6
GO:0017053	GO:0017053	transcription repressor complex	2/344	13/4368	0.273133	0.956608	0.944578	CORO2A/TBX15	2
GO:1990234	GO:1990234	transferase complex	13/344	137/4368	0.280714	0.956608	0.944578	GTF2A1/PRKAB2/ATG13/MEAF6/UBR2/DDB2/BECN1/CCNT1/ANAPC4/MGA/RNF168/FBXO32/CUL5	13
GO:0000313	GO:0000313	organellar ribosome	3/344	24/4368	0.292062	0.956608	0.944578	MRPL2/MRPL32/MRPL53	3
GO:0005761	GO:0005761	mitochondrial ribosome	3/344	24/4368	0.292062	0.956608	0.944578	MRPL2/MRPL32/MRPL53	3
GO:0005930	GO:0005930	axoneme	3/344	24/4368	0.292062	0.956608	0.944578	DNAH3/AK8/DNAH12	3
GO:0030496	GO:0030496	midbody	3/344	24/4368	0.292062	0.956608	0.944578	PKN2/CDC42/SH3GLB1	3
GO:0097014	GO:0097014	ciliary plasm	3/344	24/4368	0.292062	0.956608	0.944578	DNAH3/AK8/DNAH12	3
GO:0098588	GO:0098588	bounding membrane of organelle	22/344	247/4368	0.301325	0.964665	0.952534	UBAP1/SV2B/BBS2/NECAP1/AP1G1/UBB/LAPTM5/PACSIN2/MTX3/MIEF2/ATP6V0A2/HPD/PI4K2A/HKDC1/BECN1/TMEM59/CYB561/PLA1A/LAMP3/B3GALT5/SH3GLB1/LAMTOR3	22
GO:0030018	GO:0030018	Z disc	2/344	14/4368	0.303309	0.964665	0.952534	FBXO32/PPP2R5A	2
GO:0098791	GO:0098791	Golgi apparatus subcompartment	4/344	36/4368	0.313988	0.964665	0.952534	CNST/BECN1/WDR11/ATP7A	4
GO:0030659	GO:0030659	cytoplasmic vesicle membrane	11/344	118/4368	0.324217	0.964665	0.952534	UBAP1/SV2B/NECAP1/AP1G1/PACSIN2/PI4K2A/BECN1/CYB561/PLA1A/LAMP3/LAMTOR3	11
GO:0001669	GO:0001669	acrosomal vesicle	2/344	15/4368	0.333254	0.964665	0.952534	ABHD2/PLA1A	2
GO:0031674	GO:0031674	I band	2/344	15/4368	0.333254	0.964665	0.952534	FBXO32/PPP2R5A	2
GO:0012506	GO:0012506	vesicle membrane	11/344	119/4368	0.334344	0.964665	0.952534	UBAP1/SV2B/NECAP1/AP1G1/PACSIN2/PI4K2A/BECN1/CYB561/PLA1A/LAMP3/LAMTOR3	11
GO:0034703	GO:0034703	cation channel complex	3/344	26/4368	0.336575	0.964665	0.952534	AMIGO1/MCU/SCN2A	3
GO:0005759	GO:0005759	mitochondrial matrix	6/344	61/4368	0.347807	0.964665	0.952534	ALAS1/MRPL2/CS/MRPL32/MRPL53/ALAS2	6
GO:0031252	GO:0031252	cell leading edge	4/344	38/4368	0.350843	0.964665	0.952534	ARF4/PKN2/PACSIN2/MYO6	4
GO:0031410	GO:0031410	cytoplasmic vesicle	22/344	255/4368	0.357275	0.964665	0.952534	UBAP1/SV2B/ABHD2/TFRC/NECAP1/AP1G1/SNAP23/NRSN2/LAPTM5/PACSIN2/PI4K2A/TRAK2/BECN1/CRHR1/WDR11/ATP7A/MYO1E/MYO6/CYB561/PLA1A/LAMP3/LAMTOR3	22
GO:0097708	GO:0097708	intracellular vesicle	22/344	255/4368	0.357275	0.964665	0.952534	UBAP1/SV2B/ABHD2/TFRC/NECAP1/AP1G1/SNAP23/NRSN2/LAPTM5/PACSIN2/PI4K2A/TRAK2/BECN1/CRHR1/WDR11/ATP7A/MYO1E/MYO6/CYB561/PLA1A/LAMP3/LAMTOR3	22
GO:0005819	GO:0005819	spindle	5/344	50/4368	0.358211	0.964665	0.952534	KATNAL2/HAUS1/TUBGCP4/KIF11/KIF15	5
GO:0005667	GO:0005667	transcription regulator complex	6/344	62/4368	0.362262	0.964665	0.952534	GTF2A1/CORO2A/TBX15/NFYB/CLOCK/NCOA2	6
GO:0005776	GO:0005776	autophagosome	2/344	16/4368	0.362817	0.964665	0.952534	BECN1/SH3GLB1	2
GO:0042383	GO:0042383	sarcolemma	2/344	16/4368	0.362817	0.964665	0.952534	STAC/ATP1B1	2
GO:0032838	GO:0032838	plasma membrane bounded cell projection cytoplasm	3/344	28/4368	0.380938	0.98695	0.974538	DNAH3/AK8/DNAH12	3
GO:0099568	GO:0099568	cytoplasmic region	3/344	28/4368	0.380938	0.98695	0.974538	DNAH3/AK8/DNAH12	3
GO:0030133	GO:0030133	transport vesicle	5/344	52/4368	0.390452	0.98695	0.974538	SV2B/AP1G1/NRSN2/LAPTM5/ATP7A	5
GO:0048471	GO:0048471	perinuclear region of cytoplasm	6/344	64/4368	0.391253	0.98695	0.974538	TRAPPC2L/PHEX/PKN2/LAPTM5/RPS6/ATP7A	6
GO:0015629	GO:0015629	actin cytoskeleton	4/344	41/4368	0.406092	0.98695	0.974538	MYO1B/MYO1E/MYO6/HNRNPK	4
GO:0099503	GO:0099503	secretory vesicle	5/344	53/4368	0.406543	0.98695	0.974538	SV2B/ABHD2/SNAP23/CYB561/PLA1A	5
GO:0031514	GO:0031514	motile cilium	3/344	30/4368	0.424626	0.98695	0.974538	ABHD2/AK8/ATP1B1	3
GO:0031982	GO:0031982	vesicle	22/344	265/4368	0.429895	0.98695	0.974538	UBAP1/SV2B/ABHD2/TFRC/NECAP1/AP1G1/SNAP23/NRSN2/LAPTM5/PACSIN2/PI4K2A/TRAK2/BECN1/CRHR1/WDR11/ATP7A/MYO1E/MYO6/CYB561/PLA1A/LAMP3/LAMTOR3	22
GO:0061695	GO:0061695	transferase complex, transferring phosphorus-containing groups	5/344	55/4368	0.438539	0.98695	0.974538	GTF2A1/PRKAB2/ATG13/BECN1/CCNT1	5
GO:0099512	GO:0099512	supramolecular fiber	12/344	142/4368	0.443641	0.98695	0.974538	STAU2/DNAH3/KATNAL2/DYNC1LI2/MFAP1/HAUS1/LOC443402/KIF1B/DNAH12/TUBGCP4/FBXO32/PPP2R5A	12
GO:0005798	GO:0005798	Golgi-associated vesicle	2/344	19/4368	0.448068	0.98695	0.974538	AP1G1/ATP7A	2
GO:0099081	GO:0099081	supramolecular polymer	12/344	143/4368	0.453578	0.98695	0.974538	STAU2/DNAH3/KATNAL2/DYNC1LI2/MFAP1/HAUS1/LOC443402/KIF1B/DNAH12/TUBGCP4/FBXO32/PPP2R5A	12
GO:0005635	GO:0005635	nuclear envelope	5/344	56/4368	0.454397	0.98695	0.974538	NUP43/PRNP/NUP98/FXR1/C17H12orf43	5
GO:0005774	GO:0005774	vacuolar membrane	4/344	44/4368	0.460392	0.98695	0.974538	LAPTM5/ATP6V0A2/LAMP3/SH3GLB1	4
GO:0031967	GO:0031967	organelle envelope	19/344	233/4368	0.472487	0.98695	0.974538	PRELID1/NUP43/PRNP/MCU/NUP98/ALAS1/MPC2/UBB/SLC25A38/FXR1/MTX3/TTC19/MIEF2/HKDC1/BECN1/ETFDH/C17H12orf43/SH3GLB1/ALAS2	19
GO:0031975	GO:0031975	envelope	19/344	233/4368	0.472487	0.98695	0.974538	PRELID1/NUP43/PRNP/MCU/NUP98/ALAS1/MPC2/UBB/SLC25A38/FXR1/MTX3/TTC19/MIEF2/HKDC1/BECN1/ETFDH/C17H12orf43/SH3GLB1/ALAS2	19
GO:1902554	GO:1902554	serine/threonine protein kinase complex	2/344	20/4368	0.475056	0.98695	0.974538	ATG13/CCNT1	2
GO:0030139	GO:0030139	endocytic vesicle	2/344	21/4368	0.501231	0.98695	0.974538	BECN1/MYO1E	2
GO:0099513	GO:0099513	polymeric cytoskeletal fiber	9/344	110/4368	0.503947	0.98695	0.974538	STAU2/DNAH3/KATNAL2/DYNC1LI2/HAUS1/LOC443402/KIF1B/DNAH12/TUBGCP4	9
GO:0031966	GO:0031966	mitochondrial membrane	13/344	161/4368	0.505716	0.98695	0.974538	MCU/ALAS1/MPC2/UBB/SLC25A38/MTX3/TTC19/MIEF2/HKDC1/BECN1/ETFDH/SH3GLB1/ALAS2	13
GO:0005739	GO:0005739	mitochondrion	27/344	339/4368	0.506582	0.98695	0.974538	PRELID1/MCU/ALAS1/MPC2/SNAP23/UBB/IER3/OXSM/SLC25A38/MTX3/TTC19/MIEF2/PI4K2A/DNA2/HKDC1/TRAK2/NAIF1/RAP1GDS1/MRPL1/BECN1/ETFDH/MRPL2/CS/MRPL32/MRPL53/SH3GLB1/ALAS2	27
GO:0005911	GO:0005911	cell-cell junction	6/344	73/4368	0.519341	0.98695	0.974538	PKN2/SNAP23/DSC1/ATP1B1/MYO1E/SSX2IP	6
GO:0015935	GO:0015935	small ribosomal subunit	2/344	22/4368	0.526552	0.98695	0.974538	RPSA/RPS6	2
GO:0030658	GO:0030658	transport vesicle membrane	2/344	22/4368	0.526552	0.98695	0.974538	SV2B/AP1G1	2
GO:0098858	GO:0098858	actin-based cell projection	2/344	22/4368	0.526552	0.98695	0.974538	PROM2/MYO6	2
GO:0098978	GO:0098978	glutamatergic synapse	2/344	22/4368	0.526552	0.98695	0.974538	ARF4/GSK3B	2
GO:0044297	GO:0044297	cell body	3/344	35/4368	0.528276	0.98695	0.974538	AMIGO1/PI4K2A/RPS6	3
GO:0098793	GO:0098793	presynapse	4/344	48/4368	0.529879	0.98695	0.974538	SV2B/GSK3B/PI4K2A/ERC1	4
GO:0005740	GO:0005740	mitochondrial envelope	14/344	178/4368	0.544104	0.98695	0.974538	PRELID1/MCU/ALAS1/MPC2/UBB/SLC25A38/MTX3/TTC19/MIEF2/HKDC1/BECN1/ETFDH/SH3GLB1/ALAS2	14
GO:0030662	GO:0030662	coated vesicle membrane	2/344	23/4368	0.550991	0.98695	0.974538	NECAP1/AP1G1	2
GO:0016471	GO:0016471	vacuolar proton-transporting V-type ATPase complex	1/344	10/4368	0.560083	0.98695	0.974538	ATP6V0A2	1
GO:0016605	GO:0016605	PML body	1/344	10/4368	0.560083	0.98695	0.974538	RPA1	1
GO:0019898	GO:0019898	extrinsic component of membrane	1/344	10/4368	0.560083	0.98695	0.974538	BECN1	1
GO:0071005	GO:0071005	U2-type precatalytic spliceosome	1/344	10/4368	0.560083	0.98695	0.974538	MFAP1	1
GO:0098862	GO:0098862	cluster of actin-based cell projections	1/344	10/4368	0.560083	0.98695	0.974538	MYO1E	1
GO:0005769	GO:0005769	early endosome	3/344	38/4368	0.585267	0.98695	0.974538	PACSIN2/PI4K2A/TRAK2	3
GO:0005876	GO:0005876	spindle microtubule	1/344	11/4368	0.594808	0.98695	0.974538	HAUS1	1
GO:0005901	GO:0005901	caveola	1/344	11/4368	0.594808	0.98695	0.974538	PACSIN2	1
GO:0030175	GO:0030175	filopodium	1/344	11/4368	0.594808	0.98695	0.974538	MYO6	1
GO:0034704	GO:0034704	calcium channel complex	1/344	11/4368	0.594808	0.98695	0.974538	MCU	1
GO:0071011	GO:0071011	precatalytic spliceosome	1/344	11/4368	0.594808	0.98695	0.974538	MFAP1	1
GO:0072686	GO:0072686	mitotic spindle	1/344	11/4368	0.594808	0.98695	0.974538	HAUS1	1
GO:0030017	GO:0030017	sarcomere	2/344	25/4368	0.597158	0.98695	0.974538	FBXO32/PPP2R5A	2
GO:0140513	GO:0140513	nuclear protein-containing complex	15/344	199/4368	0.61181	0.98695	0.974538	GTF2A1/NUP43/INTS5/NUP98/MED4/TBX15/NFYB/MFAP1/CSTF1/CCNT1/ANAPC4/INTS7/MGA/HNRNPK/CPSF2	15
GO:0005768	GO:0005768	endosome	9/344	120/4368	0.611968	0.98695	0.974538	UBAP1/PACSIN2/PI4K2A/TRAK2/BECN1/CRHR1/ATP7A/LAMP3/LAMTOR3	9
GO:0043025	GO:0043025	neuronal cell body	2/344	26/4368	0.618874	0.98695	0.974538	AMIGO1/PI4K2A	2
GO:0030660	GO:0030660	Golgi-associated vesicle membrane	1/344	12/4368	0.6268	0.98695	0.974538	AP1G1	1
GO:0044853	GO:0044853	plasma membrane raft	1/344	12/4368	0.6268	0.98695	0.974538	PACSIN2	1
GO:0099023	GO:0099023	vesicle tethering complex	1/344	12/4368	0.6268	0.98695	0.974538	RINT1	1
GO:0005773	GO:0005773	vacuole	7/344	95/4368	0.629924	0.98695	0.974538	SNAP23/LAPTM5/ATP6V0A2/BECN1/CTSF/LAMP3/SH3GLB1	7
GO:0098798	GO:0098798	mitochondrial protein-containing complex	5/344	69/4368	0.643257	0.98695	0.974538	MCU/MTX3/MRPL2/MRPL32/MRPL53	5
GO:0016324	GO:0016324	apical plasma membrane	3/344	42/4368	0.654096	0.98695	0.974538	ACE2/DUOX2/ATP1B1	3
GO:0016607	GO:0016607	nuclear speck	3/344	42/4368	0.654096	0.98695	0.974538	NUP43/SRP54/FTO	3
GO:0016328	GO:0016328	lateral plasma membrane	1/344	13/4368	0.656272	0.98695	0.974538	ATP1B1	1
GO:0031901	GO:0031901	early endosome membrane	1/344	13/4368	0.656272	0.98695	0.974538	PI4K2A	1
GO:0033177	GO:0033177	proton-transporting two-sector ATPase complex, proton-transporting domain	1/344	13/4368	0.656272	0.98695	0.974538	ATP6V0A2	1
GO:0034708	GO:0034708	methyltransferase complex	1/344	13/4368	0.656272	0.98695	0.974538	MGA	1
GO:0030016	GO:0030016	myofibril	2/344	29/4368	0.678596	0.98695	0.974538	FBXO32/PPP2R5A	2
GO:0043292	GO:0043292	contractile fiber	2/344	29/4368	0.678596	0.98695	0.974538	FBXO32/PPP2R5A	2
GO:0090575	GO:0090575	RNA polymerase II transcription regulator complex	2/344	29/4368	0.678596	0.98695	0.974538	GTF2A1/NFYB	2
GO:0030120	GO:0030120	vesicle coat	1/344	14/4368	0.683423	0.98695	0.974538	AP1G1	1
GO:0034702	GO:0034702	monoatomic ion channel complex	3/344	44/4368	0.685304	0.98695	0.974538	AMIGO1/MCU/SCN2A	3
GO:0005765	GO:0005765	lysosomal membrane	2/344	30/4368	0.696737	0.98695	0.974538	LAPTM5/LAMP3	2
GO:0098852	GO:0098852	lytic vacuole membrane	2/344	30/4368	0.696737	0.98695	0.974538	LAPTM5/LAMP3	2
GO:0008076	GO:0008076	voltage-gated potassium channel complex	1/344	15/4368	0.708435	0.98695	0.974538	AMIGO1	1
GO:0032040	GO:0032040	small-subunit processome	1/344	15/4368	0.708435	0.98695	0.974538	RPS6	1
GO:0033176	GO:0033176	proton-transporting V-type ATPase complex	1/344	15/4368	0.708435	0.98695	0.974538	ATP6V0A2	1
GO:0034705	GO:0034705	potassium channel complex	1/344	15/4368	0.708435	0.98695	0.974538	AMIGO1	1
GO:0098562	GO:0098562	cytoplasmic side of membrane	1/344	15/4368	0.708435	0.98695	0.974538	BECN1	1
GO:0022626	GO:0022626	cytosolic ribosome	2/344	31/4368	0.714023	0.98695	0.974538	RPSA/RPS6	2
GO:0098552	GO:0098552	side of membrane	3/344	46/4368	0.714367	0.98695	0.974538	PRNP/GFRA3/BECN1	3
GO:0070161	GO:0070161	anchoring junction	6/344	90/4368	0.723728	0.98695	0.974538	PKN2/SNAP23/DSC1/ATP1B1/MYO1E/SSX2IP	6
GO:0140535	GO:0140535	intracellular protein-containing complex	13/344	187/4368	0.724192	0.98695	0.974538	RNASEH2C/GTF2A1/PRKAB2/GSK3B/MEAF6/UBR2/DDB2/PI4K2A/ELP6/ANAPC4/RNF168/FBXO32/CUL5	13
GO:0031902	GO:0031902	late endosome membrane	1/344	16/4368	0.731476	0.98695	0.974538	LAMTOR3	1
GO:0045177	GO:0045177	apical part of cell	3/344	48/4368	0.741318	0.98695	0.974538	ACE2/DUOX2/ATP1B1	3
GO:0035770	GO:0035770	ribonucleoprotein granule	2/344	33/4368	0.746123	0.98695	0.974538	FXR1/RPS6	2
GO:0036464	GO:0036464	cytoplasmic ribonucleoprotein granule	2/344	33/4368	0.746123	0.98695	0.974538	FXR1/RPS6	2
GO:1990904	GO:1990904	ribonucleoprotein complex	17/344	245/4368	0.747211	0.98695	0.974538	RPL21/RPL13A/SRP54/SRP72/RPL6/MFAP1/RPL22L1/MRPL1/RPSA/MRPL2/RPS6/MRPL32/RPL31/RPL10A/RPL4/MRPL53/HNRNPK	17
GO:0005684	GO:0005684	U2-type spliceosomal complex	1/344	17/4368	0.752701	0.98695	0.974538	MFAP1	1
GO:0005814	GO:0005814	centriole	1/344	17/4368	0.752701	0.98695	0.974538	CEP120	1
GO:0005770	GO:0005770	late endosome	2/344	34/4368	0.760985	0.98695	0.974538	ATP7A/LAMTOR3	2
GO:0005694	GO:0005694	chromosome	13/344	193/4368	0.764788	0.98695	0.974538	TET1/ZWILCH/NUP43/MCM6/CENPO/MEAF6/CBX3/UBR2/DDB2/SHPRH/RNF168/CENPL/CUL5	13
GO:0009986	GO:0009986	cell surface	4/344	65/4368	0.764949	0.98695	0.974538	PDGFB/PRNP/GFRA3/SLAMF1	4
GO:0000139	GO:0000139	Golgi membrane	5/344	80/4368	0.766998	0.98695	0.974538	HPD/PI4K2A/TMEM59/B3GALT5/SH3GLB1	5
GO:0008021	GO:0008021	synaptic vesicle	1/344	18/4368	0.772253	0.98695	0.974538	SV2B	1
GO:0042470	GO:0042470	melanosome	1/344	18/4368	0.772253	0.98695	0.974538	TFRC	1
GO:0045335	GO:0045335	phagocytic vesicle	1/344	18/4368	0.772253	0.98695	0.974538	BECN1	1
GO:0048770	GO:0048770	pigment granule	1/344	18/4368	0.772253	0.98695	0.974538	TFRC	1
GO:0005654	GO:0005654	nucleoplasm	27/344	385/4368	0.772521	0.98695	0.974538	GIT2/GTF2A1/NUP43/SRP54/GSK3B/ALAS1/PKN2/SNAP23/MFAP1/USP15/DDB2/NAIF1/REPS1/BECN1/CSTF1/MRPL2/CCNT1/ABHD14B/BRMS1/MGA/NCOA2/RPA1/FTO/RNF168/HNRNPK/FBXO32/ZGPAT	27
GO:0005576	GO:0005576	extracellular region	32/344	454/4368	0.780892	0.98695	0.974538	PDGFB/COL10A1/ACE2/IL34/STC1/DKKL1/IL16/PLA2G2D/PLA2G5/WFIKKN2/RELN/IL2/ANGPTL7/PLA2G12A/FGL1/LOXL3/C1QTNF7/PLAT/COL8A1/GHRL/LOC443402/CCDC126/APOA2/CDNF/PLA1A/APOD/GDF2/CSN2/IL23A/CD9/SOSTDC1/CA11	32
GO:0000123	GO:0000123	histone acetyltransferase complex	1/344	19/4368	0.790264	0.98695	0.974538	MEAF6	1
GO:0030684	GO:0030684	preribosome	1/344	19/4368	0.790264	0.98695	0.974538	RPS6	1
GO:0005758	GO:0005758	mitochondrial intermembrane space	1/344	20/4368	0.806853	0.98695	0.974538	PRELID1	1
GO:0031965	GO:0031965	nuclear membrane	2/344	38/4368	0.813122	0.98695	0.974538	PRNP/NUP98	2
GO:1902495	GO:1902495	transmembrane transporter complex	4/344	70/4368	0.813489	0.98695	0.974538	AMIGO1/MCU/ATP1B1/SCN2A	4
GO:0005743	GO:0005743	mitochondrial inner membrane	7/344	116/4368	0.820003	0.98695	0.974538	MCU/ALAS1/MPC2/SLC25A38/TTC19/ETFDH/ALAS2	7
GO:0009897	GO:0009897	external side of plasma membrane	1/344	21/4368	0.822135	0.98695	0.974538	GFRA3	1
GO:0031248	GO:0031248	protein acetyltransferase complex	1/344	21/4368	0.822135	0.98695	0.974538	MEAF6	1
GO:0055037	GO:0055037	recycling endosome	1/344	21/4368	0.822135	0.98695	0.974538	PACSIN2	1
GO:0070382	GO:0070382	exocytic vesicle	1/344	21/4368	0.822135	0.98695	0.974538	SV2B	1
GO:0140534	GO:0140534	endoplasmic reticulum protein-containing complex	1/344	21/4368	0.822135	0.98695	0.974538	RINT1	1
GO:1990351	GO:1990351	transporter complex	4/344	71/4368	0.822147	0.98695	0.974538	AMIGO1/MCU/ATP1B1/SCN2A	4
GO:0016591	GO:0016591	RNA polymerase II, holoenzyme	1/344	22/4368	0.83621	0.98695	0.974538	GTF2A1	1
GO:0031970	GO:0031970	organelle envelope lumen	1/344	22/4368	0.83621	0.98695	0.974538	PRELID1	1
GO:1902493	GO:1902493	acetyltransferase complex	1/344	22/4368	0.83621	0.98695	0.974538	MEAF6	1
GO:0000323	GO:0000323	lytic vacuole	4/344	73/4368	0.838471	0.98695	0.974538	SNAP23/LAPTM5/CTSF/LAMP3	4
GO:0005764	GO:0005764	lysosome	4/344	73/4368	0.838471	0.98695	0.974538	SNAP23/LAPTM5/CTSF/LAMP3	4
GO:0019866	GO:0019866	organelle inner membrane	7/344	121/4368	0.851747	0.997382	0.984839	MCU/ALAS1/MPC2/SLC25A38/TTC19/ETFDH/ALAS2	7
GO:0030027	GO:0030027	lamellipodium	1/344	24/4368	0.861116	0.999177	0.986612	PKN2	1
GO:0045111	GO:0045111	intermediate filament cytoskeleton	2/344	43/4368	0.863897	0.999177	0.986612	PKN2/LOC443402	2
GO:1902494	GO:1902494	catalytic complex	21/344	329/4368	0.877353	0.999177	0.986612	RNASEH2C/GTF2A1/PRKAB2/DNAH3/ATG13/GSK3B/MEAF6/DYNC1LI2/UBR2/DDB2/ATP6V0A2/BECN1/ELP6/CCNT1/ANAPC4/DNAH12/MGA/RNF168/FBXO32/PPP2R5A/CUL5	21
GO:0016469	GO:0016469	proton-transporting two-sector ATPase complex	1/344	27/4368	0.891573	0.999177	0.986612	ATP6V0A2	1
GO:0055029	GO:0055029	nuclear DNA-directed RNA polymerase complex	1/344	27/4368	0.891573	0.999177	0.986612	GTF2A1	1
GO:0043296	GO:0043296	apical junction complex	1/344	29/4368	0.908078	0.999177	0.986612	PKN2	1
GO:0030054	GO:0030054	cell junction	13/344	225/4368	0.912573	0.999177	0.986612	ARF4/SV2B/GSK3B/PKN2/SNAP23/FXR1/DSC1/DDB2/PI4K2A/ATP1B1/ERC1/MYO1E/SSX2IP	13
GO:0031981	GO:0031981	nuclear lumen	30/344	469/4368	0.914368	0.999177	0.986612	GIT2/GTF2A1/NUP43/SRP54/GSK3B/ALAS1/PKN2/SNAP23/MEAF6/MFAP1/USP15/DDB2/NAIF1/REPS1/BECN1/CSTF1/MRPL2/WDR74/RPS6/CCNT1/ABHD14B/BRMS1/MGA/NCOA2/RPA1/FTO/RNF168/HNRNPK/FBXO32/ZGPAT	30
GO:0005681	GO:0005681	spliceosomal complex	2/344	51/4368	0.919501	0.999177	0.986612	MFAP1/HNRNPK	2
GO:0030424	GO:0030424	axon	1/344	32/4368	0.928258	0.999177	0.986612	KIF1B	1
GO:0045202	GO:0045202	synapse	7/344	139/4368	0.93062	0.999177	0.986612	ARF4/SV2B/GSK3B/SNAP23/FXR1/PI4K2A/ERC1	7
GO:0000428	GO:0000428	DNA-directed RNA polymerase complex	1/344	34/4368	0.939191	0.999177	0.986612	GTF2A1	1
GO:0030880	GO:0030880	RNA polymerase complex	1/344	34/4368	0.939191	0.999177	0.986612	GTF2A1	1
GO:1904949	GO:1904949	ATPase complex	1/344	35/4368	0.944018	0.999177	0.986612	ATP6V0A2	1
GO:0098794	GO:0098794	postsynapse	2/344	57/4368	0.946346	0.999177	0.986612	ARF4/FXR1	2
GO:0030312	GO:0030312	external encapsulating structure	1/344	36/4368	0.948462	0.999177	0.986612	MFAP1	1
GO:0031012	GO:0031012	extracellular matrix	1/344	36/4368	0.948462	0.999177	0.986612	MFAP1	1
GO:0098796	GO:0098796	membrane protein complex	13/344	241/4368	0.95083	0.999177	0.986612	UBAP1/AMIGO1/AP2B1/MCU/AP1G1/SNAP23/MTX3/ATP6V0A2/PDZD11/BECN1/ATP1B1/SCN2A/AP3M2	13
GO:0043235	GO:0043235	receptor complex	1/344	38/4368	0.956323	0.999177	0.986612	NOTCH2	1
GO:0097060	GO:0097060	synaptic membrane	1/344	38/4368	0.956323	0.999177	0.986612	PI4K2A	1
GO:0098800	GO:0098800	inner mitochondrial membrane protein complex	1/344	39/4368	0.959793	0.999177	0.986612	MCU	1
GO:0005882	GO:0005882	intermediate filament	1/344	40/4368	0.962988	0.999177	0.986612	LOC443402	1
GO:0000786	GO:0000786	nucleosome	1/344	42/4368	0.968638	0.999177	0.986612	SHPRH	1
GO:0005783	GO:0005783	endoplasmic reticulum	15/344	287/4368	0.972453	0.999177	0.986612	PHEX/SRP54/FAIM2/SRP72/RIC3/HPD/ERLIN2/ELOVL6/RAP1GDS1/KCNRG/BECN1/RPS6/RINT1/TMEM199/HSPA13	15
GO:0000785	GO:0000785	chromatin	4/344	110/4368	0.978402	0.999177	0.986612	MEAF6/CBX3/UBR2/SHPRH	4
GO:0032993	GO:0032993	protein-DNA complex	5/344	129/4368	0.979099	0.999177	0.986612	GTF2A1/MEAF6/CBX3/UBR2/SHPRH	5
GO:0098797	GO:0098797	plasma membrane protein complex	3/344	100/4368	0.98817	0.999177	0.986612	AMIGO1/ATP1B1/SCN2A	3
GO:0005730	GO:0005730	nucleolus	4/344	130/4368	0.993638	0.999177	0.986612	MEAF6/WDR74/RPS6/ABHD14B	4
GO:0031984	GO:0031984	organelle subcompartment	8/344	212/4368	0.995655	0.999177	0.986612	CNST/HPD/ERLIN2/ELOVL6/BECN1/WDR11/ATP7A/TMEM199	8
GO:0005789	GO:0005789	endoplasmic reticulum membrane	5/344	178/4368	0.998894	0.999177	0.986612	HPD/ERLIN2/ELOVL6/BECN1/TMEM199	5
GO:0098827	GO:0098827	endoplasmic reticulum subcompartment	5/344	179/4368	0.998962	0.999177	0.986612	HPD/ERLIN2/ELOVL6/BECN1/TMEM199	5
GO:0042175	GO:0042175	nuclear outer membrane-endoplasmic reticulum membrane network	5/344	181/4368	0.999087	0.999177	0.986612	HPD/ERLIN2/ELOVL6/BECN1/TMEM199	5
GO:0005615	GO:0005615	extracellular space	6/344	203/4368	0.999177	0.999177	0.986612	IL34/IL16/IL2/LOXL3/GHRL/SOSTDC1	6

## Sheet: BB_F vs. WW_F
source	ID	Description	GeneRatio	BgRatio	pvalue	p.adjust	qvalue	geneID	Count
GO:MF	GO:0000977	RNA polymerase II transcription regulatory region sequence-specific DNA binding	7/156	60/4178	0.00646888	0.428048	0.407754	CDC5L/HESX1/NFIL3/TBX15/MEF2A/MGA/NCOA2	7
GO:MF	GO:0140110	transcription regulator activity	15/156	201/4178	0.00741864	0.428048	0.407754	CDC5L/HESX1/NFIL3/TBX15/LHX4/PPARG/NCOA1/ARRB1/ING4/MGA/NCOA2/NR1I3/POU2F3/CREBRF/TFCP2L1	15
GO:MF	GO:0004672	protein kinase activity	11/156	130/4178	0.0086559	0.428048	0.407754	MAP4K1/BCKDK/PKN2/STRADA/ATR/GRK7/CLK4/MAP2K7/FYN/CLK3/BMPR1A	11
GO:MF	GO:0003713	transcription coactivator activity	4/156	24/4178	0.0110848	0.428048	0.407754	NCOA1/ARRB1/ING4/NCOA2	4
GO:MF	GO:0001217	DNA-binding transcription repressor activity	3/156	14/4178	0.0137251	0.428048	0.407754	HESX1/NFIL3/TBX15	3
GO:MF	GO:0001227	DNA-binding transcription repressor activity, RNA polymerase II-specific	3/156	14/4178	0.0137251	0.428048	0.407754	HESX1/NFIL3/TBX15	3
GO:MF	GO:0003677	DNA binding	25/156	435/4178	0.0176465	0.428048	0.407754	HNRNPK/PNN/CDC5L/BAZ2A/NFYC/ZNF605/HESX1/NFIL3/ZNF382/ZFAND5/TBX15/LIG4/LHX4/PPARG/SMAD7/PCNA/MEF2A/ORC2/ZNF613/MGA/NCOA2/RPA1/NR1I3/POU2F3/TFCP2L1	25
GO:MF	GO:1990837	sequence-specific double-stranded DNA binding	8/156	90/4178	0.0182531	0.428048	0.407754	CDC5L/HESX1/NFIL3/TBX15/MEF2A/ORC2/MGA/NCOA2	8
GO:MF	GO:0000976	transcription cis-regulatory region binding	7/156	75/4178	0.0208959	0.428048	0.407754	CDC5L/HESX1/NFIL3/TBX15/MEF2A/MGA/NCOA2	7
GO:MF	GO:0001067	transcription regulatory region nucleic acid binding	7/156	75/4178	0.0208959	0.428048	0.407754	CDC5L/HESX1/NFIL3/TBX15/MEF2A/MGA/NCOA2	7
GO:MF	GO:0032559	adenyl ribonucleotide binding	23/156	398/4178	0.0213817	0.428048	0.407754	MAP4K1/BCKDK/ATP2B3/DCK/ACACA/KATNAL2/FBP1/PKN2/LIG4/STRADA/ATR/GRK7/CLK4/YARS2/HSPA13/MAP2K7/DNAH12/CTPS2/FYN/CLK3/KIF11/HLTF/BMPR1A	23
GO:MF	GO:0008238	exopeptidase activity	4/156	30/4178	0.0240535	0.428048	0.407754	TPP1/ACE2/ADAM10/CPA6	4
GO:MF	GO:0061629	RNA polymerase II-specific DNA-binding transcription factor binding	4/156	31/4178	0.0268369	0.428048	0.407754	UBXN7/FBP1/NCOA1/NCOA2	4
GO:MF	GO:0043565	sequence-specific DNA binding	10/156	134/4178	0.02701	0.428048	0.407754	CDC5L/HESX1/NFIL3/TBX15/PPARG/MEF2A/ORC2/MGA/NCOA2/NR1I3	10
GO:MF	GO:0003700	DNA-binding transcription factor activity	11/156	155/4178	0.0289801	0.428048	0.407754	CDC5L/HESX1/NFIL3/TBX15/LHX4/PPARG/MGA/NR1I3/POU2F3/CREBRF/TFCP2L1	11
GO:MF	GO:0000978	RNA polymerase II cis-regulatory region sequence-specific DNA binding	5/156	47/4178	0.029514	0.428048	0.407754	HESX1/NFIL3/TBX15/MGA/NCOA2	5
GO:MF	GO:0016301	kinase activity	13/156	196/4178	0.0300695	0.428048	0.407754	MAP4K1/BCKDK/DCK/PKN2/STRADA/ATR/GRK7/CLK4/MAP2K7/FYN/CLK3/BMPR1A/NAGK	13
GO:MF	GO:0016772	transferase activity, transferring phosphorus-containing groups	15/156	240/4178	0.0328027	0.435654	0.414998	MAP4K1/BCKDK/DCK/PKN2/STRADA/ATR/GRK7/CLK4/SGMS2/PCYT1A/MAP2K7/FYN/CLK3/BMPR1A/NAGK	15
GO:MF	GO:0005524	ATP binding	22/156	394/4178	0.0342042	0.435654	0.414998	MAP4K1/BCKDK/ATP2B3/DCK/ACACA/KATNAL2/PKN2/LIG4/STRADA/ATR/GRK7/CLK4/YARS2/HSPA13/MAP2K7/DNAH12/CTPS2/FYN/CLK3/KIF11/HLTF/BMPR1A	22
GO:MF	GO:0016773	phosphotransferase activity, alcohol group as acceptor	11/156	164/4178	0.0413397	0.454282	0.432743	MAP4K1/BCKDK/PKN2/STRADA/ATR/GRK7/CLK4/MAP2K7/FYN/CLK3/BMPR1A	11
GO:MF	GO:0030554	adenyl nucleotide binding	23/156	426/4178	0.0427512	0.454282	0.432743	MAP4K1/BCKDK/ATP2B3/DCK/ACACA/KATNAL2/FBP1/PKN2/LIG4/STRADA/ATR/GRK7/CLK4/YARS2/HSPA13/MAP2K7/DNAH12/CTPS2/FYN/CLK3/KIF11/HLTF/BMPR1A	23
GO:MF	GO:0000987	cis-regulatory region sequence-specific DNA binding	5/156	52/4178	0.0431524	0.454282	0.432743	HESX1/NFIL3/TBX15/MGA/NCOA2	5
GO:MF	GO:0003690	double-stranded DNA binding	8/156	106/4178	0.0431755	0.454282	0.432743	CDC5L/HESX1/NFIL3/TBX15/MEF2A/ORC2/MGA/NCOA2	8
GO:MF	GO:0008047	enzyme activator activity	6/156	72/4178	0.0507461	0.458908	0.43715	ARHGAP10/STRADA/DOCK4/ARRB1/MNAT1/PCNA	6
GO:MF	GO:0004532	RNA exonuclease activity	2/156	10/4178	0.0512004	0.458908	0.43715	CNOT6L/XRN1	2
GO:MF	GO:0016896	RNA exonuclease activity, producing 5'-phosphomonoesters	2/156	10/4178	0.0512004	0.458908	0.43715	CNOT6L/XRN1	2
GO:MF	GO:0043539	protein serine/threonine kinase activator activity	2/156	10/4178	0.0512004	0.458908	0.43715	STRADA/MNAT1	2
GO:MF	GO:0004674	protein serine/threonine kinase activity	7/156	92/4178	0.0547673	0.473346	0.450904	MAP4K1/PKN2/ATR/GRK7/CLK4/CLK3/BMPR1A	7
GO:MF	GO:0042802	identical protein binding	13/156	216/4178	0.0582314	0.485931	0.462892	CDC5L/HESX1/NFIL3/MPC2/FBP1/TBX15/IFIT2/ANGPTL7/TMX2/GJB2/ADAM10/DCTPP1/TYW5	13
GO:MF	GO:0000981	DNA-binding transcription factor activity, RNA polymerase II-specific	7/156	96/4178	0.0659716	0.532171	0.50694	CDC5L/HESX1/NFIL3/TBX15/LHX4/PPARG/POU2F3	7
GO:MF	GO:0140297	DNA-binding transcription factor binding	4/156	42/4178	0.0698427	0.541022	0.515371	UBXN7/FBP1/NCOA1/NCOA2	4
GO:MF	GO:0016796	exonuclease activity, active with either ribo- or deoxyribonucleic acids and producing 5'-phosphomonoesters	2/156	12/4178	0.0715401	0.541022	0.515371	CNOT6L/XRN1	2
GO:MF	GO:0016706	2-oxoglutarate-dependent dioxygenase activity	2/156	13/4178	0.0825322	0.54162	0.51594	FTO/TYW5	2
GO:MF	GO:0016922	nuclear receptor binding	2/156	13/4178	0.0825322	0.54162	0.51594	NCOA1/NCOA2	2
GO:MF	GO:0030695	GTPase regulator activity	5/156	63/4178	0.084622	0.54162	0.51594	FGD4/ARHGAP10/DOCK4/ARRB1/DOCK10	5
GO:MF	GO:0060589	nucleoside-triphosphatase regulator activity	5/156	63/4178	0.084622	0.54162	0.51594	FGD4/ARHGAP10/DOCK4/ARRB1/DOCK10	5
GO:MF	GO:0003712	transcription coregulator activity	4/156	45/4178	0.0854493	0.54162	0.51594	NCOA1/ARRB1/ING4/NCOA2	4
GO:MF	GO:0016874	ligase activity	4/156	45/4178	0.0854493	0.54162	0.51594	ACACA/LIG4/YARS2/CTPS2	4
GO:MF	GO:0000049	tRNA binding	2/156	14/4178	0.0940001	0.54162	0.51594	TYW5/XPOT	2
GO:MF	GO:0004180	carboxypeptidase activity	2/156	14/4178	0.0940001	0.54162	0.51594	ACE2/CPA6	2
GO:MF	GO:0032182	ubiquitin-like protein binding	2/156	14/4178	0.0940001	0.54162	0.51594	UBXN7/RNF168	2
GO:MF	GO:0043130	ubiquitin binding	2/156	14/4178	0.0940001	0.54162	0.51594	UBXN7/RNF168	2
GO:MF	GO:0030295	protein kinase activator activity	2/156	15/4178	0.105893	0.541934	0.51624	STRADA/MNAT1	2
GO:MF	GO:0004252	serine-type endopeptidase activity	4/156	49/4178	0.108651	0.541934	0.51624	TPP1/KLK6/RHBDD1/TMPRSS11A	4
GO:MF	GO:0005509	calcium ion binding	9/156	151/4178	0.109696	0.541934	0.51624	HPCAL4/CALML4/SCUBE2/PLA2G2D/FBLN5/GJB2/CIB4/SUSD1/CAPS2	9
GO:MF	GO:0008134	transcription factor binding	4/156	50/4178	0.114854	0.541934	0.51624	UBXN7/FBP1/NCOA1/NCOA2	4
GO:MF	GO:0015631	tubulin binding	4/156	50/4178	0.114854	0.541934	0.51624	KATNAL2/TBCB/TUBGCP4/KIF11	4
GO:MF	GO:0005096	GTPase activator activity	3/156	32/4178	0.115319	0.541934	0.51624	ARHGAP10/DOCK4/ARRB1	3
GO:MF	GO:0016667	oxidoreductase activity, acting on a sulfur group of donors	2/156	16/4178	0.118165	0.541934	0.51624	MSRB3/TMX2	2
GO:MF	GO:0019209	kinase activator activity	2/156	16/4178	0.118165	0.541934	0.51624	STRADA/MNAT1	2
GO:MF	GO:0051015	actin filament binding	2/156	16/4178	0.118165	0.541934	0.51624	TPM4/SHROOM4	2
GO:MF	GO:0005085	guanyl-nucleotide exchange factor activity	3/156	33/4178	0.123555	0.541934	0.51624	FGD4/DOCK4/DOCK10	3
GO:MF	GO:0003777	microtubule motor activity	2/156	17/4178	0.13077	0.541934	0.51624	DNAH12/KIF11	2
GO:MF	GO:0004527	exonuclease activity	2/156	17/4178	0.13077	0.541934	0.51624	CNOT6L/XRN1	2
GO:MF	GO:0004713	protein tyrosine kinase activity	2/156	17/4178	0.13077	0.541934	0.51624	CLK4/FYN	2
GO:MF	GO:0005342	organic acid transmembrane transporter activity	2/156	17/4178	0.13077	0.541934	0.51624	SFXN1/MPC2	2
GO:MF	GO:0046943	carboxylic acid transmembrane transporter activity	2/156	17/4178	0.13077	0.541934	0.51624	SFXN1/MPC2	2
GO:MF	GO:0008236	serine-type peptidase activity	4/156	53/4178	0.134364	0.541934	0.51624	TPP1/KLK6/RHBDD1/TMPRSS11A	4
GO:MF	GO:0017171	serine hydrolase activity	4/156	53/4178	0.134364	0.541934	0.51624	TPP1/KLK6/RHBDD1/TMPRSS11A	4
GO:MF	GO:0019904	protein domain specific binding	4/156	53/4178	0.134364	0.541934	0.51624	CDC5L/ADAM10/NCOA2/OSTF1	4
GO:MF	GO:0046983	protein dimerization activity	10/156	182/4178	0.140583	0.557724	0.531281	NFYC/HESX1/TBX15/AGTR1/NCOA1/ADAM10/MEF2A/MGA/NCOA2/TYW5	10
GO:MF	GO:0008081	phosphoric diester hydrolase activity	2/156	18/4178	0.143667	0.560765	0.534178	TDP1/PDE4C	2
GO:MF	GO:0008233	peptidase activity	10/156	192/4178	0.178567	0.663597	0.632135	BACE2/TPP1/KLK6/ACE2/RHBDD1/CYM/TMPRSS11A/ADAM10/USP53/CPA6	10
GO:MF	GO:0004175	endopeptidase activity	7/156	124/4178	0.179559	0.663597	0.632135	BACE2/TPP1/KLK6/RHBDD1/CYM/TMPRSS11A/ADAM10	7
GO:MF	GO:0004540	RNA nuclease activity	2/156	21/4178	0.183734	0.663597	0.632135	CNOT6L/XRN1	2
GO:MF	GO:0042393	histone binding	2/156	21/4178	0.183734	0.663597	0.632135	ING4/RNF168	2
GO:MF	GO:0140030	modification-dependent protein binding	2/156	21/4178	0.183734	0.663597	0.632135	ING4/RNF168	2
GO:MF	GO:0008092	cytoskeletal protein binding	7/156	127/4178	0.195001	0.663597	0.632135	KATNAL2/FRMD3/TBCB/TPM4/SHROOM4/TUBGCP4/KIF11	7
GO:MF	GO:0003774	cytoskeletal motor activity	2/156	22/4178	0.197434	0.663597	0.632135	DNAH12/KIF11	2
GO:MF	GO:0004190	aspartic-type endopeptidase activity	2/156	22/4178	0.197434	0.663597	0.632135	BACE2/CYM	2
GO:MF	GO:0008235	metalloexopeptidase activity	2/156	22/4178	0.197434	0.663597	0.632135	ADAM10/CPA6	2
GO:MF	GO:0070001	aspartic-type peptidase activity	2/156	22/4178	0.197434	0.663597	0.632135	BACE2/CYM	2
GO:MF	GO:0015085	calcium ion transmembrane transporter activity	2/156	23/4178	0.211254	0.700322	0.667119	ATP2B3/ITPR2	2
GO:MF	GO:0070851	growth factor receptor binding	2/156	24/4178	0.225167	0.727282	0.692801	IL5/IL4	2
GO:MF	GO:0140097	catalytic activity, acting on DNA	3/156	44/4178	0.225397	0.727282	0.692801	LIG4/FTO/HLTF	3
GO:MF	GO:0001664	G protein-coupled receptor binding	3/156	45/4178	0.235394	0.749543	0.714006	AGTR1/ARRB1/WNT2	3
GO:MF	GO:0140993	histone modifying activity	2/156	25/4178	0.239147	0.751605	0.71597	ING4/RNF168	2
GO:MF	GO:0008514	organic anion transmembrane transporter activity	2/156	26/4178	0.253169	0.773219	0.736559	SFXN1/MPC2	2
GO:MF	GO:0019829	ATPase-coupled monoatomic cation transmembrane transporter activity	2/156	26/4178	0.253169	0.773219	0.736559	ATP2B3/ATP6V0A4	2
GO:MF	GO:0003682	chromatin binding	3/156	47/4178	0.25561	0.773219	0.736559	HESX1/NCOA2/RNF168	3
GO:MF	GO:0051213	dioxygenase activity	2/156	29/4178	0.295274	0.787942	0.750584	FTO/TYW5	2
GO:MF	GO:0140677	molecular function activator activity	11/156	246/4178	0.311029	0.787942	0.750584	UCN/IL5/ARHGAP10/IL4/STRADA/DOCK4/PDGFD/ARRB1/MNAT1/PCNA/WNT2	11
GO:MF	GO:0004715	non-membrane spanning protein tyrosine kinase activity	1/156	10/4178	0.316789	0.787942	0.750584	FYN	1
GO:MF	GO:0016769	transferase activity, transferring nitrogenous groups	1/156	10/4178	0.316789	0.787942	0.750584	GOT2	1
GO:MF	GO:0016814	hydrolase activity, acting on carbon-nitrogen (but not peptide) bonds, in cyclic amidines	1/156	10/4178	0.316789	0.787942	0.750584	AMPD3	1
GO:MF	GO:0016879	ligase activity, forming carbon-nitrogen bonds	1/156	10/4178	0.316789	0.787942	0.750584	CTPS2	1
GO:MF	GO:0019239	deaminase activity	1/156	10/4178	0.316789	0.787942	0.750584	AMPD3	1
GO:MF	GO:0044325	transmembrane transporter binding	1/156	10/4178	0.316789	0.787942	0.750584	ITPR2	1
GO:MF	GO:0070063	RNA polymerase binding	1/156	10/4178	0.316789	0.787942	0.750584	PKN2	1
GO:MF	GO:0140034	methylation-dependent protein binding	1/156	10/4178	0.316789	0.787942	0.750584	ING4	1
GO:MF	GO:0004553	hydrolase activity, hydrolyzing O-glycosyl compounds	2/156	32/4178	0.337042	0.787942	0.750584	LYZL4/GANAB	2
GO:MF	GO:0015276	ligand-gated monoatomic ion channel activity	2/156	32/4178	0.337042	0.787942	0.750584	ITPR2/GRIA3	2
GO:MF	GO:0022834	ligand-gated channel activity	2/156	32/4178	0.337042	0.787942	0.750584	ITPR2/GRIA3	2
GO:MF	GO:0140640	catalytic activity, acting on a nucleic acid	7/156	152/4178	0.339595	0.787942	0.750584	CNOT6L/XRN1/LIG4/YARS2/FTO/HLTF/TYW5	7
GO:MF	GO:0004181	metallocarboxypeptidase activity	1/156	11/4178	0.342361	0.787942	0.750584	CPA6	1
GO:MF	GO:0005319	lipid transporter activity	1/156	11/4178	0.342361	0.787942	0.750584	NPC1L1	1
GO:MF	GO:0008080	N-acetyltransferase activity	1/156	11/4178	0.342361	0.787942	0.750584	ING4	1
GO:MF	GO:0008227	G protein-coupled amine receptor activity	1/156	11/4178	0.342361	0.787942	0.750584	LOC101103482	1
GO:MF	GO:0008408	3'-5' exonuclease activity	1/156	11/4178	0.342361	0.787942	0.750584	CNOT6L	1
GO:MF	GO:0015171	amino acid transmembrane transporter activity	1/156	11/4178	0.342361	0.787942	0.750584	SFXN1	1
GO:MF	GO:0019905	syntaxin binding	1/156	11/4178	0.342361	0.787942	0.750584	SNAP23	1
GO:MF	GO:0008083	growth factor activity	3/156	56/4178	0.348462	0.787942	0.750584	IL5/IL4/PDGFD	3
GO:MF	GO:0061630	ubiquitin protein ligase activity	2/156	33/4178	0.350816	0.787942	0.750584	RNF168/PELI1	2
GO:MF	GO:0042803	protein homodimerization activity	4/156	81/4178	0.35828	0.787942	0.750584	HESX1/TBX15/ADAM10/TYW5	4
GO:MF	GO:0004842	ubiquitin-protein transferase activity	3/156	57/4178	0.358804	0.787942	0.750584	HUWE1/RNF168/PELI1	3
GO:MF	GO:0031267	small GTPase binding	2/156	34/4178	0.364492	0.787942	0.750584	PKN2/XPOT	2
GO:MF	GO:0004623	phospholipase A2 activity	1/156	12/4178	0.366981	0.787942	0.750584	PLA2G2D	1
GO:MF	GO:0016860	intramolecular oxidoreductase activity	1/156	12/4178	0.366981	0.787942	0.750584	PDIA5	1
GO:MF	GO:0019199	transmembrane receptor protein kinase activity	1/156	12/4178	0.366981	0.787942	0.750584	BMPR1A	1
GO:MF	GO:0019205	nucleobase-containing compound kinase activity	1/156	12/4178	0.366981	0.787942	0.750584	DCK	1
GO:MF	GO:0061783	peptidoglycan muralytic activity	1/156	12/4178	0.366981	0.787942	0.750584	LYZL4	1
GO:MF	GO:0140098	catalytic activity, acting on RNA	5/156	108/4178	0.377598	0.787942	0.750584	CNOT6L/XRN1/YARS2/FTO/TYW5	5
GO:MF	GO:0019887	protein kinase regulator activity	2/156	35/4178	0.378059	0.787942	0.750584	STRADA/MNAT1	2
GO:MF	GO:0140657	ATP-dependent activity	7/156	160/4178	0.389223	0.787942	0.750584	ATP2B3/KATNAL2/HSPA13/ATP6V0A4/DNAH12/KIF11/HLTF	7
GO:MF	GO:0004879	nuclear receptor activity	1/156	13/4178	0.390685	0.787942	0.750584	PPARG	1
GO:MF	GO:0022824	transmitter-gated monoatomic ion channel activity	1/156	13/4178	0.390685	0.787942	0.750584	GRIA3	1
GO:MF	GO:0022835	transmitter-gated channel activity	1/156	13/4178	0.390685	0.787942	0.750584	GRIA3	1
GO:MF	GO:0038024	cargo receptor activity	1/156	13/4178	0.390685	0.787942	0.750584	TFRC	1
GO:MF	GO:0098531	ligand-activated transcription factor activity	1/156	13/4178	0.390685	0.787942	0.750584	PPARG	1
GO:MF	GO:0061659	ubiquitin-like protein ligase activity	2/156	36/4178	0.391506	0.787942	0.750584	RNF168/PELI1	2
GO:MF	GO:0008237	metallopeptidase activity	3/156	61/4178	0.399891	0.787942	0.750584	ACE2/ADAM10/CPA6	3
GO:MF	GO:0008017	microtubule binding	2/156	37/4178	0.404822	0.787942	0.750584	KATNAL2/KIF11	2
GO:MF	GO:0042626	ATPase-coupled transmembrane transporter activity	2/156	37/4178	0.404822	0.787942	0.750584	ATP2B3/ATP6V0A4	2
GO:MF	GO:0051020	GTPase binding	2/156	37/4178	0.404822	0.787942	0.750584	PKN2/XPOT	2
GO:MF	GO:0019787	ubiquitin-like protein transferase activity	3/156	62/4178	0.410062	0.787942	0.750584	HUWE1/RNF168/PELI1	3
GO:MF	GO:0000149	SNARE binding	1/156	14/4178	0.413507	0.787942	0.750584	SNAP23	1
GO:MF	GO:0016538	cyclin-dependent protein serine/threonine kinase regulator activity	1/156	14/4178	0.413507	0.787942	0.750584	MNAT1	1
GO:MF	GO:0016798	hydrolase activity, acting on glycosyl bonds	2/156	38/4178	0.418	0.789892	0.752441	LYZL4/GANAB	2
GO:MF	GO:0019207	kinase regulator activity	2/156	39/4178	0.43103	0.789892	0.752441	STRADA/MNAT1	2
GO:MF	GO:0140101	catalytic activity, acting on a tRNA	2/156	39/4178	0.43103	0.789892	0.752441	YARS2/TYW5	2
GO:MF	GO:0016407	acetyltransferase activity	1/156	15/4178	0.435479	0.789892	0.752441	ING4	1
GO:MF	GO:0030594	neurotransmitter receptor activity	1/156	15/4178	0.435479	0.789892	0.752441	GRIA3	1
GO:MF	GO:0099094	ligand-gated monoatomic cation channel activity	1/156	15/4178	0.435479	0.789892	0.752441	ITPR2	1
GO:MF	GO:0016755	aminoacyltransferase activity	3/156	65/4178	0.440243	0.789892	0.752441	HUWE1/RNF168/PELI1	3
GO:MF	GO:0031625	ubiquitin protein ligase binding	2/156	40/4178	0.443906	0.789892	0.752441	UBXN7/ARRB1	2
GO:MF	GO:0044389	ubiquitin-like protein ligase binding	2/156	40/4178	0.443906	0.789892	0.752441	UBXN7/ARRB1	2
GO:MF	GO:0000287	magnesium ion binding	2/156	41/4178	0.45662	0.795002	0.757309	CIB4/DCTPP1	2
GO:MF	GO:0005262	calcium channel activity	1/156	16/4178	0.456633	0.795002	0.757309	ITPR2	1
GO:MF	GO:0016410	N-acyltransferase activity	1/156	16/4178	0.456633	0.795002	0.757309	ING4	1
GO:MF	GO:0030234	enzyme regulator activity	8/156	200/4178	0.473497	0.80723	0.768958	FGD4/ARHGAP10/STRADA/DOCK4/ARRB1/MNAT1/PCNA/DOCK10	8
GO:MF	GO:0042625	ATPase-coupled ion transmembrane transporter activity	1/156	17/4178	0.477	0.80723	0.768958	ATP6V0A4	1
GO:MF	GO:0044769	ATPase activity, coupled to transmembrane movement of ions, rotational mechanism	1/156	17/4178	0.477	0.80723	0.768958	ATP6V0A4	1
GO:MF	GO:0046961	proton-transporting ATPase activity, rotational mechanism	1/156	17/4178	0.477	0.80723	0.768958	ATP6V0A4	1
GO:MF	GO:0140662	ATP-dependent protein folding chaperone	1/156	18/4178	0.496608	0.834577	0.795008	HSPA13	1
GO:MF	GO:0004812	aminoacyl-tRNA ligase activity	1/156	19/4178	0.515485	0.854434	0.813923	YARS2	1
GO:MF	GO:0016875	ligase activity, forming carbon-oxygen bonds	1/156	19/4178	0.515485	0.854434	0.813923	YARS2	1
GO:MF	GO:0004620	phospholipase activity	1/156	21/4178	0.551155	0.901286	0.858554	PLA2G2D	1
GO:MF	GO:0004518	nuclease activity	2/156	49/4178	0.551944	0.901286	0.858554	CNOT6L/XRN1	2
GO:MF	GO:0016746	acyltransferase activity	5/156	134/4178	0.566268	0.901286	0.858554	LPGAT1/ING4/HUWE1/RNF168/PELI1	5
GO:MF	GO:0030170	pyridoxal phosphate binding	1/156	22/4178	0.567998	0.901286	0.858554	GOT2	1
GO:MF	GO:0070279	vitamin B6 binding	1/156	22/4178	0.567998	0.901286	0.858554	GOT2	1
GO:MF	GO:0042578	phosphoric ester hydrolase activity	3/156	79/4178	0.571599	0.901286	0.858554	FBP1/TDP1/PDE4C	3
GO:MF	GO:0015399	primary active transmembrane transporter activity	2/156	51/4178	0.573881	0.901286	0.858554	ATP2B3/ATP6V0A4	2
GO:MF	GO:0005230	extracellular ligand-gated monoatomic ion channel activity	1/156	23/4178	0.584214	0.901286	0.858554	GRIA3	1
GO:MF	GO:0003779	actin binding	2/156	52/4178	0.584556	0.901286	0.858554	TPM4/SHROOM4	2
GO:MF	GO:0022853	active monoatomic ion transmembrane transporter activity	2/156	52/4178	0.584556	0.901286	0.858554	ATP2B3/ATP6V0A4	2
GO:MF	GO:0005125	cytokine activity	3/156	82/4178	0.597209	0.901286	0.858554	IL5/IL4/WNT2	3
GO:MF	GO:0003743	translation initiation factor activity	1/156	24/4178	0.599825	0.901286	0.858554	EIF1	1
GO:MF	GO:0004843	cysteine-type deubiquitinase activity	1/156	24/4178	0.599825	0.901286	0.858554	USP53	1
GO:MF	GO:0044183	protein folding chaperone	1/156	24/4178	0.599825	0.901286	0.858554	HSPA13	1
GO:MF	GO:0008094	ATP-dependent activity, acting on DNA	1/156	25/4178	0.614853	0.901286	0.858554	HLTF	1
GO:MF	GO:0016765	transferase activity, transferring alkyl or aryl (other than methyl) groups	1/156	25/4178	0.614853	0.901286	0.858554	FDFT1	1
GO:MF	GO:0016705	oxidoreductase activity, acting on paired donors, with incorporation or reduction of molecular oxygen	2/156	55/4178	0.615398	0.901286	0.858554	FTO/TYW5	2
GO:MF	GO:0044877	protein-containing complex binding	5/156	142/4178	0.618549	0.901286	0.858554	HESX1/TPM4/SHROOM4/NCOA2/RNF168	5
GO:MF	GO:0008168	methyltransferase activity	2/156	56/4178	0.625284	0.901286	0.858554	METTL17/PRDM10	2
GO:MF	GO:0019783	ubiquitin-like protein peptidase activity	1/156	26/4178	0.62932	0.901286	0.858554	USP53	1
GO:MF	GO:0101005	deubiquitinase activity	1/156	26/4178	0.62932	0.901286	0.858554	USP53	1
GO:MF	GO:0015267	channel activity	4/156	115/4178	0.629411	0.901286	0.858554	ITPR2/AQP7/GJB2/GRIA3	4
GO:MF	GO:0022803	passive transmembrane transporter activity	4/156	115/4178	0.629411	0.901286	0.858554	ITPR2/AQP7/GJB2/GRIA3	4
GO:MF	GO:0005102	signaling receptor binding	9/156	262/4178	0.652956	0.918494	0.874946	LAMA4/UCN/IL5/IL4/AGTR1/PDGFD/ARRB1/WNT2/NCOA2	9
GO:MF	GO:0016853	isomerase activity	2/156	59/4178	0.653769	0.918494	0.874946	PDIA5/KATNAL2	2
GO:MF	GO:0004222	metalloendopeptidase activity	1/156	28/4178	0.656655	0.918494	0.874946	ADAM10	1
GO:MF	GO:0016817	hydrolase activity, acting on acid anhydrides	7/156	207/4178	0.662427	0.918494	0.874946	ATP2B3/KATNAL2/RAB30/DCTPP1/DIRAS3/ARHGAP5/HLTF	7
GO:MF	GO:0016818	hydrolase activity, acting on acid anhydrides, in phosphorus-containing anhydrides	7/156	207/4178	0.662427	0.918494	0.874946	ATP2B3/KATNAL2/RAB30/DCTPP1/DIRAS3/ARHGAP5/HLTF	7
GO:MF	GO:0016298	lipase activity	1/156	29/4178	0.669561	0.918494	0.874946	PLA2G2D	1
GO:MF	GO:0035091	phosphatidylinositol binding	1/156	29/4178	0.669561	0.918494	0.874946	ITPR2	1
GO:MF	GO:0016741	transferase activity, transferring one-carbon groups	2/156	61/4178	0.671791	0.918494	0.874946	METTL17/PRDM10	2
GO:MF	GO:0019899	enzyme binding	6/156	184/4178	0.692691	0.924626	0.880788	UBXN7/PKN2/ATP6V0A4/ARRB1/ADAM10/XPOT	6
GO:MF	GO:0016788	hydrolase activity, acting on ester bonds	6/156	185/4178	0.697739	0.924626	0.880788	CNOT6L/XRN1/FBP1/PLA2G2D/TDP1/PDE4C	6
GO:MF	GO:0001653	peptide receptor activity	1/156	33/4178	0.716541	0.924626	0.880788	AGTR1	1
GO:MF	GO:0008528	G protein-coupled peptide receptor activity	1/156	33/4178	0.716541	0.924626	0.880788	AGTR1	1
GO:MF	GO:0005215	transporter activity	10/156	307/4178	0.72151	0.924626	0.880788	SFXN1/ATP2B3/ITPR2/MPC2/NPC1L1/AQP7/SV2B/GJB2/ATP6V0A4/GRIA3	10
GO:MF	GO:0003729	mRNA binding	1/156	34/4178	0.72721	0.924626	0.880788	EDC3	1
GO:MF	GO:0016779	nucleotidyltransferase activity	1/156	35/4178	0.737479	0.924626	0.880788	PCYT1A	1
GO:MF	GO:0098772	molecular function regulator activity	13/156	398/4178	0.737568	0.924626	0.880788	UCN/FGD4/IL5/ARHGAP10/IL4/STRADA/DOCK4/PDGFD/ARRB1/MNAT1/PCNA/WNT2/DOCK10	13
GO:MF	GO:0003723	RNA binding	9/156	283/4178	0.741051	0.924626	0.880788	GAR1/HNRNPK/ZC3H7A/RBM7/YARS2/EDC3/SRP72/TYW5/XPOT	9
GO:MF	GO:0022836	gated channel activity	2/156	70/4178	0.743683	0.924626	0.880788	ITPR2/GRIA3	2
GO:MF	GO:0022839	monoatomic ion-gated channel activity	2/156	70/4178	0.743683	0.924626	0.880788	ITPR2/GRIA3	2
GO:MF	GO:0004896	cytokine receptor activity	1/156	36/4178	0.747364	0.924626	0.880788	IL12RB2	1
GO:MF	GO:0008135	translation factor activity, RNA binding	1/156	36/4178	0.747364	0.924626	0.880788	EIF1	1
GO:MF	GO:0016887	ATP hydrolysis activity	2/156	71/4178	0.750784	0.924626	0.880788	ATP2B3/KATNAL2	2
GO:MF	GO:0015078	proton transmembrane transporter activity	1/156	37/4178	0.756879	0.924626	0.880788	ATP6V0A4	1
GO:MF	GO:0046982	protein heterodimerization activity	2/156	73/4178	0.764482	0.924626	0.880788	NFYC/AGTR1	2
GO:MF	GO:0001216	DNA-binding transcription activator activity	1/156	38/4178	0.766038	0.924626	0.880788	CDC5L	1
GO:MF	GO:0001228	DNA-binding transcription activator activity, RNA polymerase II-specific	1/156	38/4178	0.766038	0.924626	0.880788	CDC5L	1
GO:MF	GO:0090079	translation regulator activity, nucleic acid binding	1/156	38/4178	0.766038	0.924626	0.880788	EIF1	1
GO:MF	GO:0030545	signaling receptor regulator activity	5/156	171/4178	0.774228	0.924626	0.880788	UCN/IL5/IL4/PDGFD/WNT2	5
GO:MF	GO:0030546	signaling receptor activator activity	5/156	171/4178	0.774228	0.924626	0.880788	UCN/IL5/IL4/PDGFD/WNT2	5
GO:MF	GO:0048018	receptor ligand activity	5/156	171/4178	0.774228	0.924626	0.880788	UCN/IL5/IL4/PDGFD/WNT2	5
GO:MF	GO:0140375	immune receptor activity	1/156	39/4178	0.774854	0.924626	0.880788	IL12RB2	1
GO:MF	GO:0016462	pyrophosphatase activity	6/156	205/4178	0.787115	0.924626	0.880788	ATP2B3/KATNAL2/RAB30/DCTPP1/DIRAS3/ARHGAP5	6
GO:MF	GO:0016810	hydrolase activity, acting on carbon-nitrogen (but not peptide) bonds	1/156	41/4178	0.791507	0.924626	0.880788	AMPD3	1
GO:MF	GO:0016829	lyase activity	1/156	41/4178	0.791507	0.924626	0.880788	APMAP	1
GO:MF	GO:0019842	vitamin binding	1/156	41/4178	0.791507	0.924626	0.880788	GOT2	1
GO:MF	GO:0022857	transmembrane transporter activity	9/156	298/4178	0.794025	0.924626	0.880788	SFXN1/ATP2B3/ITPR2/MPC2/AQP7/SV2B/GJB2/ATP6V0A4/GRIA3	9
GO:MF	GO:0003735	structural constituent of ribosome	3/156	112/4178	0.796781	0.924626	0.880788	RPL22L1/RPL4/MRPL51	3
GO:MF	GO:0030246	carbohydrate binding	1/156	42/4178	0.799369	0.924626	0.880788	GANAB	1
GO:MF	GO:0045182	translation regulator activity	1/156	42/4178	0.799369	0.924626	0.880788	EIF1	1
GO:MF	GO:0052689	carboxylic ester hydrolase activity	1/156	42/4178	0.799369	0.924626	0.880788	PLA2G2D	1
GO:MF	GO:0008270	zinc ion binding	6/156	209/4178	0.802361	0.924626	0.880788	ZFAND5/PPARG/RTN4IP1/CPA6/NR1I3/HLTF	6
GO:MF	GO:0019901	protein kinase binding	1/156	44/4178	0.81422	0.930505	0.886388	ADAM10	1
GO:MF	GO:0015075	monoatomic ion transmembrane transporter activity	5/156	181/4178	0.815153	0.930505	0.886388	SFXN1/ATP2B3/ITPR2/ATP6V0A4/GRIA3	5
GO:MF	GO:0005543	phospholipid binding	1/156	45/4178	0.821231	0.933042	0.888804	ITPR2	1
GO:MF	GO:0008234	cysteine-type peptidase activity	1/156	47/4178	0.834473	0.939504	0.89496	USP53	1
GO:MF	GO:0003924	GTPase activity	3/156	121/4178	0.837778	0.939504	0.89496	RAB30/DIRAS3/ARHGAP5	3
GO:MF	GO:0005126	cytokine receptor binding	2/156	86/4178	0.838565	0.939504	0.89496	IL5/IL4	2
GO:MF	GO:0017111	ribonucleoside triphosphate phosphatase activity	5/156	192/4178	0.853147	0.945402	0.900579	ATP2B3/KATNAL2/RAB30/DIRAS3/ARHGAP5	5
GO:MF	GO:1901702	salt transmembrane transporter activity	3/156	125/4178	0.853603	0.945402	0.900579	ATP2B3/ITPR2/MPC2	3
GO:MF	GO:0005506	iron ion binding	1/156	51/4178	0.858103	0.945402	0.900579	TYW5	1
GO:MF	GO:0019900	kinase binding	1/156	52/4178	0.863467	0.945402	0.900579	ADAM10	1
GO:MF	GO:0046873	metal ion transmembrane transporter activity	2/156	93/4178	0.869125	0.945402	0.900579	ATP2B3/ITPR2	2
GO:MF	GO:0022804	active transmembrane transporter activity	2/156	94/4178	0.873032	0.945402	0.900579	ATP2B3/ATP6V0A4	2
GO:MF	GO:0022890	inorganic cation transmembrane transporter activity	3/156	132/4178	0.878092	0.945402	0.900579	ATP2B3/ITPR2/ATP6V0A4	3
GO:MF	GO:0016747	acyltransferase activity, transferring groups other than amino-acyl groups	1/156	55/4178	0.878379	0.945402	0.900579	ING4	1
GO:MF	GO:0005179	hormone activity	1/156	56/4178	0.882981	0.945402	0.900579	UCN	1
GO:MF	GO:0005216	monoatomic ion channel activity	2/156	98/4178	0.887617	0.945402	0.900579	ITPR2/GRIA3	2
GO:MF	GO:0005198	structural molecule activity	5/156	209/4178	0.899045	0.945402	0.900579	RPL22L1/NEFM/RPL4/MRPL51/NUP98	5
GO:MF	GO:0008324	monoatomic cation transmembrane transporter activity	3/156	140/4178	0.9016	0.945402	0.900579	ATP2B3/ITPR2/ATP6V0A4	3
GO:MF	GO:0016791	phosphatase activity	1/156	61/4178	0.903519	0.945402	0.900579	FBP1	1
GO:MF	GO:0005525	GTP binding	3/156	143/4178	0.909313	0.945402	0.900579	RAB30/DIRAS3/ARHGAP5	3
GO:MF	GO:0016491	oxidoreductase activity	6/156	248/4178	0.910308	0.945402	0.900579	DCT/MSRB3/TMX2/RTN4IP1/FTO/TYW5	6
GO:MF	GO:0005261	monoatomic cation channel activity	1/156	64/4178	0.914079	0.945402	0.900579	ITPR2	1
GO:MF	GO:0019001	guanyl nucleotide binding	3/156	145/4178	0.914149	0.945402	0.900579	RAB30/DIRAS3/ARHGAP5	3
GO:MF	GO:0032561	guanyl ribonucleotide binding	3/156	145/4178	0.914149	0.945402	0.900579	RAB30/DIRAS3/ARHGAP5	3
GO:MF	GO:0046914	transition metal ion binding	7/156	298/4178	0.937132	0.965046	0.919292	ZFAND5/PPARG/RTN4IP1/CPA6/NR1I3/HLTF/TYW5	7
GO:MF	GO:0015318	inorganic molecular entity transmembrane transporter activity	3/156	168/4178	0.955189	0.979076	0.932656	ATP2B3/ITPR2/ATP6V0A4	3
GO:MF	GO:0016757	glycosyltransferase activity	1/156	83/4178	0.958847	0.979076	0.932656	ST3GAL4	1
GO:MF	GO:0008289	lipid binding	1/156	105/4178	0.982528	0.988953	0.942065	ITPR2	1
GO:MF	GO:0038023	signaling receptor activity	9/156	427/4178	0.983715	0.988953	0.942065	TLR4/AGTR1/PPARG/GPR65/LOC101103482/GRIA3/BMPR1A/GPR75/IL12RB2	9
GO:MF	GO:0060089	molecular transducer activity	9/156	427/4178	0.983715	0.988953	0.942065	TLR4/AGTR1/PPARG/GPR65/LOC101103482/GRIA3/BMPR1A/GPR75/IL12RB2	9
GO:MF	GO:0004888	transmembrane signaling receptor activity	8/156	395/4178	0.984867	0.988953	0.942065	TLR4/AGTR1/GPR65/LOC101103482/GRIA3/BMPR1A/GPR75/IL12RB2	8
GO:MF	GO:0004930	G protein-coupled receptor activity	4/156	315/4178	0.998167	0.998167	0.950842	AGTR1/GPR65/LOC101103482/GPR75	4
GO:BP	GO:0006974	DNA damage response	13/140	127/3554	0.00125318	0.965121	0.965121	CDC5L/LIG4/IER3/ATR/MNAT1/FAM168A/ING4/TDP1/PMAIP1/RPA1/FTO/HUWE1/RNF168	13
GO:BP	GO:0006259	DNA metabolic process	14/140	158/3554	0.00327129	0.965121	0.965121	LIG4/IER3/ATR/MNAT1/PCNA/FAM168A/ORC2/ING4/TDP1/DCTPP1/RPA1/FTO/HUWE1/RNF168	14
GO:BP	GO:0006281	DNA repair	10/140	94/3554	0.00346739	0.965121	0.965121	LIG4/IER3/ATR/MNAT1/FAM168A/TDP1/RPA1/FTO/HUWE1/RNF168	10
GO:BP	GO:0006109	regulation of carbohydrate metabolic process	4/140	18/3554	0.00458645	0.965121	0.965121	FBP1/IER3/PMAIP1/NCOA2	4
GO:BP	GO:0080135	regulation of cellular response to stress	7/140	55/3554	0.00527254	0.965121	0.965121	IER3/GADD45B/RELL1/FAM168A/ING4/PMAIP1/RNF168	7
GO:BP	GO:0033554	cellular response to stress	17/140	225/3554	0.00644699	0.965121	0.965121	CDC5L/LIG4/IER3/ATR/GADD45B/RELL1/MNAT1/FAM168A/NRBF2/ING4/TDP1/PMAIP1/DCTPP1/RPA1/FTO/HUWE1/RNF168	17
GO:BP	GO:0006475	internal protein amino acid acetylation	3/140	11/3554	0.00782266	0.965121	0.965121	MEAF6/ARRB1/ING4	3
GO:BP	GO:0018393	internal peptidyl-lysine acetylation	3/140	11/3554	0.00782266	0.965121	0.965121	MEAF6/ARRB1/ING4	3
GO:BP	GO:0018394	peptidyl-lysine acetylation	3/140	12/3554	0.0101328	0.972783	0.972783	MEAF6/ARRB1/ING4	3
GO:BP	GO:0042770	signal transduction in response to DNA damage	4/140	25/3554	0.0153154	0.972783	0.972783	CDC5L/IER3/ING4/PMAIP1	4
GO:BP	GO:0006473	protein acetylation	3/140	18/3554	0.0316324	0.972783	0.972783	MEAF6/ARRB1/ING4	3
GO:BP	GO:0051052	regulation of DNA metabolic process	5/140	46/3554	0.0330793	0.972783	0.972783	IER3/PCNA/FAM168A/ING4/RNF168	5
GO:BP	GO:0045216	cell-cell junction organization	3/140	19/3554	0.036507	0.972783	0.972783	PKN2/GJB2/ADAM10	3
GO:BP	GO:0060322	head development	5/140	48/3554	0.0388332	0.972783	0.972783	CCDC134/HESX1/ZFAND5/TMX2/WNT2	5
GO:BP	GO:0062012	regulation of small molecule metabolic process	4/140	33/3554	0.0389121	0.972783	0.972783	FBP1/IER3/PMAIP1/NCOA2	4
GO:BP	GO:0043543	protein acylation	3/140	20/3554	0.041744	0.972783	0.972783	MEAF6/ARRB1/ING4	3
GO:BP	GO:0006282	regulation of DNA repair	3/140	21/3554	0.0473373	0.972783	0.972783	IER3/FAM168A/RNF168	3
GO:BP	GO:0006468	protein phosphorylation	14/140	220/3554	0.0488406	0.972783	0.972783	MAP4K1/PKN2/STRADA/ATR/GRK7/CLK4/GADD45B/MAP2K7/ARRB1/ADAM10/MNAT1/FYN/CLK3/BMPR1A	14
GO:BP	GO:0007264	small GTPase-mediated signal transduction	6/140	70/3554	0.0558196	0.972783	0.972783	FBP1/AGTR1/DOCK4/RAB30/ARRB1/DOCK10	6
GO:BP	GO:0008593	regulation of Notch signaling pathway	2/140	10/3554	0.0563492	0.972783	0.972783	ARRB1/ADAM10	2
GO:BP	GO:1904375	regulation of protein localization to cell periphery	2/140	10/3554	0.0563492	0.972783	0.972783	ADAM10/CNST	2
GO:BP	GO:0045935	positive regulation of nucleobase-containing compound metabolic process	10/140	147/3554	0.0622105	0.972783	0.972783	NFIL3/TBX15/NCOA1/ARRB1/FAM168A/MEF2A/WNT2/MGA/NCOA2/RNF168	10
GO:BP	GO:0003014	renal system process	2/140	11/3554	0.0671329	0.972783	0.972783	AGTR1/ATP6V0A4	2
GO:BP	GO:0008637	apoptotic mitochondrial changes	2/140	11/3554	0.0671329	0.972783	0.972783	IER3/PMAIP1	2
GO:BP	GO:0030038	contractile actin filament bundle assembly	2/140	11/3554	0.0671329	0.972783	0.972783	GPR65/ARRB1	2
GO:BP	GO:0032874	positive regulation of stress-activated MAPK cascade	2/140	11/3554	0.0671329	0.972783	0.972783	GADD45B/RELL1	2
GO:BP	GO:0035384	thioester biosynthetic process	2/140	11/3554	0.0671329	0.972783	0.972783	MPC2/ACACA	2
GO:BP	GO:0043149	stress fiber assembly	2/140	11/3554	0.0671329	0.972783	0.972783	GPR65/ARRB1	2
GO:BP	GO:0043467	regulation of generation of precursor metabolites and energy	2/140	11/3554	0.0671329	0.972783	0.972783	FBP1/IER3	2
GO:BP	GO:0070304	positive regulation of stress-activated protein kinase signaling cascade	2/140	11/3554	0.0671329	0.972783	0.972783	GADD45B/RELL1	2
GO:BP	GO:0071616	acyl-CoA biosynthetic process	2/140	11/3554	0.0671329	0.972783	0.972783	MPC2/ACACA	2
GO:BP	GO:0072527	pyrimidine-containing compound metabolic process	2/140	11/3554	0.0671329	0.972783	0.972783	CTPS2/DCTPP1	2
GO:BP	GO:0001944	vasculature development	6/140	74/3554	0.0695291	0.972783	0.972783	CCDC134/ZFAND5/AGTR1/ANGPTL7/ADAM10/WNT2	6
GO:BP	GO:0006796	phosphate-containing compound metabolic process	24/140	451/3554	0.0727262	0.972783	0.972783	MAP4K1/BCKDK/MPC2/ACACA/FBP1/PKN2/STRADA/ATR/GRK7/CLK4/PLA2G2D/GADD45B/MAP2K7/AMPD3/ARRB1/ADAM10/MNAT1/NRBF2/CTPS2/FYN/DCTPP1/CLK3/BMPR1A/PDE4C	24
GO:BP	GO:0006006	glucose metabolic process	3/140	25/3554	0.0731128	0.972783	0.972783	FBP1/PMAIP1/NCOA2	3
GO:BP	GO:0016310	phosphorylation	16/140	277/3554	0.0753106	0.972783	0.972783	MAP4K1/BCKDK/PKN2/STRADA/ATR/GRK7/CLK4/GADD45B/MAP2K7/ARRB1/ADAM10/MNAT1/NRBF2/FYN/CLK3/BMPR1A	16
GO:BP	GO:0006084	acetyl-CoA metabolic process	2/140	12/3554	0.0785329	0.972783	0.972783	MPC2/ACACA	2
GO:BP	GO:0000075	cell cycle checkpoint signaling	3/140	26/3554	0.0803589	0.972783	0.972783	CDC5L/IER3/ZWILCH	3
GO:BP	GO:0006090	pyruvate metabolic process	3/140	26/3554	0.0803589	0.972783	0.972783	MPC2/FBP1/IER3	3
GO:BP	GO:0006260	DNA replication	4/140	42/3554	0.0813879	0.972783	0.972783	LIG4/PCNA/ORC2/RPA1	4
GO:BP	GO:0048568	embryonic organ development	4/140	42/3554	0.0813879	0.972783	0.972783	CCDC134/HESX1/TBX15/WNT2	4
GO:BP	GO:0045893	positive regulation of DNA-templated transcription	8/140	115/3554	0.0815288	0.972783	0.972783	NFIL3/TBX15/NCOA1/ARRB1/MEF2A/WNT2/MGA/NCOA2	8
GO:BP	GO:0040008	regulation of growth	5/140	60/3554	0.0855785	0.972783	0.972783	FBP1/ADAM10/ING4/WNT2/FTO	5
GO:BP	GO:0007265	Ras protein signal transduction	4/140	43/3554	0.0871196	0.972783	0.972783	FBP1/AGTR1/RAB30/ARRB1	4
GO:BP	GO:0007420	brain development	4/140	43/3554	0.0871196	0.972783	0.972783	CCDC134/HESX1/TMX2/WNT2	4
GO:BP	GO:0009260	ribonucleotide biosynthetic process	4/140	43/3554	0.0871196	0.972783	0.972783	MPC2/ACACA/AMPD3/CTPS2	4
GO:BP	GO:1902680	positive regulation of RNA biosynthetic process	8/140	117/3554	0.0881156	0.972783	0.972783	NFIL3/TBX15/NCOA1/ARRB1/MEF2A/WNT2/MGA/NCOA2	8
GO:BP	GO:0006793	phosphorus metabolic process	24/140	461/3554	0.0886028	0.972783	0.972783	MAP4K1/BCKDK/MPC2/ACACA/FBP1/PKN2/STRADA/ATR/GRK7/CLK4/PLA2G2D/GADD45B/MAP2K7/AMPD3/ARRB1/ADAM10/MNAT1/NRBF2/CTPS2/FYN/DCTPP1/CLK3/BMPR1A/PDE4C	24
GO:BP	GO:0007043	cell-cell junction assembly	2/140	13/3554	0.0904848	0.972783	0.972783	PKN2/GJB2	2
GO:BP	GO:0032872	regulation of stress-activated MAPK cascade	2/140	13/3554	0.0904848	0.972783	0.972783	GADD45B/RELL1	2
GO:BP	GO:0045739	positive regulation of DNA repair	2/140	13/3554	0.0904848	0.972783	0.972783	FAM168A/RNF168	2
GO:BP	GO:0046390	ribose phosphate biosynthetic process	4/140	45/3554	0.0991524	0.972783	0.972783	MPC2/ACACA/AMPD3/CTPS2	4
GO:BP	GO:0007266	Rho protein signal transduction	2/140	14/3554	0.102928	0.972783	0.972783	AGTR1/ARRB1	2
GO:BP	GO:0031623	receptor internalization	2/140	14/3554	0.102928	0.972783	0.972783	ARRB1/TFRC	2
GO:BP	GO:0046434	organophosphate catabolic process	2/140	14/3554	0.102928	0.972783	0.972783	DCTPP1/PDE4C	2
GO:BP	GO:0046777	protein autophosphorylation	2/140	14/3554	0.102928	0.972783	0.972783	GRK7/CLK4	2
GO:BP	GO:0070302	regulation of stress-activated protein kinase signaling cascade	2/140	14/3554	0.102928	0.972783	0.972783	GADD45B/RELL1	2
GO:BP	GO:1901796	regulation of signal transduction by p53 class mediator	2/140	14/3554	0.102928	0.972783	0.972783	ING4/PMAIP1	2
GO:BP	GO:0051173	positive regulation of nitrogen compound metabolic process	14/140	247/3554	0.10432	0.972783	0.972783	NFIL3/TBX15/IER3/AGTR1/NCOA1/ARRB1/MNAT1/FAM168A/MEF2A/WNT2/PMAIP1/MGA/NCOA2/RNF168	14
GO:BP	GO:0009790	embryo development	7/140	102/3554	0.105269	0.972783	0.972783	LAMA4/CCDC134/HESX1/ZFAND5/TBX15/ADAM10/WNT2	7
GO:BP	GO:0080134	regulation of response to stress	9/140	144/3554	0.11209	0.972783	0.972783	TLR4/IER3/ST3GAL4/GADD45B/RELL1/FAM168A/ING4/PMAIP1/RNF168	9
GO:BP	GO:0001558	regulation of cell growth	3/140	30/3554	0.112212	0.972783	0.972783	FBP1/ADAM10/ING4	3
GO:BP	GO:0010821	regulation of mitochondrion organization	2/140	15/3554	0.115806	0.972783	0.972783	IER3/PMAIP1	2
GO:BP	GO:0051781	positive regulation of cell division	2/140	15/3554	0.115806	0.972783	0.972783	PKN2/PDGFD	2
GO:BP	GO:1905475	regulation of protein localization to membrane	2/140	15/3554	0.115806	0.972783	0.972783	ADAM10/CNST	2
GO:BP	GO:0040007	growth	6/140	85/3554	0.116363	0.972783	0.972783	HESX1/FBP1/ADAM10/ING4/WNT2/FTO	6
GO:BP	GO:0009259	ribonucleotide metabolic process	5/140	66/3554	0.116632	0.972783	0.972783	MPC2/ACACA/AMPD3/CTPS2/PDE4C	5
GO:BP	GO:0034329	cell junction assembly	3/140	31/3554	0.120831	0.972783	0.972783	PKN2/GJB2/SLITRK4	3
GO:BP	GO:1901988	negative regulation of cell cycle phase transition	3/140	31/3554	0.120831	0.972783	0.972783	CDC5L/IER3/ZWILCH	3
GO:BP	GO:0019219	regulation of nucleobase-containing compound metabolic process	20/140	389/3554	0.126001	0.972783	0.972783	ZNF605/NFIL3/ZNF382/FBP1/TBX15/IER3/CLK4/SMAD7/NCOA1/ARRB1/PCNA/FAM168A/MEF2A/ING4/WNT2/ZNF613/MGA/NCOA2/RNF168/TFCP2L1	20
GO:BP	GO:0006950	response to stress	24/140	481/3554	0.126988	0.972783	0.972783	CDC5L/ITPR2/CD14/TLR4/SNAP23/LIG4/IER3/ST3GAL4/MSRB3/ATR/GADD45B/RELL1/MNAT1/FAM168A/NRBF2/ING4/TDP1/PMAIP1/DCTPP1/RPA1/FTO/CREBRF/HUWE1/RNF168	24
GO:BP	GO:0019693	ribose phosphate metabolic process	5/140	68/3554	0.128036	0.972783	0.972783	MPC2/ACACA/AMPD3/CTPS2/PDE4C	5
GO:BP	GO:0007605	sensory perception of sound	2/140	16/3554	0.129066	0.972783	0.972783	GJB2/ATP6V0A4	2
GO:BP	GO:0008217	regulation of blood pressure	2/140	16/3554	0.129066	0.972783	0.972783	IER3/AGTR1	2
GO:BP	GO:0033866	nucleoside bisphosphate biosynthetic process	2/140	16/3554	0.129066	0.972783	0.972783	MPC2/ACACA	2
GO:BP	GO:0034030	ribonucleoside bisphosphate biosynthetic process	2/140	16/3554	0.129066	0.972783	0.972783	MPC2/ACACA	2
GO:BP	GO:0034033	purine nucleoside bisphosphate biosynthetic process	2/140	16/3554	0.129066	0.972783	0.972783	MPC2/ACACA	2
GO:BP	GO:0050954	sensory perception of mechanical stimulus	2/140	16/3554	0.129066	0.972783	0.972783	GJB2/ATP6V0A4	2
GO:BP	GO:0051017	actin filament bundle assembly	2/140	16/3554	0.129066	0.972783	0.972783	GPR65/ARRB1	2
GO:BP	GO:0051403	stress-activated MAPK cascade	2/140	16/3554	0.129066	0.972783	0.972783	GADD45B/RELL1	2
GO:BP	GO:0061572	actin filament bundle organization	2/140	16/3554	0.129066	0.972783	0.972783	GPR65/ARRB1	2
GO:BP	GO:0071248	cellular response to metal ion	2/140	16/3554	0.129066	0.972783	0.972783	HESX1/FBP1	2
GO:BP	GO:0071897	DNA biosynthetic process	2/140	16/3554	0.129066	0.972783	0.972783	LIG4/ING4	2
GO:BP	GO:0015849	organic acid transport	3/140	32/3554	0.129685	0.972783	0.972783	SFXN1/MPC2/PLA2G2D	3
GO:BP	GO:0046942	carboxylic acid transport	3/140	32/3554	0.129685	0.972783	0.972783	SFXN1/MPC2/PLA2G2D	3
GO:BP	GO:0051254	positive regulation of RNA metabolic process	8/140	129/3554	0.133921	0.972783	0.972783	NFIL3/TBX15/NCOA1/ARRB1/MEF2A/WNT2/MGA/NCOA2	8
GO:BP	GO:0072359	circulatory system development	6/140	89/3554	0.136557	0.972783	0.972783	CCDC134/ZFAND5/AGTR1/ANGPTL7/ADAM10/WNT2	6
GO:BP	GO:0010948	negative regulation of cell cycle process	3/140	33/3554	0.138762	0.972783	0.972783	CDC5L/IER3/ZWILCH	3
GO:BP	GO:0018205	peptidyl-lysine modification	3/140	33/3554	0.138762	0.972783	0.972783	MEAF6/ARRB1/ING4	3
GO:BP	GO:0000077	DNA damage checkpoint signaling	2/140	17/3554	0.142658	0.972783	0.972783	CDC5L/IER3	2
GO:BP	GO:0001890	placenta development	2/140	17/3554	0.142658	0.972783	0.972783	CCDC134/WNT2	2
GO:BP	GO:0062014	negative regulation of small molecule metabolic process	2/140	17/3554	0.142658	0.972783	0.972783	FBP1/IER3	2
GO:BP	GO:0071241	cellular response to inorganic substance	2/140	17/3554	0.142658	0.972783	0.972783	HESX1/FBP1	2
GO:BP	GO:1902749	regulation of cell cycle G2/M phase transition	2/140	17/3554	0.142658	0.972783	0.972783	IER3/ING4	2
GO:BP	GO:0009165	nucleotide biosynthetic process	4/140	52/3554	0.146761	0.972783	0.972783	MPC2/ACACA/AMPD3/CTPS2	4
GO:BP	GO:1901293	nucleoside phosphate biosynthetic process	4/140	52/3554	0.146761	0.972783	0.972783	MPC2/ACACA/AMPD3/CTPS2	4
GO:BP	GO:0034330	cell junction organization	4/140	53/3554	0.15419	0.972783	0.972783	PKN2/GJB2/ADAM10/SLITRK4	4
GO:BP	GO:0006403	RNA localization	2/140	18/3554	0.156536	0.972783	0.972783	NUP98/XPOT	2
GO:BP	GO:0007093	mitotic cell cycle checkpoint signaling	2/140	18/3554	0.156536	0.972783	0.972783	IER3/ZWILCH	2
GO:BP	GO:0019058	viral life cycle	2/140	18/3554	0.156536	0.972783	0.972783	PKN2/AGTR1	2
GO:BP	GO:0031032	actomyosin structure organization	2/140	18/3554	0.156536	0.972783	0.972783	GPR65/ARRB1	2
GO:BP	GO:0031098	stress-activated protein kinase signaling cascade	2/140	18/3554	0.156536	0.972783	0.972783	GADD45B/RELL1	2
GO:BP	GO:0031570	DNA integrity checkpoint signaling	2/140	18/3554	0.156536	0.972783	0.972783	CDC5L/IER3	2
GO:BP	GO:0035264	multicellular organism growth	2/140	18/3554	0.156536	0.972783	0.972783	HESX1/FTO	2
GO:BP	GO:0050657	nucleic acid transport	2/140	18/3554	0.156536	0.972783	0.972783	NUP98/XPOT	2
GO:BP	GO:0050658	RNA transport	2/140	18/3554	0.156536	0.972783	0.972783	NUP98/XPOT	2
GO:BP	GO:0051236	establishment of RNA localization	2/140	18/3554	0.156536	0.972783	0.972783	NUP98/XPOT	2
GO:BP	GO:0009451	RNA modification	3/140	35/3554	0.157533	0.972783	0.972783	GAR1/FTO/TYW5	3
GO:BP	GO:0043687	post-translational protein modification	9/140	156/3554	0.159387	0.972783	0.972783	MEAF6/RBCK1/ARRB1/ING4/SPOP/USP53/HUWE1/RNF168/PELI1	9
GO:BP	GO:0015711	organic anion transport	3/140	36/3554	0.167199	0.972783	0.972783	SFXN1/MPC2/PLA2G2D	3
GO:BP	GO:0016049	cell growth	3/140	36/3554	0.167199	0.972783	0.972783	FBP1/ADAM10/ING4	3
GO:BP	GO:0019318	hexose metabolic process	3/140	36/3554	0.167199	0.972783	0.972783	FBP1/PMAIP1/NCOA2	3
GO:BP	GO:0009117	nucleotide metabolic process	6/140	95/3554	0.169699	0.972783	0.972783	MPC2/ACACA/AMPD3/CTPS2/DCTPP1/PDE4C	6
GO:BP	GO:0015718	monocarboxylic acid transport	2/140	19/3554	0.170657	0.972783	0.972783	MPC2/PLA2G2D	2
GO:BP	GO:0044272	sulfur compound biosynthetic process	2/140	19/3554	0.170657	0.972783	0.972783	MPC2/ACACA	2
GO:BP	GO:0060541	respiratory system development	2/140	19/3554	0.170657	0.972783	0.972783	HESX1/WNT2	2
GO:BP	GO:0034655	nucleobase-containing compound catabolic process	4/140	56/3554	0.177293	0.972783	0.972783	XRN1/EDC3/DCTPP1/PDE4C	4
GO:BP	GO:1901987	regulation of cell cycle phase transition	4/140	56/3554	0.177293	0.972783	0.972783	CDC5L/IER3/ING4/ZWILCH	4
GO:BP	GO:0006753	nucleoside phosphate metabolic process	6/140	97/3554	0.181443	0.972783	0.972783	MPC2/ACACA/AMPD3/CTPS2/DCTPP1/PDE4C	6
GO:BP	GO:0019438	aromatic compound biosynthetic process	22/140	457/3554	0.182119	0.972783	0.972783	DCT/ZNF605/NFIL3/MPC2/ACACA/ZNF382/FBP1/TBX15/LIG4/SMAD7/NCOA1/AMPD3/ARRB1/MEF2A/CTPS2/ING4/WNT2/ZNF613/MGA/NCOA2/RNF168/TFCP2L1	22
GO:BP	GO:0000956	nuclear-transcribed mRNA catabolic process	2/140	20/3554	0.184981	0.972783	0.972783	XRN1/EDC3	2
GO:BP	GO:0006096	glycolytic process	2/140	20/3554	0.184981	0.972783	0.972783	FBP1/IER3	2
GO:BP	GO:0006839	mitochondrial transport	2/140	20/3554	0.184981	0.972783	0.972783	IER3/PMAIP1	2
GO:BP	GO:0006898	receptor-mediated endocytosis	2/140	20/3554	0.184981	0.972783	0.972783	ARRB1/TFRC	2
GO:BP	GO:0050803	regulation of synapse structure or activity	2/140	20/3554	0.184981	0.972783	0.972783	ADAM10/SLITRK4	2
GO:BP	GO:0050807	regulation of synapse organization	2/140	20/3554	0.184981	0.972783	0.972783	ADAM10/SLITRK4	2
GO:BP	GO:0072331	signal transduction by p53 class mediator	2/140	20/3554	0.184981	0.972783	0.972783	ING4/PMAIP1	2
GO:BP	GO:0005996	monosaccharide metabolic process	3/140	38/3554	0.187029	0.972783	0.972783	FBP1/PMAIP1/NCOA2	3
GO:BP	GO:0048511	rhythmic process	3/140	38/3554	0.187029	0.972783	0.972783	NFIL3/PPARG/NCOA2	3
GO:BP	GO:0034654	nucleobase-containing compound biosynthetic process	21/140	437/3554	0.191832	0.972783	0.972783	ZNF605/NFIL3/MPC2/ACACA/ZNF382/FBP1/TBX15/LIG4/SMAD7/NCOA1/AMPD3/ARRB1/MEF2A/CTPS2/ING4/WNT2/ZNF613/MGA/NCOA2/RNF168/TFCP2L1	21
GO:BP	GO:0009152	purine ribonucleotide biosynthetic process	3/140	39/3554	0.197167	0.972783	0.972783	MPC2/ACACA/AMPD3	3
GO:BP	GO:0045786	negative regulation of cell cycle	3/140	39/3554	0.197167	0.972783	0.972783	CDC5L/IER3/ZWILCH	3
GO:BP	GO:0051726	regulation of cell cycle	7/140	121/3554	0.197924	0.972783	0.972783	CDC5L/PKN2/IER3/GADD45B/MNAT1/ING4/ZWILCH	7
GO:BP	GO:0001666	response to hypoxia	2/140	21/3554	0.19947	0.972783	0.972783	ITPR2/PMAIP1	2
GO:BP	GO:0048839	inner ear development	2/140	21/3554	0.19947	0.972783	0.972783	HESX1/ADAM10	2
GO:BP	GO:0050679	positive regulation of epithelial cell proliferation	2/140	21/3554	0.19947	0.972783	0.972783	AGTR1/WNT2	2
GO:BP	GO:1901991	negative regulation of mitotic cell cycle phase transition	2/140	21/3554	0.19947	0.972783	0.972783	IER3/ZWILCH	2
GO:BP	GO:0006366	transcription by RNA polymerase II	9/140	165/3554	0.200321	0.972783	0.972783	NFIL3/FBP1/NCOA1/ARRB1/MEF2A/WNT2/NCOA2/RNF168/TFCP2L1	9
GO:BP	GO:0051128	regulation of cellular component organization	11/140	210/3554	0.202499	0.972783	0.972783	FBP1/IER3/ANGPTL7/ATR/GPR65/ARRB1/ADAM10/SLITRK4/ING4/ZWILCH/PMAIP1	11
GO:BP	GO:0001701	in utero embryonic development	3/140	40/3554	0.207436	0.972783	0.972783	ZFAND5/ADAM10/WNT2	3
GO:BP	GO:0045944	positive regulation of transcription by RNA polymerase II	5/140	81/3554	0.213027	0.972783	0.972783	NCOA1/ARRB1/MEF2A/WNT2/NCOA2	5
GO:BP	GO:0002274	myeloid leukocyte activation	2/140	22/3554	0.214089	0.972783	0.972783	SNAP23/ADAM10	2
GO:BP	GO:0007623	circadian rhythm	2/140	22/3554	0.214089	0.972783	0.972783	NFIL3/NCOA2	2
GO:BP	GO:0015931	nucleobase-containing compound transport	2/140	22/3554	0.214089	0.972783	0.972783	NUP98/XPOT	2
GO:BP	GO:0031668	cellular response to extracellular stimulus	2/140	22/3554	0.214089	0.972783	0.972783	PMAIP1/DCTPP1	2
GO:BP	GO:0044839	cell cycle G2/M phase transition	2/140	22/3554	0.214089	0.972783	0.972783	IER3/ING4	2
GO:BP	GO:0045930	negative regulation of mitotic cell cycle	2/140	22/3554	0.214089	0.972783	0.972783	IER3/ZWILCH	2
GO:BP	GO:1901136	carbohydrate derivative catabolic process	2/140	22/3554	0.214089	0.972783	0.972783	DCTPP1/PDE4C	2
GO:BP	GO:0016567	protein ubiquitination	6/140	103/3554	0.21851	0.972783	0.972783	RBCK1/ARRB1/SPOP/HUWE1/RNF168/PELI1	6
GO:BP	GO:0006355	regulation of DNA-templated transcription	16/140	329/3554	0.220027	0.972783	0.972783	ZNF605/NFIL3/ZNF382/FBP1/TBX15/SMAD7/NCOA1/ARRB1/MEF2A/ING4/WNT2/ZNF613/MGA/NCOA2/RNF168/TFCP2L1	16
GO:BP	GO:0009150	purine ribonucleotide metabolic process	4/140	62/3554	0.22661	0.972783	0.972783	MPC2/ACACA/AMPD3/PDE4C	4
GO:BP	GO:0036293	response to decreased oxygen levels	2/140	23/3554	0.228806	0.972783	0.972783	ITPR2/PMAIP1	2
GO:BP	GO:0045926	negative regulation of growth	2/140	23/3554	0.228806	0.972783	0.972783	FBP1/ING4	2
GO:BP	GO:0046578	regulation of Ras protein signal transduction	2/140	23/3554	0.228806	0.972783	0.972783	FBP1/ARRB1	2
GO:BP	GO:0010558	negative regulation of macromolecule biosynthetic process	9/140	171/3554	0.229863	0.972783	0.972783	CNOT6L/XRN1/FBP1/ARRB1/ADAM10/EDC3/ING4/NCOA2/RNF168	9
GO:BP	GO:2001141	regulation of RNA biosynthetic process	16/140	332/3554	0.230917	0.972783	0.972783	ZNF605/NFIL3/ZNF382/FBP1/TBX15/SMAD7/NCOA1/ARRB1/MEF2A/ING4/WNT2/ZNF613/MGA/NCOA2/RNF168/TFCP2L1	16
GO:BP	GO:1901135	carbohydrate derivative metabolic process	10/140	194/3554	0.232077	0.972783	0.972783	DCK/MPC2/ACACA/FBP1/ST3GAL4/AMPD3/CTPS2/DCTPP1/TYW5/PDE4C	10
GO:BP	GO:0000165	MAPK cascade	4/140	63/3554	0.23516	0.972783	0.972783	HESX1/GADD45B/RELL1/ARRB1	4
GO:BP	GO:0007417	central nervous system development	4/140	63/3554	0.23516	0.972783	0.972783	CCDC134/HESX1/TMX2/WNT2	4
GO:BP	GO:0031324	negative regulation of cellular metabolic process	11/140	218/3554	0.23783	0.972783	0.972783	CNOT6L/XRN1/FBP1/IER3/GADD45B/ARRB1/ADAM10/EDC3/ING4/NCOA2/RNF168	11
GO:BP	GO:0007219	Notch signaling pathway	2/140	24/3554	0.24359	0.972783	0.972783	ARRB1/ADAM10	2
GO:BP	GO:0043583	ear development	2/140	24/3554	0.24359	0.972783	0.972783	HESX1/ADAM10	2
GO:BP	GO:0051252	regulation of RNA metabolic process	17/140	359/3554	0.243842	0.972783	0.972783	ZNF605/NFIL3/ZNF382/FBP1/TBX15/CLK4/SMAD7/NCOA1/ARRB1/MEF2A/ING4/WNT2/ZNF613/MGA/NCOA2/RNF168/TFCP2L1	17
GO:BP	GO:0018130	heterocycle biosynthetic process	21/140	454/3554	0.244523	0.972783	0.972783	ZNF605/NFIL3/MPC2/ACACA/ZNF382/FBP1/TBX15/LIG4/SMAD7/NCOA1/AMPD3/ARRB1/MEF2A/CTPS2/ING4/WNT2/ZNF613/MGA/NCOA2/RNF168/TFCP2L1	21
GO:BP	GO:0006164	purine nucleotide biosynthetic process	3/140	44/3554	0.249583	0.972783	0.972783	MPC2/ACACA/AMPD3	3
GO:BP	GO:0010564	regulation of cell cycle process	5/140	86/3554	0.249689	0.972783	0.972783	CDC5L/PKN2/IER3/ING4/ZWILCH	5
GO:BP	GO:0044270	cellular nitrogen compound catabolic process	4/140	65/3554	0.252487	0.972783	0.972783	XRN1/EDC3/DCTPP1/PDE4C	4
GO:BP	GO:0046700	heterocycle catabolic process	4/140	65/3554	0.252487	0.972783	0.972783	XRN1/EDC3/DCTPP1/PDE4C	4
GO:BP	GO:1901362	organic cyclic compound biosynthetic process	22/140	481/3554	0.254673	0.972783	0.972783	DCT/ZNF605/NFIL3/MPC2/ACACA/ZNF382/FBP1/TBX15/LIG4/SMAD7/NCOA1/AMPD3/ARRB1/MEF2A/CTPS2/ING4/WNT2/ZNF613/MGA/NCOA2/RNF168/TFCP2L1	22
GO:BP	GO:0006637	acyl-CoA metabolic process	2/140	25/3554	0.258414	0.972783	0.972783	MPC2/ACACA	2
GO:BP	GO:0010038	response to metal ion	2/140	25/3554	0.258414	0.972783	0.972783	HESX1/FBP1	2
GO:BP	GO:0035383	thioester metabolic process	2/140	25/3554	0.258414	0.972783	0.972783	MPC2/ACACA	2
GO:BP	GO:0045927	positive regulation of growth	2/140	25/3554	0.258414	0.972783	0.972783	ADAM10/WNT2	2
GO:BP	GO:0051056	regulation of small GTPase mediated signal transduction	2/140	25/3554	0.258414	0.972783	0.972783	FBP1/ARRB1	2
GO:BP	GO:0070482	response to oxygen levels	2/140	25/3554	0.258414	0.972783	0.972783	ITPR2/PMAIP1	2
GO:BP	GO:0031327	negative regulation of cellular biosynthetic process	9/140	178/3554	0.266246	0.972783	0.972783	CNOT6L/XRN1/FBP1/ARRB1/ADAM10/EDC3/ING4/NCOA2/RNF168	9
GO:BP	GO:0009792	embryo development ending in birth or egg hatching	4/140	67/3554	0.270076	0.972783	0.972783	ZFAND5/TBX15/ADAM10/WNT2	4
GO:BP	GO:0043009	chordate embryonic development	4/140	67/3554	0.270076	0.972783	0.972783	ZFAND5/TBX15/ADAM10/WNT2	4
GO:BP	GO:0043410	positive regulation of MAPK cascade	3/140	46/3554	0.271134	0.972783	0.972783	GADD45B/RELL1/ARRB1	3
GO:BP	GO:0072522	purine-containing compound biosynthetic process	3/140	46/3554	0.271134	0.972783	0.972783	MPC2/ACACA/AMPD3	3
GO:BP	GO:0055086	nucleobase-containing small molecule metabolic process	6/140	111/3554	0.271464	0.972783	0.972783	MPC2/ACACA/AMPD3/CTPS2/DCTPP1/PDE4C	6
GO:BP	GO:0009890	negative regulation of biosynthetic process	9/140	179/3554	0.27159	0.972783	0.972783	CNOT6L/XRN1/FBP1/ARRB1/ADAM10/EDC3/ING4/NCOA2/RNF168	9
GO:BP	GO:0016032	viral process	2/140	26/3554	0.273252	0.972783	0.972783	PKN2/AGTR1	2
GO:BP	GO:0051222	positive regulation of protein transport	2/140	26/3554	0.273252	0.972783	0.972783	MPC2/CNST	2
GO:BP	GO:0070371	ERK1 and ERK2 cascade	2/140	26/3554	0.273252	0.972783	0.972783	HESX1/ARRB1	2
GO:BP	GO:0043065	positive regulation of apoptotic process	3/140	47/3554	0.281989	0.972783	0.972783	GADD45B/ING4/PMAIP1	3
GO:BP	GO:0010604	positive regulation of macromolecule metabolic process	14/140	299/3554	0.28671	0.972783	0.972783	NFIL3/TBX15/IER3/AGTR1/NCOA1/ARRB1/MNAT1/FAM168A/MEF2A/WNT2/PMAIP1/MGA/NCOA2/RNF168	14
GO:BP	GO:0019439	aromatic compound catabolic process	4/140	69/3554	0.287879	0.972783	0.972783	XRN1/EDC3/DCTPP1/PDE4C	4
GO:BP	GO:0044770	cell cycle phase transition	4/140	69/3554	0.287879	0.972783	0.972783	CDC5L/IER3/ING4/ZWILCH	4
GO:BP	GO:1901361	organic cyclic compound catabolic process	4/140	69/3554	0.287879	0.972783	0.972783	XRN1/EDC3/DCTPP1/PDE4C	4
GO:BP	GO:0000209	protein polyubiquitination	2/140	27/3554	0.28808	0.972783	0.972783	RNF168/PELI1	2
GO:BP	GO:0002685	regulation of leukocyte migration	2/140	27/3554	0.28808	0.972783	0.972783	ST3GAL4/ADAM10	2
GO:BP	GO:0009141	nucleoside triphosphate metabolic process	2/140	27/3554	0.28808	0.972783	0.972783	CTPS2/DCTPP1	2
GO:BP	GO:0009895	negative regulation of catabolic process	2/140	27/3554	0.28808	0.972783	0.972783	FBP1/IER3	2
GO:BP	GO:0048562	embryonic organ morphogenesis	2/140	27/3554	0.28808	0.972783	0.972783	HESX1/TBX15	2
GO:BP	GO:0051054	positive regulation of DNA metabolic process	2/140	27/3554	0.28808	0.972783	0.972783	FAM168A/RNF168	2
GO:BP	GO:0060070	canonical Wnt signaling pathway	2/140	27/3554	0.28808	0.972783	0.972783	HESX1/WNT2	2
GO:BP	GO:0090150	establishment of protein localization to membrane	2/140	27/3554	0.28808	0.972783	0.972783	SRP72/CNST	2
GO:BP	GO:0032446	protein modification by small protein conjugation	6/140	114/3554	0.292115	0.972783	0.972783	RBCK1/ARRB1/SPOP/HUWE1/RNF168/PELI1	6
GO:BP	GO:0070647	protein modification by small protein conjugation or removal	7/140	138/3554	0.300213	0.972783	0.972783	RBCK1/ARRB1/SPOP/USP53/HUWE1/RNF168/PELI1	7
GO:BP	GO:0048638	regulation of developmental growth	2/140	28/3554	0.302876	0.972783	0.972783	WNT2/FTO	2
GO:BP	GO:0051302	regulation of cell division	2/140	28/3554	0.302876	0.972783	0.972783	PKN2/PDGFD	2
GO:BP	GO:1904951	positive regulation of establishment of protein localization	2/140	28/3554	0.302876	0.972783	0.972783	MPC2/CNST	2
GO:BP	GO:1990778	protein localization to cell periphery	2/140	28/3554	0.302876	0.972783	0.972783	ADAM10/CNST	2
GO:BP	GO:0043068	positive regulation of programmed cell death	3/140	49/3554	0.303809	0.972783	0.972783	GADD45B/ING4/PMAIP1	3
GO:BP	GO:0072657	protein localization to membrane	3/140	49/3554	0.303809	0.972783	0.972783	ADAM10/SRP72/CNST	3
GO:BP	GO:0051338	regulation of transferase activity	4/140	71/3554	0.305847	0.972783	0.972783	AGTR1/GADD45B/MNAT1/NRBF2	4
GO:BP	GO:0005975	carbohydrate metabolic process	6/140	117/3554	0.313086	0.972783	0.972783	FBP1/IER3/ST3GAL4/GANAB/PMAIP1/NCOA2	6
GO:BP	GO:0048705	skeletal system morphogenesis	2/140	29/3554	0.317619	0.972783	0.972783	ZFAND5/TBX15	2
GO:BP	GO:0060562	epithelial tube morphogenesis	2/140	29/3554	0.317619	0.972783	0.972783	HESX1/WNT2	2
GO:BP	GO:1902533	positive regulation of intracellular signal transduction	5/140	95/3554	0.319101	0.972783	0.972783	GADD45B/RELL1/ARRB1/ING4/PMAIP1	5
GO:BP	GO:0016072	rRNA metabolic process	3/140	51/3554	0.325709	0.972783	0.972783	GAR1/PDCD11/XRN1	3
GO:BP	GO:0051345	positive regulation of hydrolase activity	3/140	51/3554	0.325709	0.972783	0.972783	AGTR1/GPR65/PMAIP1	3
GO:BP	GO:0006357	regulation of transcription by RNA polymerase II	7/140	142/3554	0.325914	0.972783	0.972783	FBP1/NCOA1/ARRB1/MEF2A/WNT2/NCOA2/TFCP2L1	7
GO:BP	GO:0016477	cell migration	6/140	119/3554	0.327209	0.972783	0.972783	LAMA4/ZFAND5/PKN2/ST3GAL4/AGTR1/ADAM10	6
GO:BP	GO:0009893	positive regulation of metabolic process	15/140	333/3554	0.330123	0.972783	0.972783	IL4/NFIL3/TBX15/IER3/AGTR1/NCOA1/ARRB1/MNAT1/FAM168A/MEF2A/WNT2/PMAIP1/MGA/NCOA2/RNF168	15
GO:BP	GO:0035556	intracellular signal transduction	14/140	309/3554	0.330494	0.972783	0.972783	CDC5L/HESX1/FBP1/IER3/AGTR1/DOCK4/RAB30/GADD45B/RELL1/ARRB1/ING4/ZWILCH/PMAIP1/DOCK10	14
GO:BP	GO:0002040	sprouting angiogenesis	1/140	10/3554	0.331294	0.972783	0.972783	AGTR1	1
GO:BP	GO:0002793	positive regulation of peptide secretion	1/140	10/3554	0.331294	0.972783	0.972783	MPC2	1
GO:BP	GO:0006275	regulation of DNA replication	1/140	10/3554	0.331294	0.972783	0.972783	PCNA	1
GO:BP	GO:0006730	one-carbon metabolic process	1/140	10/3554	0.331294	0.972783	0.972783	SFXN1	1
GO:BP	GO:0006892	post-Golgi vesicle-mediated transport	1/140	10/3554	0.331294	0.972783	0.972783	CNST	1
GO:BP	GO:0008625	extrinsic apoptotic signaling pathway via death domain receptors	1/140	10/3554	0.331294	0.972783	0.972783	PMAIP1	1
GO:BP	GO:0008630	intrinsic apoptotic signaling pathway in response to DNA damage	1/140	10/3554	0.331294	0.972783	0.972783	IER3	1
GO:BP	GO:0016241	regulation of macroautophagy	1/140	10/3554	0.331294	0.972783	0.972783	IL4	1
GO:BP	GO:0019748	secondary metabolic process	1/140	10/3554	0.331294	0.972783	0.972783	DCT	1
GO:BP	GO:0030278	regulation of ossification	1/140	10/3554	0.331294	0.972783	0.972783	CCDC134	1
GO:BP	GO:0030301	cholesterol transport	1/140	10/3554	0.331294	0.972783	0.972783	NPC1L1	1
GO:BP	GO:0032231	regulation of actin filament bundle assembly	1/140	10/3554	0.331294	0.972783	0.972783	GPR65	1
GO:BP	GO:0033045	regulation of sister chromatid segregation	1/140	10/3554	0.331294	0.972783	0.972783	ZWILCH	1
GO:BP	GO:0035023	regulation of Rho protein signal transduction	1/140	10/3554	0.331294	0.972783	0.972783	ARRB1	1
GO:BP	GO:0036294	cellular response to decreased oxygen levels	1/140	10/3554	0.331294	0.972783	0.972783	PMAIP1	1
GO:BP	GO:0043255	regulation of carbohydrate biosynthetic process	1/140	10/3554	0.331294	0.972783	0.972783	FBP1	1
GO:BP	GO:0043297	apical junction assembly	1/140	10/3554	0.331294	0.972783	0.972783	PKN2	1
GO:BP	GO:0044773	mitotic DNA damage checkpoint signaling	1/140	10/3554	0.331294	0.972783	0.972783	IER3	1
GO:BP	GO:0044774	mitotic DNA integrity checkpoint signaling	1/140	10/3554	0.331294	0.972783	0.972783	IER3	1
GO:BP	GO:0045807	positive regulation of endocytosis	1/140	10/3554	0.331294	0.972783	0.972783	ARRB1	1
GO:BP	GO:0050792	regulation of viral process	1/140	10/3554	0.331294	0.972783	0.972783	PKN2	1
GO:BP	GO:0051289	protein homotetramerization	1/140	10/3554	0.331294	0.972783	0.972783	ACACA	1
GO:BP	GO:0051983	regulation of chromosome segregation	1/140	10/3554	0.331294	0.972783	0.972783	ZWILCH	1
GO:BP	GO:0071456	cellular response to hypoxia	1/140	10/3554	0.331294	0.972783	0.972783	PMAIP1	1
GO:BP	GO:0071466	cellular response to xenobiotic stimulus	1/140	10/3554	0.331294	0.972783	0.972783	FBP1	1
GO:BP	GO:0090277	positive regulation of peptide hormone secretion	1/140	10/3554	0.331294	0.972783	0.972783	MPC2	1
GO:BP	GO:1904888	cranial skeletal system development	1/140	10/3554	0.331294	0.972783	0.972783	TBX15	1
GO:BP	GO:1905330	regulation of morphogenesis of an epithelium	1/140	10/3554	0.331294	0.972783	0.972783	WNT2	1
GO:BP	GO:1990542	mitochondrial transmembrane transport	1/140	10/3554	0.331294	0.972783	0.972783	SFXN1	1
GO:BP	GO:2000027	regulation of animal organ morphogenesis	1/140	10/3554	0.331294	0.972783	0.972783	WNT2	1
GO:BP	GO:2000278	regulation of DNA biosynthetic process	1/140	10/3554	0.331294	0.972783	0.972783	ING4	1
GO:BP	GO:0016051	carbohydrate biosynthetic process	2/140	30/3554	0.332291	0.972783	0.972783	FBP1/ST3GAL4	2
GO:BP	GO:0016052	carbohydrate catabolic process	2/140	30/3554	0.332291	0.972783	0.972783	FBP1/IER3	2
GO:BP	GO:0048732	gland development	2/140	30/3554	0.332291	0.972783	0.972783	HESX1/WNT2	2
GO:BP	GO:0007346	regulation of mitotic cell cycle	3/140	52/3554	0.336665	0.972783	0.972783	PKN2/IER3/ZWILCH	3
GO:BP	GO:0007423	sensory organ development	3/140	52/3554	0.336665	0.972783	0.972783	HESX1/ANGPTL7/ADAM10	3
GO:BP	GO:0010498	proteasomal protein catabolic process	3/140	52/3554	0.336665	0.972783	0.972783	FBXL12/ARRB1/PMAIP1	3
GO:BP	GO:0045892	negative regulation of DNA-templated transcription	4/140	75/3554	0.342103	0.972783	0.972783	FBP1/ING4/NCOA2/RNF168	4
GO:BP	GO:0060341	regulation of cellular localization	4/140	75/3554	0.342103	0.972783	0.972783	MPC2/IER3/ADAM10/CNST	4
GO:BP	GO:1902679	negative regulation of RNA biosynthetic process	4/140	75/3554	0.342103	0.972783	0.972783	FBP1/ING4/NCOA2/RNF168	4
GO:BP	GO:0033865	nucleoside bisphosphate metabolic process	2/140	31/3554	0.346874	0.972783	0.972783	MPC2/ACACA	2
GO:BP	GO:0033875	ribonucleoside bisphosphate metabolic process	2/140	31/3554	0.346874	0.972783	0.972783	MPC2/ACACA	2
GO:BP	GO:0034032	purine nucleoside bisphosphate metabolic process	2/140	31/3554	0.346874	0.972783	0.972783	MPC2/ACACA	2
GO:BP	GO:0050808	synapse organization	2/140	31/3554	0.346874	0.972783	0.972783	ADAM10/SLITRK4	2
GO:BP	GO:0072593	reactive oxygen species metabolic process	2/140	31/3554	0.346874	0.972783	0.972783	IER3/PMAIP1	2
GO:BP	GO:0097193	intrinsic apoptotic signaling pathway	2/140	31/3554	0.346874	0.972783	0.972783	IER3/PMAIP1	2
GO:BP	GO:1901342	regulation of vasculature development	2/140	31/3554	0.346874	0.972783	0.972783	ANGPTL7/ADAM10	2
GO:BP	GO:0019637	organophosphate metabolic process	8/140	170/3554	0.353948	0.972783	0.972783	MPC2/ACACA/FBP1/PLA2G2D/AMPD3/CTPS2/DCTPP1/PDE4C	8
GO:BP	GO:0006094	gluconeogenesis	1/140	11/3554	0.35771	0.972783	0.972783	FBP1	1
GO:BP	GO:0006826	iron ion transport	1/140	11/3554	0.35771	0.972783	0.972783	TFRC	1
GO:BP	GO:0006885	regulation of pH	1/140	11/3554	0.35771	0.972783	0.972783	ATP6V0A4	1
GO:BP	GO:0006919	activation of cysteine-type endopeptidase activity involved in apoptotic process	1/140	11/3554	0.35771	0.972783	0.972783	PMAIP1	1
GO:BP	GO:0006986	response to unfolded protein	1/140	11/3554	0.35771	0.972783	0.972783	CREBRF	1
GO:BP	GO:0009126	purine nucleoside monophosphate metabolic process	1/140	11/3554	0.35771	0.972783	0.972783	AMPD3	1
GO:BP	GO:0009167	purine ribonucleoside monophosphate metabolic process	1/140	11/3554	0.35771	0.972783	0.972783	AMPD3	1
GO:BP	GO:0015918	sterol transport	1/140	11/3554	0.35771	0.972783	0.972783	NPC1L1	1
GO:BP	GO:0019319	hexose biosynthetic process	1/140	11/3554	0.35771	0.972783	0.972783	FBP1	1
GO:BP	GO:0030879	mammary gland development	1/140	11/3554	0.35771	0.972783	0.972783	WNT2	1
GO:BP	GO:0033619	membrane protein proteolysis	1/140	11/3554	0.35771	0.972783	0.972783	ADAM10	1
GO:BP	GO:0035270	endocrine system development	1/140	11/3554	0.35771	0.972783	0.972783	HESX1	1
GO:BP	GO:0048145	regulation of fibroblast proliferation	1/140	11/3554	0.35771	0.972783	0.972783	WNT2	1
GO:BP	GO:0048644	muscle organ morphogenesis	1/140	11/3554	0.35771	0.972783	0.972783	WNT2	1
GO:BP	GO:0050886	endocrine process	1/140	11/3554	0.35771	0.972783	0.972783	AGTR1	1
GO:BP	GO:0051701	biological process involved in interaction with host	1/140	11/3554	0.35771	0.972783	0.972783	AGTR1	1
GO:BP	GO:0051963	regulation of synapse assembly	1/140	11/3554	0.35771	0.972783	0.972783	SLITRK4	1
GO:BP	GO:0097305	response to alcohol	1/140	11/3554	0.35771	0.972783	0.972783	ITPR2	1
GO:BP	GO:0007018	microtubule-based movement	3/140	54/3554	0.358546	0.972783	0.972783	DYNC1I1/DNAH12/KIF11	3
GO:BP	GO:0048589	developmental growth	3/140	54/3554	0.358546	0.972783	0.972783	HESX1/WNT2/FTO	3
GO:BP	GO:0010629	negative regulation of gene expression	5/140	100/3554	0.358724	0.972783	0.972783	CNOT6L/XRN1/ARRB1/ADAM10/EDC3	5
GO:BP	GO:0048584	positive regulation of response to stimulus	10/140	219/3554	0.360736	0.972783	0.972783	TLR4/ST3GAL4/GADD45B/RELL1/ARRB1/ADAM10/FAM168A/ING4/PMAIP1/RNF168	10
GO:BP	GO:0006643	membrane lipid metabolic process	2/140	32/3554	0.361353	0.972783	0.972783	ST3GAL4/SGMS2	2
GO:BP	GO:0010639	negative regulation of organelle organization	2/140	32/3554	0.361353	0.972783	0.972783	IER3/ZWILCH	2
GO:BP	GO:0043010	camera-type eye development	2/140	32/3554	0.361353	0.972783	0.972783	HESX1/ANGPTL7	2
GO:BP	GO:0060627	regulation of vesicle-mediated transport	2/140	32/3554	0.361353	0.972783	0.972783	ARRB1/CNST	2
GO:BP	GO:0071496	cellular response to external stimulus	2/140	32/3554	0.361353	0.972783	0.972783	PMAIP1/DCTPP1	2
GO:BP	GO:0006351	DNA-templated transcription	16/140	366/3554	0.367587	0.972783	0.972783	ZNF605/NFIL3/ZNF382/FBP1/TBX15/SMAD7/NCOA1/ARRB1/MEF2A/ING4/WNT2/ZNF613/MGA/NCOA2/RNF168/TFCP2L1	16
GO:BP	GO:1901137	carbohydrate derivative biosynthetic process	6/140	125/3554	0.370027	0.972783	0.972783	MPC2/ACACA/ST3GAL4/AMPD3/CTPS2/TYW5	6
GO:BP	GO:0048598	embryonic morphogenesis	3/140	56/3554	0.380331	0.972783	0.972783	HESX1/TBX15/WNT2	3
GO:BP	GO:0001938	positive regulation of endothelial cell proliferation	1/140	12/3554	0.38309	0.972783	0.972783	AGTR1	1
GO:BP	GO:0003205	cardiac chamber development	1/140	12/3554	0.38309	0.972783	0.972783	WNT2	1
GO:BP	GO:0007088	regulation of mitotic nuclear division	1/140	12/3554	0.38309	0.972783	0.972783	ZWILCH	1
GO:BP	GO:0009064	glutamine family amino acid metabolic process	1/140	12/3554	0.38309	0.972783	0.972783	CTPS2	1
GO:BP	GO:0009156	ribonucleoside monophosphate biosynthetic process	1/140	12/3554	0.38309	0.972783	0.972783	AMPD3	1
GO:BP	GO:0009201	ribonucleoside triphosphate biosynthetic process	1/140	12/3554	0.38309	0.972783	0.972783	CTPS2	1
GO:BP	GO:0009952	anterior/posterior pattern specification	1/140	12/3554	0.38309	0.972783	0.972783	WNT2	1
GO:BP	GO:0010508	positive regulation of autophagy	1/140	12/3554	0.38309	0.972783	0.972783	IL4	1
GO:BP	GO:0030308	negative regulation of cell growth	1/140	12/3554	0.38309	0.972783	0.972783	FBP1	1
GO:BP	GO:0031109	microtubule polymerization or depolymerization	1/140	12/3554	0.38309	0.972783	0.972783	TUBGCP4	1
GO:BP	GO:0032309	icosanoid secretion	1/140	12/3554	0.38309	0.972783	0.972783	PLA2G2D	1
GO:BP	GO:0035966	response to topologically incorrect protein	1/140	12/3554	0.38309	0.972783	0.972783	CREBRF	1
GO:BP	GO:0040014	regulation of multicellular organism growth	1/140	12/3554	0.38309	0.972783	0.972783	FTO	1
GO:BP	GO:0042472	inner ear morphogenesis	1/140	12/3554	0.38309	0.972783	0.972783	HESX1	1
GO:BP	GO:0043484	regulation of RNA splicing	1/140	12/3554	0.38309	0.972783	0.972783	CLK4	1
GO:BP	GO:0046364	monosaccharide biosynthetic process	1/140	12/3554	0.38309	0.972783	0.972783	FBP1	1
GO:BP	GO:0046822	regulation of nucleocytoplasmic transport	1/140	12/3554	0.38309	0.972783	0.972783	IER3	1
GO:BP	GO:0046887	positive regulation of hormone secretion	1/140	12/3554	0.38309	0.972783	0.972783	MPC2	1
GO:BP	GO:0050482	arachidonic acid secretion	1/140	12/3554	0.38309	0.972783	0.972783	PLA2G2D	1
GO:BP	GO:0050769	positive regulation of neurogenesis	1/140	12/3554	0.38309	0.972783	0.972783	WNT2	1
GO:BP	GO:0070972	protein localization to endoplasmic reticulum	1/140	12/3554	0.38309	0.972783	0.972783	SRP72	1
GO:BP	GO:0071453	cellular response to oxygen levels	1/140	12/3554	0.38309	0.972783	0.972783	PMAIP1	1
GO:BP	GO:0071715	icosanoid transport	1/140	12/3554	0.38309	0.972783	0.972783	PLA2G2D	1
GO:BP	GO:0072676	lymphocyte migration	1/140	12/3554	0.38309	0.972783	0.972783	ADAM10	1
GO:BP	GO:1903963	arachidonate transport	1/140	12/3554	0.38309	0.972783	0.972783	PLA2G2D	1
GO:BP	GO:0032774	RNA biosynthetic process	16/140	370/3554	0.384763	0.972783	0.972783	ZNF605/NFIL3/ZNF382/FBP1/TBX15/SMAD7/NCOA1/ARRB1/MEF2A/ING4/WNT2/ZNF613/MGA/NCOA2/RNF168/TFCP2L1	16
GO:BP	GO:0006163	purine nucleotide metabolic process	4/140	80/3554	0.387582	0.972783	0.972783	MPC2/ACACA/AMPD3/PDE4C	4
GO:BP	GO:0035239	tube morphogenesis	4/140	80/3554	0.387582	0.972783	0.972783	CCDC134/HESX1/AGTR1/WNT2	4
GO:BP	GO:0006402	mRNA catabolic process	2/140	34/3554	0.389943	0.972783	0.972783	XRN1/EDC3	2
GO:BP	GO:1901565	organonitrogen compound catabolic process	8/140	177/3554	0.39678	0.972783	0.972783	FBXL12/IER3/ARRB1/ADAM10/PMAIP1/DCTPP1/RNF168/PDE4C	8
GO:BP	GO:0043408	regulation of MAPK cascade	3/140	58/3554	0.401962	0.972783	0.972783	GADD45B/RELL1/ARRB1	3
GO:BP	GO:0051668	localization within membrane	3/140	58/3554	0.401962	0.972783	0.972783	ADAM10/SRP72/CNST	3
GO:BP	GO:0001654	eye development	2/140	35/3554	0.404029	0.972783	0.972783	HESX1/ANGPTL7	2
GO:BP	GO:0060326	cell chemotaxis	2/140	35/3554	0.404029	0.972783	0.972783	AGTR1/ADAM10	2
GO:BP	GO:1903829	positive regulation of protein localization	2/140	35/3554	0.404029	0.972783	0.972783	MPC2/CNST	2
GO:BP	GO:0030163	protein catabolic process	6/140	130/3554	0.405922	0.972783	0.972783	FBXL12/IER3/ARRB1/ADAM10/PMAIP1/RNF168	6
GO:BP	GO:0010468	regulation of gene expression	21/140	499/3554	0.406936	0.972783	0.972783	CNOT6L/ZNF605/NFIL3/ZNF382/XRN1/FBP1/TBX15/CLK4/SMAD7/NCOA1/ARRB1/ADAM10/MEF2A/EDC3/ING4/WNT2/ZNF613/MGA/NCOA2/RNF168/TFCP2L1	21
GO:BP	GO:0006879	intracellular iron ion homeostasis	1/140	13/3554	0.407474	0.972783	0.972783	TFRC	1
GO:BP	GO:0009124	nucleoside monophosphate biosynthetic process	1/140	13/3554	0.407474	0.972783	0.972783	AMPD3	1
GO:BP	GO:0010389	regulation of G2/M transition of mitotic cell cycle	1/140	13/3554	0.407474	0.972783	0.972783	IER3	1
GO:BP	GO:0015909	long-chain fatty acid transport	1/140	13/3554	0.407474	0.972783	0.972783	PLA2G2D	1
GO:BP	GO:0043280	positive regulation of cysteine-type endopeptidase activity involved in apoptotic process	1/140	13/3554	0.407474	0.972783	0.972783	PMAIP1	1
GO:BP	GO:0043433	negative regulation of DNA-binding transcription factor activity	1/140	13/3554	0.407474	0.972783	0.972783	ARRB1	1
GO:BP	GO:0048639	positive regulation of developmental growth	1/140	13/3554	0.407474	0.972783	0.972783	WNT2	1
GO:BP	GO:0071333	cellular response to glucose stimulus	1/140	13/3554	0.407474	0.972783	0.972783	MPC2	1
GO:BP	GO:1901875	positive regulation of post-translational protein modification	1/140	13/3554	0.407474	0.972783	0.972783	ARRB1	1
GO:BP	GO:0006325	chromatin organization	3/140	59/3554	0.412701	0.972783	0.972783	MEAF6/ING4/RNF168	3
GO:BP	GO:0051253	negative regulation of RNA metabolic process	4/140	83/3554	0.414721	0.972783	0.972783	FBP1/ING4/NCOA2/RNF168	4
GO:BP	GO:0072521	purine-containing compound metabolic process	4/140	83/3554	0.414721	0.972783	0.972783	MPC2/ACACA/AMPD3/PDE4C	4
GO:BP	GO:0048880	sensory system development	2/140	36/3554	0.41796	0.972783	0.972783	HESX1/ANGPTL7	2
GO:BP	GO:0150063	visual system development	2/140	36/3554	0.41796	0.972783	0.972783	HESX1/ANGPTL7	2
GO:BP	GO:0001837	epithelial to mesenchymal transition	1/140	14/3554	0.430901	0.972783	0.972783	WNT2	1
GO:BP	GO:0006612	protein targeting to membrane	1/140	14/3554	0.430901	0.972783	0.972783	SRP72	1
GO:BP	GO:0006865	amino acid transport	1/140	14/3554	0.430901	0.972783	0.972783	SFXN1	1
GO:BP	GO:0009247	glycolipid biosynthetic process	1/140	14/3554	0.430901	0.972783	0.972783	ST3GAL4	1
GO:BP	GO:0030307	positive regulation of cell growth	1/140	14/3554	0.430901	0.972783	0.972783	ADAM10	1
GO:BP	GO:0035265	organ growth	1/140	14/3554	0.430901	0.972783	0.972783	WNT2	1
GO:BP	GO:0046148	pigment biosynthetic process	1/140	14/3554	0.430901	0.972783	0.972783	DCT	1
GO:BP	GO:0046683	response to organophosphorus	1/140	14/3554	0.430901	0.972783	0.972783	ITPR2	1
GO:BP	GO:0048704	embryonic skeletal system morphogenesis	1/140	14/3554	0.430901	0.972783	0.972783	TBX15	1
GO:BP	GO:0061041	regulation of wound healing	1/140	14/3554	0.430901	0.972783	0.972783	ST3GAL4	1
GO:BP	GO:0062013	positive regulation of small molecule metabolic process	1/140	14/3554	0.430901	0.972783	0.972783	PMAIP1	1
GO:BP	GO:0071322	cellular response to carbohydrate stimulus	1/140	14/3554	0.430901	0.972783	0.972783	MPC2	1
GO:BP	GO:0071326	cellular response to monosaccharide stimulus	1/140	14/3554	0.430901	0.972783	0.972783	MPC2	1
GO:BP	GO:0071331	cellular response to hexose stimulus	1/140	14/3554	0.430901	0.972783	0.972783	MPC2	1
GO:BP	GO:0071677	positive regulation of mononuclear cell migration	1/140	14/3554	0.430901	0.972783	0.972783	ADAM10	1
GO:BP	GO:0099504	synaptic vesicle cycle	1/140	14/3554	0.430901	0.972783	0.972783	ATP6V0A4	1
GO:BP	GO:2001056	positive regulation of cysteine-type endopeptidase activity	1/140	14/3554	0.430901	0.972783	0.972783	PMAIP1	1
GO:BP	GO:0009914	hormone transport	2/140	37/3554	0.431727	0.972783	0.972783	MPC2/SNAP23	2
GO:BP	GO:0046879	hormone secretion	2/140	37/3554	0.431727	0.972783	0.972783	MPC2/SNAP23	2
GO:BP	GO:0009887	animal organ morphogenesis	4/140	85/3554	0.432679	0.972783	0.972783	HESX1/ZFAND5/TBX15/WNT2	4
GO:BP	GO:0048870	cell motility	6/140	134/3554	0.434563	0.972783	0.972783	LAMA4/ZFAND5/PKN2/ST3GAL4/AGTR1/ADAM10	6
GO:BP	GO:0051301	cell division	4/140	86/3554	0.441605	0.972783	0.972783	PKN2/PDGFD/ZWILCH/KIF11	4
GO:BP	GO:0010605	negative regulation of macromolecule metabolic process	10/140	234/3554	0.442607	0.972783	0.972783	CNOT6L/XRN1/FBP1/GADD45B/ARRB1/ADAM10/EDC3/ING4/NCOA2/RNF168	10
GO:BP	GO:0045787	positive regulation of cell cycle	2/140	38/3554	0.445321	0.972783	0.972783	PKN2/MNAT1	2
GO:BP	GO:0051090	regulation of DNA-binding transcription factor activity	2/140	38/3554	0.445321	0.972783	0.972783	ARRB1/WNT2	2
GO:BP	GO:0009892	negative regulation of metabolic process	11/140	260/3554	0.448745	0.972783	0.972783	CNOT6L/XRN1/FBP1/IER3/GADD45B/ARRB1/ADAM10/EDC3/ING4/NCOA2/RNF168	11
GO:BP	GO:0000910	cytokinesis	1/140	15/3554	0.453407	0.972783	0.972783	PKN2	1
GO:BP	GO:0006813	potassium ion transport	1/140	15/3554	0.453407	0.972783	0.972783	ATP1B4	1
GO:BP	GO:0007189	adenylate cyclase-activating G protein-coupled receptor signaling pathway	1/140	15/3554	0.453407	0.972783	0.972783	GPR65	1
GO:BP	GO:0007416	synapse assembly	1/140	15/3554	0.453407	0.972783	0.972783	SLITRK4	1
GO:BP	GO:0007626	locomotory behavior	1/140	15/3554	0.453407	0.972783	0.972783	NCOA2	1
GO:BP	GO:0009142	nucleoside triphosphate biosynthetic process	1/140	15/3554	0.453407	0.972783	0.972783	CTPS2	1
GO:BP	GO:0009267	cellular response to starvation	1/140	15/3554	0.453407	0.972783	0.972783	PMAIP1	1
GO:BP	GO:0033044	regulation of chromosome organization	1/140	15/3554	0.453407	0.972783	0.972783	ZWILCH	1
GO:BP	GO:0042471	ear morphogenesis	1/140	15/3554	0.453407	0.972783	0.972783	HESX1	1
GO:BP	GO:0048144	fibroblast proliferation	1/140	15/3554	0.453407	0.972783	0.972783	WNT2	1
GO:BP	GO:0048754	branching morphogenesis of an epithelial tube	1/140	15/3554	0.453407	0.972783	0.972783	WNT2	1
GO:BP	GO:0050796	regulation of insulin secretion	1/140	15/3554	0.453407	0.972783	0.972783	MPC2	1
GO:BP	GO:0050890	cognition	1/140	15/3554	0.453407	0.972783	0.972783	ST3GAL4	1
GO:BP	GO:0051028	mRNA transport	1/140	15/3554	0.453407	0.972783	0.972783	NUP98	1
GO:BP	GO:0051783	regulation of nuclear division	1/140	15/3554	0.453407	0.972783	0.972783	ZWILCH	1
GO:BP	GO:0099003	vesicle-mediated transport in synapse	1/140	15/3554	0.453407	0.972783	0.972783	ATP6V0A4	1
GO:BP	GO:1901343	negative regulation of vasculature development	1/140	15/3554	0.453407	0.972783	0.972783	ANGPTL7	1
GO:BP	GO:1903034	regulation of response to wounding	1/140	15/3554	0.453407	0.972783	0.972783	ST3GAL4	1
GO:BP	GO:0010817	regulation of hormone levels	3/140	63/3554	0.455012	0.972783	0.972783	MPC2/SNAP23/ADAM10	3
GO:BP	GO:0006913	nucleocytoplasmic transport	2/140	39/3554	0.458735	0.972783	0.972783	IER3/XPOT	2
GO:BP	GO:0009991	response to extracellular stimulus	2/140	39/3554	0.458735	0.972783	0.972783	PMAIP1/DCTPP1	2
GO:BP	GO:0051169	nuclear transport	2/140	39/3554	0.458735	0.972783	0.972783	IER3/XPOT	2
GO:BP	GO:0060537	muscle tissue development	2/140	39/3554	0.458735	0.972783	0.972783	ZFAND5/WNT2	2
GO:BP	GO:0007186	G protein-coupled receptor signaling pathway	3/140	64/3554	0.4654	0.972783	0.972783	GPR65/ARRB1/RGS7BP	3
GO:BP	GO:0043549	regulation of kinase activity	3/140	64/3554	0.4654	0.972783	0.972783	GADD45B/MNAT1/NRBF2	3
GO:BP	GO:0045934	negative regulation of nucleobase-containing compound metabolic process	4/140	89/3554	0.468129	0.972783	0.972783	FBP1/ING4/NCOA2/RNF168	4
GO:BP	GO:0031400	negative regulation of protein modification process	2/140	40/3554	0.471961	0.972783	0.972783	GADD45B/ARRB1	2
GO:BP	GO:0031325	positive regulation of cellular metabolic process	12/140	290/3554	0.474142	0.972783	0.972783	IL4/NFIL3/TBX15/NCOA1/ARRB1/MNAT1/FAM168A/MEF2A/WNT2/MGA/NCOA2/RNF168	12
GO:BP	GO:0001678	intracellular glucose homeostasis	1/140	16/3554	0.47503	0.972783	0.972783	MPC2	1
GO:BP	GO:0001763	morphogenesis of a branching structure	1/140	16/3554	0.47503	0.972783	0.972783	WNT2	1
GO:BP	GO:0002224	toll-like receptor signaling pathway	1/140	16/3554	0.47503	0.972783	0.972783	TLR4	1
GO:BP	GO:0008277	regulation of G protein-coupled receptor signaling pathway	1/140	16/3554	0.47503	0.972783	0.972783	ARRB1	1
GO:BP	GO:0009161	ribonucleoside monophosphate metabolic process	1/140	16/3554	0.47503	0.972783	0.972783	AMPD3	1
GO:BP	GO:0010212	response to ionizing radiation	1/140	16/3554	0.47503	0.972783	0.972783	RNF168	1
GO:BP	GO:0015908	fatty acid transport	1/140	16/3554	0.47503	0.972783	0.972783	PLA2G2D	1
GO:BP	GO:0018958	phenol-containing compound metabolic process	1/140	16/3554	0.47503	0.972783	0.972783	DCT	1
GO:BP	GO:0019827	stem cell population maintenance	1/140	16/3554	0.47503	0.972783	0.972783	HESX1	1
GO:BP	GO:0030323	respiratory tube development	1/140	16/3554	0.47503	0.972783	0.972783	WNT2	1
GO:BP	GO:0030324	lung development	1/140	16/3554	0.47503	0.972783	0.972783	WNT2	1
GO:BP	GO:0032635	interleukin-6 production	1/140	16/3554	0.47503	0.972783	0.972783	ARRB1	1
GO:BP	GO:0032675	regulation of interleukin-6 production	1/140	16/3554	0.47503	0.972783	0.972783	ARRB1	1
GO:BP	GO:0040029	epigenetic regulation of gene expression	1/140	16/3554	0.47503	0.972783	0.972783	RNF168	1
GO:BP	GO:0042440	pigment metabolic process	1/140	16/3554	0.47503	0.972783	0.972783	DCT	1
GO:BP	GO:0042594	response to starvation	1/140	16/3554	0.47503	0.972783	0.972783	PMAIP1	1
GO:BP	GO:0044403	biological process involved in symbiotic interaction	1/140	16/3554	0.47503	0.972783	0.972783	AGTR1	1
GO:BP	GO:0045732	positive regulation of protein catabolic process	1/140	16/3554	0.47503	0.972783	0.972783	IER3	1
GO:BP	GO:0050714	positive regulation of protein secretion	1/140	16/3554	0.47503	0.972783	0.972783	MPC2	1
GO:BP	GO:0050728	negative regulation of inflammatory response	1/140	16/3554	0.47503	0.972783	0.972783	IER3	1
GO:BP	GO:0051962	positive regulation of nervous system development	1/140	16/3554	0.47503	0.972783	0.972783	WNT2	1
GO:BP	GO:0061138	morphogenesis of a branching epithelium	1/140	16/3554	0.47503	0.972783	0.972783	WNT2	1
GO:BP	GO:0072175	epithelial tube formation	1/140	16/3554	0.47503	0.972783	0.972783	HESX1	1
GO:BP	GO:0098727	maintenance of cell number	1/140	16/3554	0.47503	0.972783	0.972783	HESX1	1
GO:BP	GO:1901654	response to ketone	1/140	16/3554	0.47503	0.972783	0.972783	NCOA2	1
GO:BP	GO:1902905	positive regulation of supramolecular fiber organization	1/140	16/3554	0.47503	0.972783	0.972783	GPR65	1
GO:BP	GO:0007049	cell cycle	9/140	215/3554	0.475843	0.972783	0.972783	CDC5L/PKN2/IER3/CDCA2/GADD45B/MNAT1/ING4/ZWILCH/KIF11	9
GO:BP	GO:0043085	positive regulation of catalytic activity	4/140	90/3554	0.476875	0.972783	0.972783	AGTR1/GPR65/MNAT1/PMAIP1	4
GO:BP	GO:2000145	regulation of cell motility	4/140	90/3554	0.476875	0.972783	0.972783	LAMA4/PKN2/ST3GAL4/ADAM10	4
GO:BP	GO:0007267	cell-cell signaling	6/140	140/3554	0.477068	0.972783	0.972783	HESX1/MPC2/SNAP23/SV2B/GJB2/WNT2	6
GO:BP	GO:0007017	microtubule-based process	5/140	115/3554	0.477169	0.972783	0.972783	DYNC1I1/KATNAL2/DNAH12/TUBGCP4/KIF11	5
GO:BP	GO:0009057	macromolecule catabolic process	8/140	191/3554	0.48239	0.972783	0.972783	FBXL12/XRN1/IER3/ARRB1/ADAM10/EDC3/PMAIP1/RNF168	8
GO:BP	GO:0006310	DNA recombination	2/140	41/3554	0.484994	0.972783	0.972783	LIG4/RPA1	2
GO:BP	GO:0010035	response to inorganic substance	2/140	41/3554	0.484994	0.972783	0.972783	HESX1/FBP1	2
GO:BP	GO:0051347	positive regulation of transferase activity	2/140	41/3554	0.484994	0.972783	0.972783	AGTR1/MNAT1	2
GO:BP	GO:1901990	regulation of mitotic cell cycle phase transition	2/140	41/3554	0.484994	0.972783	0.972783	IER3/ZWILCH	2
GO:BP	GO:0030155	regulation of cell adhesion	3/140	66/3554	0.485914	0.972783	0.972783	LAMA4/ST3GAL4/ADAM10	3
GO:BP	GO:0032880	regulation of protein localization	3/140	66/3554	0.485914	0.972783	0.972783	MPC2/ADAM10/CNST	3
GO:BP	GO:0045321	leukocyte activation	4/140	92/3554	0.494201	0.972783	0.972783	IL4/NFIL3/SNAP23/ADAM10	4
GO:BP	GO:0000070	mitotic sister chromatid segregation	1/140	17/3554	0.495803	0.972783	0.972783	ZWILCH	1
GO:BP	GO:0002690	positive regulation of leukocyte chemotaxis	1/140	17/3554	0.495803	0.972783	0.972783	ADAM10	1
GO:BP	GO:0003007	heart morphogenesis	1/140	17/3554	0.495803	0.972783	0.972783	WNT2	1
GO:BP	GO:0006400	tRNA modification	1/140	17/3554	0.495803	0.972783	0.972783	TYW5	1
GO:BP	GO:0006664	glycolipid metabolic process	1/140	17/3554	0.495803	0.972783	0.972783	ST3GAL4	1
GO:BP	GO:0006836	neurotransmitter transport	1/140	17/3554	0.495803	0.972783	0.972783	SV2B	1
GO:BP	GO:0007586	digestion	1/140	17/3554	0.495803	0.972783	0.972783	CYM	1
GO:BP	GO:0008406	gonad development	1/140	17/3554	0.495803	0.972783	0.972783	HESX1	1
GO:BP	GO:0009123	nucleoside monophosphate metabolic process	1/140	17/3554	0.495803	0.972783	0.972783	AMPD3	1
GO:BP	GO:0009749	response to glucose	1/140	17/3554	0.495803	0.972783	0.972783	MPC2	1
GO:BP	GO:0014074	response to purine-containing compound	1/140	17/3554	0.495803	0.972783	0.972783	ITPR2	1
GO:BP	GO:0014706	striated muscle tissue development	1/140	17/3554	0.495803	0.972783	0.972783	WNT2	1
GO:BP	GO:0030100	regulation of endocytosis	1/140	17/3554	0.495803	0.972783	0.972783	ARRB1	1
GO:BP	GO:0031396	regulation of protein ubiquitination	1/140	17/3554	0.495803	0.972783	0.972783	ARRB1	1
GO:BP	GO:0035148	tube formation	1/140	17/3554	0.495803	0.972783	0.972783	HESX1	1
GO:BP	GO:0045137	development of primary sexual characteristics	1/140	17/3554	0.495803	0.972783	0.972783	HESX1	1
GO:BP	GO:0048706	embryonic skeletal system development	1/140	17/3554	0.495803	0.972783	0.972783	TBX15	1
GO:BP	GO:0048738	cardiac muscle tissue development	1/140	17/3554	0.495803	0.972783	0.972783	WNT2	1
GO:BP	GO:0051262	protein tetramerization	1/140	17/3554	0.495803	0.972783	0.972783	ACACA	1
GO:BP	GO:0070374	positive regulation of ERK1 and ERK2 cascade	1/140	17/3554	0.495803	0.972783	0.972783	ARRB1	1
GO:BP	GO:1903509	liposaccharide metabolic process	1/140	17/3554	0.495803	0.972783	0.972783	ST3GAL4	1
GO:BP	GO:0071824	protein-DNA complex organization	3/140	67/3554	0.496032	0.972783	0.972783	MEAF6/ING4/RNF168	3
GO:BP	GO:0000122	negative regulation of transcription by RNA polymerase II	2/140	42/3554	0.497827	0.972783	0.972783	FBP1/NCOA2	2
GO:BP	GO:0001503	ossification	2/140	42/3554	0.497827	0.972783	0.972783	CCDC134/ATP6V0A4	2
GO:BP	GO:0006401	RNA catabolic process	2/140	42/3554	0.497827	0.972783	0.972783	XRN1/EDC3	2
GO:BP	GO:0009896	positive regulation of catabolic process	2/140	42/3554	0.497827	0.972783	0.972783	IL4/IER3	2
GO:BP	GO:0010638	positive regulation of organelle organization	2/140	42/3554	0.497827	0.972783	0.972783	GPR65/PMAIP1	2
GO:BP	GO:0050900	leukocyte migration	2/140	42/3554	0.497827	0.972783	0.972783	ST3GAL4/ADAM10	2
GO:BP	GO:0040011	locomotion	5/140	119/3554	0.50776	0.972783	0.972783	LAMA4/PKN2/ST3GAL4/AGTR1/ADAM10	5
GO:BP	GO:0001667	ameboidal-type cell migration	2/140	43/3554	0.510458	0.972783	0.972783	ZFAND5/PKN2	2
GO:BP	GO:0002009	morphogenesis of an epithelium	2/140	43/3554	0.510458	0.972783	0.972783	HESX1/WNT2	2
GO:BP	GO:0043161	proteasome-mediated ubiquitin-dependent protein catabolic process	2/140	43/3554	0.510458	0.972783	0.972783	FBXL12/ARRB1	2
GO:BP	GO:0050678	regulation of epithelial cell proliferation	2/140	43/3554	0.510458	0.972783	0.972783	AGTR1/WNT2	2
GO:BP	GO:0040012	regulation of locomotion	4/140	94/3554	0.511289	0.972783	0.972783	LAMA4/PKN2/ST3GAL4/ADAM10	4
GO:BP	GO:0010647	positive regulation of cell communication	6/140	145/3554	0.511801	0.972783	0.972783	MPC2/GADD45B/RELL1/ARRB1/ING4/PMAIP1	6
GO:BP	GO:0023056	positive regulation of signaling	6/140	145/3554	0.511801	0.972783	0.972783	MPC2/GADD45B/RELL1/ARRB1/ING4/PMAIP1	6
GO:BP	GO:0034660	ncRNA metabolic process	5/140	120/3554	0.515302	0.972783	0.972783	GAR1/PDCD11/XRN1/YARS2/TYW5	5
GO:BP	GO:0000086	G2/M transition of mitotic cell cycle	1/140	18/3554	0.51576	0.972783	0.972783	IER3	1
GO:BP	GO:0000819	sister chromatid segregation	1/140	18/3554	0.51576	0.972783	0.972783	ZWILCH	1
GO:BP	GO:0001935	endothelial cell proliferation	1/140	18/3554	0.51576	0.972783	0.972783	AGTR1	1
GO:BP	GO:0001936	regulation of endothelial cell proliferation	1/140	18/3554	0.51576	0.972783	0.972783	AGTR1	1
GO:BP	GO:0007162	negative regulation of cell adhesion	1/140	18/3554	0.51576	0.972783	0.972783	ADAM10	1
GO:BP	GO:0007548	sex differentiation	1/140	18/3554	0.51576	0.972783	0.972783	HESX1	1
GO:BP	GO:0009746	response to hexose	1/140	18/3554	0.51576	0.972783	0.972783	MPC2	1
GO:BP	GO:0010950	positive regulation of endopeptidase activity	1/140	18/3554	0.51576	0.972783	0.972783	PMAIP1	1
GO:BP	GO:0016331	morphogenesis of embryonic epithelium	1/140	18/3554	0.51576	0.972783	0.972783	WNT2	1
GO:BP	GO:0031669	cellular response to nutrient levels	1/140	18/3554	0.51576	0.972783	0.972783	PMAIP1	1
GO:BP	GO:0034284	response to monosaccharide	1/140	18/3554	0.51576	0.972783	0.972783	MPC2	1
GO:BP	GO:0045931	positive regulation of mitotic cell cycle	1/140	18/3554	0.51576	0.972783	0.972783	PKN2	1
GO:BP	GO:0048608	reproductive structure development	1/140	18/3554	0.51576	0.972783	0.972783	HESX1	1
GO:BP	GO:0051495	positive regulation of cytoskeleton organization	1/140	18/3554	0.51576	0.972783	0.972783	GPR65	1
GO:BP	GO:0061458	reproductive system development	1/140	18/3554	0.51576	0.972783	0.972783	HESX1	1
GO:BP	GO:0071675	regulation of mononuclear cell migration	1/140	18/3554	0.51576	0.972783	0.972783	ADAM10	1
GO:BP	GO:0098876	vesicle-mediated transport to the plasma membrane	1/140	18/3554	0.51576	0.972783	0.972783	CNST	1
GO:BP	GO:2001235	positive regulation of apoptotic signaling pathway	1/140	18/3554	0.51576	0.972783	0.972783	PMAIP1	1
GO:BP	GO:0032787	monocarboxylic acid metabolic process	4/140	95/3554	0.519736	0.972783	0.972783	MPC2/ACACA/FBP1/IER3	4
GO:BP	GO:0035295	tube development	4/140	95/3554	0.519736	0.972783	0.972783	CCDC134/HESX1/AGTR1/WNT2	4
GO:BP	GO:0006508	proteolysis	13/140	326/3554	0.525697	0.972783	0.972783	FBXL12/BACE2/TPP1/KLK6/ACE2/CYM/ARRB1/TMPRSS11A/ADAM10/PMAIP1/USP53/CPA6/RNF168	13
GO:BP	GO:0001568	blood vessel development	3/140	70/3554	0.525779	0.972783	0.972783	CCDC134/AGTR1/WNT2	3
GO:BP	GO:0002688	regulation of leukocyte chemotaxis	1/140	19/3554	0.534933	0.972783	0.972783	ADAM10	1
GO:BP	GO:0002791	regulation of peptide secretion	1/140	19/3554	0.534933	0.972783	0.972783	MPC2	1
GO:BP	GO:0006418	tRNA aminoacylation for protein translation	1/140	19/3554	0.534933	0.972783	0.972783	YARS2	1
GO:BP	GO:0009743	response to carbohydrate	1/140	19/3554	0.534933	0.972783	0.972783	MPC2	1
GO:BP	GO:0031047	regulatory ncRNA-mediated gene silencing	1/140	19/3554	0.534933	0.972783	0.972783	CNOT6L	1
GO:BP	GO:0031503	protein-containing complex localization	1/140	19/3554	0.534933	0.972783	0.972783	ADAM10	1
GO:BP	GO:0035150	regulation of tube size	1/140	19/3554	0.534933	0.972783	0.972783	AGTR1	1
GO:BP	GO:0035296	regulation of tube diameter	1/140	19/3554	0.534933	0.972783	0.972783	AGTR1	1
GO:BP	GO:0043038	amino acid activation	1/140	19/3554	0.534933	0.972783	0.972783	YARS2	1
GO:BP	GO:0043039	tRNA aminoacylation	1/140	19/3554	0.534933	0.972783	0.972783	YARS2	1
GO:BP	GO:0051168	nuclear export	1/140	19/3554	0.534933	0.972783	0.972783	XPOT	1
GO:BP	GO:0090087	regulation of peptide transport	1/140	19/3554	0.534933	0.972783	0.972783	MPC2	1
GO:BP	GO:0090276	regulation of peptide hormone secretion	1/140	19/3554	0.534933	0.972783	0.972783	MPC2	1
GO:BP	GO:0097746	blood vessel diameter maintenance	1/140	19/3554	0.534933	0.972783	0.972783	AGTR1	1
GO:BP	GO:2000377	regulation of reactive oxygen species metabolic process	1/140	19/3554	0.534933	0.972783	0.972783	IER3	1
GO:BP	GO:2001236	regulation of extrinsic apoptotic signaling pathway	1/140	19/3554	0.534933	0.972783	0.972783	PMAIP1	1
GO:BP	GO:0007015	actin filament organization	2/140	45/3554	0.535092	0.972783	0.972783	GPR65/ARRB1	2
GO:BP	GO:0008015	blood circulation	2/140	45/3554	0.535092	0.972783	0.972783	IER3/AGTR1	2
GO:BP	GO:0051223	regulation of protein transport	2/140	45/3554	0.535092	0.972783	0.972783	MPC2/CNST	2
GO:BP	GO:2001233	regulation of apoptotic signaling pathway	2/140	45/3554	0.535092	0.972783	0.972783	IER3/PMAIP1	2
GO:BP	GO:0006954	inflammatory response	4/140	97/3554	0.536427	0.972783	0.972783	CD14/TLR4/SNAP23/IER3	4
GO:BP	GO:2000026	regulation of multicellular organismal development	5/140	123/3554	0.537639	0.972783	0.972783	LAMA4/HESX1/ANGPTL7/ADAM10/WNT2	5
GO:BP	GO:0071705	nitrogen compound transport	11/140	278/3554	0.54112	0.972783	0.972783	BBS7/SFXN1/MPC2/AP1G1/SNAP23/AP4S1/SRP72/CNST/NUP98/TFRC/XPOT	11
GO:BP	GO:0006520	amino acid metabolic process	3/140	72/3554	0.545073	0.972783	0.972783	GOT2/YARS2/CTPS2	3
GO:BP	GO:0003013	circulatory system process	2/140	46/3554	0.54709	0.972783	0.972783	IER3/AGTR1	2
GO:BP	GO:0003008	system process	6/140	151/3554	0.552331	0.972783	0.972783	ZFAND5/IER3/ST3GAL4/AGTR1/GJB2/ATP6V0A4	6
GO:BP	GO:0006469	negative regulation of protein kinase activity	1/140	20/3554	0.553351	0.972783	0.972783	GADD45B	1
GO:BP	GO:0006665	sphingolipid metabolic process	1/140	20/3554	0.553351	0.972783	0.972783	SGMS2	1
GO:BP	GO:0006814	sodium ion transport	1/140	20/3554	0.553351	0.972783	0.972783	ATP1B4	1
GO:BP	GO:0010952	positive regulation of peptidase activity	1/140	20/3554	0.553351	0.972783	0.972783	PMAIP1	1
GO:BP	GO:0015850	organic hydroxy compound transport	1/140	20/3554	0.553351	0.972783	0.972783	NPC1L1	1
GO:BP	GO:0043547	positive regulation of GTPase activity	1/140	20/3554	0.553351	0.972783	0.972783	GPR65	1
GO:BP	GO:0045055	regulated exocytosis	1/140	20/3554	0.553351	0.972783	0.972783	SNAP23	1
GO:BP	GO:0072659	protein localization to plasma membrane	1/140	20/3554	0.553351	0.972783	0.972783	CNST	1
GO:BP	GO:1901888	regulation of cell junction assembly	1/140	20/3554	0.553351	0.972783	0.972783	SLITRK4	1
GO:BP	GO:1903320	regulation of protein modification by small protein conjugation or removal	1/140	20/3554	0.553351	0.972783	0.972783	ARRB1	1
GO:BP	GO:0042254	ribosome biogenesis	3/140	73/3554	0.554551	0.972783	0.972783	GAR1/WDR74/PDCD11	3
GO:BP	GO:0019752	carboxylic acid metabolic process	7/140	178/3554	0.558885	0.972783	0.972783	MPC2/ACACA/FBP1/IER3/GOT2/YARS2/CTPS2	7
GO:BP	GO:0043436	oxoacid metabolic process	7/140	178/3554	0.558885	0.972783	0.972783	MPC2/ACACA/FBP1/IER3/GOT2/YARS2/CTPS2	7
GO:BP	GO:0014070	response to organic cyclic compound	3/140	74/3554	0.563911	0.972783	0.972783	ITPR2/PMAIP1/NCOA2	3
GO:BP	GO:0033043	regulation of organelle organization	4/140	101/3554	0.568927	0.972783	0.972783	IER3/GPR65/ZWILCH/PMAIP1	4
GO:BP	GO:0090407	organophosphate biosynthetic process	4/140	101/3554	0.568927	0.972783	0.972783	MPC2/ACACA/AMPD3/CTPS2	4
GO:BP	GO:0070201	regulation of establishment of protein localization	2/140	48/3554	0.570437	0.972783	0.972783	MPC2/CNST	2
GO:BP	GO:0006082	organic acid metabolic process	7/140	180/3554	0.571042	0.972783	0.972783	MPC2/ACACA/FBP1/IER3/GOT2/YARS2/CTPS2	7
GO:BP	GO:0002366	leukocyte activation involved in immune response	1/140	21/3554	0.571045	0.972783	0.972783	SNAP23	1
GO:BP	GO:0003018	vascular process in circulatory system	1/140	21/3554	0.571045	0.972783	0.972783	AGTR1	1
GO:BP	GO:0007229	integrin-mediated signaling pathway	1/140	21/3554	0.571045	0.972783	0.972783	CIB4	1
GO:BP	GO:0043281	regulation of cysteine-type endopeptidase activity involved in apoptotic process	1/140	21/3554	0.571045	0.972783	0.972783	PMAIP1	1
GO:BP	GO:0048762	mesenchymal cell differentiation	1/140	21/3554	0.571045	0.972783	0.972783	WNT2	1
GO:BP	GO:0098813	nuclear chromosome segregation	1/140	21/3554	0.571045	0.972783	0.972783	ZWILCH	1
GO:BP	GO:1903522	regulation of blood circulation	1/140	21/3554	0.571045	0.972783	0.972783	AGTR1	1
GO:BP	GO:0097435	supramolecular fiber organization	3/140	75/3554	0.573153	0.972783	0.972783	GPR65/ARRB1/TUBGCP4	3
GO:BP	GO:0010557	positive regulation of macromolecule biosynthetic process	8/140	207/3554	0.576216	0.972783	0.972783	NFIL3/TBX15/NCOA1/ARRB1/MEF2A/WNT2/MGA/NCOA2	8
GO:BP	GO:0006364	rRNA processing	2/140	49/3554	0.581783	0.972783	0.972783	GAR1/PDCD11	2
GO:BP	GO:0006399	tRNA metabolic process	2/140	49/3554	0.581783	0.972783	0.972783	YARS2/TYW5	2
GO:BP	GO:0050673	epithelial cell proliferation	2/140	49/3554	0.581783	0.972783	0.972783	AGTR1/WNT2	2
GO:BP	GO:0051641	cellular localization	16/140	416/3554	0.582217	0.972783	0.972783	BBS7/MPC2/AP1G1/SNAP23/TRAPPC2L/IER3/ATP6V0A4/ADAM10/ZWILCH/AP4S1/PMAIP1/SRP72/CNST/NUP98/TFRC/XPOT	16
GO:BP	GO:0044281	small molecule metabolic process	13/140	339/3554	0.58537	0.972783	0.972783	SFXN1/MPC2/ACACA/FBP1/IER3/GOT2/YARS2/AMPD3/CTPS2/PMAIP1/DCTPP1/NCOA2/PDE4C	13
GO:BP	GO:0043604	amide biosynthetic process	8/140	209/3554	0.58743	0.972783	0.972783	CNOT6L/METTL17/RPL22L1/MPC2/ACACA/RPL4/YARS2/MRPL51	8
GO:BP	GO:0002263	cell activation involved in immune response	1/140	22/3554	0.588043	0.972783	0.972783	SNAP23	1
GO:BP	GO:0002687	positive regulation of leukocyte migration	1/140	22/3554	0.588043	0.972783	0.972783	ADAM10	1
GO:BP	GO:0007409	axonogenesis	1/140	22/3554	0.588043	0.972783	0.972783	SLITRK4	1
GO:BP	GO:0009199	ribonucleoside triphosphate metabolic process	1/140	22/3554	0.588043	0.972783	0.972783	CTPS2	1
GO:BP	GO:0009410	response to xenobiotic stimulus	1/140	22/3554	0.588043	0.972783	0.972783	FBP1	1
GO:BP	GO:0010506	regulation of autophagy	1/140	22/3554	0.588043	0.972783	0.972783	IL4	1
GO:BP	GO:2000116	regulation of cysteine-type endopeptidase activity	1/140	22/3554	0.588043	0.972783	0.972783	PMAIP1	1
GO:BP	GO:0051050	positive regulation of transport	3/140	77/3554	0.591273	0.972783	0.972783	MPC2/ARRB1/CNST	3
GO:BP	GO:0016055	Wnt signaling pathway	2/140	50/3554	0.592909	0.972783	0.972783	HESX1/WNT2	2
GO:BP	GO:0198738	cell-cell signaling by wnt	2/140	50/3554	0.592909	0.972783	0.972783	HESX1/WNT2	2
GO:BP	GO:0009056	catabolic process	14/140	367/3554	0.59421	0.972783	0.972783	FBXL12/IL4/XRN1/FBP1/IER3/PLA2G2D/ARRB1/ADAM10/EDC3/NRBF2/PMAIP1/DCTPP1/RNF168/PDE4C	14
GO:BP	GO:0051247	positive regulation of protein metabolic process	5/140	131/3554	0.594794	0.972783	0.972783	IER3/AGTR1/ARRB1/MNAT1/PMAIP1	5
GO:BP	GO:0051603	proteolysis involved in protein catabolic process	4/140	105/3554	0.60015	0.972783	0.972783	FBXL12/ARRB1/PMAIP1/RNF168	4
GO:BP	GO:0000041	transition metal ion transport	1/140	23/3554	0.604372	0.972783	0.972783	TFRC	1
GO:BP	GO:0001818	negative regulation of cytokine production	1/140	23/3554	0.604372	0.972783	0.972783	ARRB1	1
GO:BP	GO:0006633	fatty acid biosynthetic process	1/140	23/3554	0.604372	0.972783	0.972783	ACACA	1
GO:BP	GO:0030073	insulin secretion	1/140	23/3554	0.604372	0.972783	0.972783	MPC2	1
GO:BP	GO:0030900	forebrain development	1/140	23/3554	0.604372	0.972783	0.972783	HESX1	1
GO:BP	GO:0033673	negative regulation of kinase activity	1/140	23/3554	0.604372	0.972783	0.972783	GADD45B	1
GO:BP	GO:0048863	stem cell differentiation	1/140	23/3554	0.604372	0.972783	0.972783	HESX1	1
GO:BP	GO:0050767	regulation of neurogenesis	1/140	23/3554	0.604372	0.972783	0.972783	WNT2	1
GO:BP	GO:0061564	axon development	1/140	23/3554	0.604372	0.972783	0.972783	SLITRK4	1
GO:BP	GO:0070372	regulation of ERK1 and ERK2 cascade	1/140	23/3554	0.604372	0.972783	0.972783	ARRB1	1
GO:BP	GO:0071674	mononuclear cell migration	1/140	23/3554	0.604372	0.972783	0.972783	ADAM10	1
GO:BP	GO:0071902	positive regulation of protein serine/threonine kinase activity	1/140	23/3554	0.604372	0.972783	0.972783	MNAT1	1
GO:BP	GO:0015031	protein transport	9/140	239/3554	0.607292	0.972783	0.972783	BBS7/MPC2/AP1G1/AP4S1/SRP72/CNST/NUP98/TFRC/XPOT	9
GO:BP	GO:0042325	regulation of phosphorylation	4/140	106/3554	0.607744	0.972783	0.972783	GADD45B/ARRB1/MNAT1/NRBF2	4
GO:BP	GO:1901575	organic substance catabolic process	12/140	318/3554	0.608247	0.972783	0.972783	FBXL12/XRN1/FBP1/IER3/PLA2G2D/ARRB1/ADAM10/EDC3/PMAIP1/DCTPP1/RNF168/PDE4C	12
GO:BP	GO:0009967	positive regulation of signal transduction	5/140	133/3554	0.608472	0.972783	0.972783	GADD45B/RELL1/ARRB1/ING4/PMAIP1	5
GO:BP	GO:0050877	nervous system process	3/140	79/3554	0.608898	0.972783	0.972783	ST3GAL4/GJB2/ATP6V0A4	3
GO:BP	GO:0006790	sulfur compound metabolic process	2/140	52/3554	0.614501	0.972783	0.972783	MPC2/ACACA	2
GO:BP	GO:0007600	sensory perception	2/140	52/3554	0.614501	0.972783	0.972783	GJB2/ATP6V0A4	2
GO:BP	GO:0023061	signal release	2/140	52/3554	0.614501	0.972783	0.972783	MPC2/SNAP23	2
GO:BP	GO:0031328	positive regulation of cellular biosynthetic process	8/140	214/3554	0.614849	0.972783	0.972783	NFIL3/TBX15/NCOA1/ARRB1/MEF2A/WNT2/MGA/NCOA2	8
GO:BP	GO:0009628	response to abiotic stimulus	4/140	107/3554	0.615252	0.972783	0.972783	ITPR2/GPR65/PMAIP1/RNF168	4
GO:BP	GO:0009894	regulation of catabolic process	3/140	80/3554	0.61752	0.972783	0.972783	IL4/FBP1/IER3	3
GO:BP	GO:0033002	muscle cell proliferation	1/140	24/3554	0.620058	0.972783	0.972783	WNT2	1
GO:BP	GO:0046467	membrane lipid biosynthetic process	1/140	24/3554	0.620058	0.972783	0.972783	ST3GAL4	1
GO:BP	GO:0050921	positive regulation of chemotaxis	1/140	24/3554	0.620058	0.972783	0.972783	ADAM10	1
GO:BP	GO:0051348	negative regulation of transferase activity	1/140	24/3554	0.620058	0.972783	0.972783	GADD45B	1
GO:BP	GO:2001242	regulation of intrinsic apoptotic signaling pathway	1/140	24/3554	0.620058	0.972783	0.972783	PMAIP1	1
GO:BP	GO:0001775	cell activation	4/140	108/3554	0.622671	0.972783	0.972783	IL4/NFIL3/SNAP23/ADAM10	4
GO:BP	GO:0006869	lipid transport	2/140	53/3554	0.624967	0.972783	0.972783	NPC1L1/PLA2G2D	2
GO:BP	GO:0048729	tissue morphogenesis	2/140	53/3554	0.624967	0.972783	0.972783	HESX1/WNT2	2
GO:BP	GO:0009891	positive regulation of biosynthetic process	8/140	216/3554	0.625554	0.972783	0.972783	NFIL3/TBX15/NCOA1/ARRB1/MEF2A/WNT2/MGA/NCOA2	8
GO:BP	GO:0008380	RNA splicing	3/140	82/3554	0.634382	0.972783	0.972783	PNN/CDC5L/CLK4	3
GO:BP	GO:0007596	blood coagulation	1/140	25/3554	0.635127	0.972783	0.972783	ST3GAL4	1
GO:BP	GO:0007599	hemostasis	1/140	25/3554	0.635127	0.972783	0.972783	ST3GAL4	1
GO:BP	GO:0016579	protein deubiquitination	1/140	25/3554	0.635127	0.972783	0.972783	USP53	1
GO:BP	GO:0030198	extracellular matrix organization	1/140	25/3554	0.635127	0.972783	0.972783	ANGPTL7	1
GO:BP	GO:0031331	positive regulation of cellular catabolic process	1/140	25/3554	0.635127	0.972783	0.972783	IL4	1
GO:BP	GO:0042113	B cell activation	1/140	25/3554	0.635127	0.972783	0.972783	IL4	1
GO:BP	GO:0043062	extracellular structure organization	1/140	25/3554	0.635127	0.972783	0.972783	ANGPTL7	1
GO:BP	GO:0045229	external encapsulating structure organization	1/140	25/3554	0.635127	0.972783	0.972783	ANGPTL7	1
GO:BP	GO:0046883	regulation of hormone secretion	1/140	25/3554	0.635127	0.972783	0.972783	MPC2	1
GO:BP	GO:0048545	response to steroid hormone	1/140	25/3554	0.635127	0.972783	0.972783	NCOA2	1
GO:BP	GO:0050708	regulation of protein secretion	1/140	25/3554	0.635127	0.972783	0.972783	MPC2	1
GO:BP	GO:0050817	coagulation	1/140	25/3554	0.635127	0.972783	0.972783	ST3GAL4	1
GO:BP	GO:0051656	establishment of organelle localization	1/140	25/3554	0.635127	0.972783	0.972783	SNAP23	1
GO:BP	GO:0060485	mesenchyme development	1/140	25/3554	0.635127	0.972783	0.972783	WNT2	1
GO:BP	GO:0097191	extrinsic apoptotic signaling pathway	1/140	25/3554	0.635127	0.972783	0.972783	PMAIP1	1
GO:BP	GO:0140014	mitotic nuclear division	1/140	25/3554	0.635127	0.972783	0.972783	ZWILCH	1
GO:BP	GO:0001525	angiogenesis	2/140	54/3554	0.635214	0.972783	0.972783	CCDC134/AGTR1	2
GO:BP	GO:0006935	chemotaxis	2/140	54/3554	0.635214	0.972783	0.972783	AGTR1/ADAM10	2
GO:BP	GO:0044093	positive regulation of molecular function	5/140	138/3554	0.641498	0.972783	0.972783	AGTR1/GPR65/MNAT1/WNT2/PMAIP1	5
GO:BP	GO:0008104	protein localization	11/140	299/3554	0.641516	0.972783	0.972783	BBS7/MPC2/AP1G1/ADAM10/ZWILCH/AP4S1/SRP72/CNST/NUP98/TFRC/XPOT	11
GO:BP	GO:0048513	animal organ development	9/140	246/3554	0.642578	0.972783	0.972783	CCDC134/HESX1/ZFAND5/TBX15/AGTR1/ANGPTL7/TMX2/ADAM10/WNT2	9
GO:BP	GO:0006914	autophagy	2/140	55/3554	0.645243	0.972783	0.972783	IL4/NRBF2	2
GO:BP	GO:0042330	taxis	2/140	55/3554	0.645243	0.972783	0.972783	AGTR1/ADAM10	2
GO:BP	GO:0044772	mitotic cell cycle phase transition	2/140	55/3554	0.645243	0.972783	0.972783	IER3/ZWILCH	2
GO:BP	GO:0051129	negative regulation of cellular component organization	2/140	55/3554	0.645243	0.972783	0.972783	IER3/ZWILCH	2
GO:BP	GO:0061919	process utilizing autophagic mechanism	2/140	55/3554	0.645243	0.972783	0.972783	IL4/NRBF2	2
GO:BP	GO:0070727	cellular macromolecule localization	11/140	300/3554	0.646012	0.972783	0.972783	BBS7/MPC2/AP1G1/ADAM10/ZWILCH/AP4S1/SRP72/CNST/NUP98/TFRC/XPOT	11
GO:BP	GO:0045184	establishment of protein localization	9/140	247/3554	0.647478	0.972783	0.972783	BBS7/MPC2/AP1G1/AP4S1/SRP72/CNST/NUP98/TFRC/XPOT	9
GO:BP	GO:0051239	regulation of multicellular organismal process	10/140	274/3554	0.648842	0.972783	0.972783	LAMA4/CCDC134/HESX1/ST3GAL4/AGTR1/ANGPTL7/ARRB1/ADAM10/WNT2/FTO	10
GO:BP	GO:0001822	kidney development	1/140	26/3554	0.649602	0.972783	0.972783	AGTR1	1
GO:BP	GO:0002443	leukocyte mediated immunity	1/140	26/3554	0.649602	0.972783	0.972783	SNAP23	1
GO:BP	GO:0019722	calcium-mediated signaling	1/140	26/3554	0.649602	0.972783	0.972783	AGTR1	1
GO:BP	GO:0030258	lipid modification	1/140	26/3554	0.649602	0.972783	0.972783	ST3GAL4	1
GO:BP	GO:0031348	negative regulation of defense response	1/140	26/3554	0.649602	0.972783	0.972783	IER3	1
GO:BP	GO:0051091	positive regulation of DNA-binding transcription factor activity	1/140	26/3554	0.649602	0.972783	0.972783	WNT2	1
GO:BP	GO:0070646	protein modification by small protein removal	1/140	26/3554	0.649602	0.972783	0.972783	USP53	1
GO:BP	GO:0090596	sensory organ morphogenesis	1/140	26/3554	0.649602	0.972783	0.972783	HESX1	1
GO:BP	GO:1901873	regulation of post-translational protein modification	1/140	26/3554	0.649602	0.972783	0.972783	ARRB1	1
GO:BP	GO:0048193	Golgi vesicle transport	2/140	56/3554	0.655055	0.972783	0.972783	TRAPPC2L/CNST	2
GO:BP	GO:0043603	amide metabolic process	9/140	249/3554	0.657168	0.972783	0.972783	CNOT6L/METTL17/RPL22L1/MPC2/ACACA/RPL4/YARS2/ADAM10/MRPL51	9
GO:BP	GO:0050790	regulation of catalytic activity	6/140	168/3554	0.657977	0.972783	0.972783	AGTR1/GPR65/GADD45B/MNAT1/NRBF2/PMAIP1	6
GO:BP	GO:0051649	establishment of localization in cell	10/140	276/3554	0.658079	0.972783	0.972783	MPC2/AP1G1/SNAP23/TRAPPC2L/IER3/ATP6V0A4/AP4S1/PMAIP1/SRP72/XPOT	10
GO:BP	GO:0048646	anatomical structure formation involved in morphogenesis	4/140	113/3554	0.658412	0.972783	0.972783	CCDC134/HESX1/AGTR1/WNT2	4
GO:BP	GO:0019725	cellular homeostasis	3/140	85/3554	0.658704	0.972783	0.972783	MPC2/ATP6V0A4/TFRC	3
GO:BP	GO:0006888	endoplasmic reticulum to Golgi vesicle-mediated transport	1/140	27/3554	0.663507	0.972783	0.972783	TRAPPC2L	1
GO:BP	GO:0007188	adenylate cyclase-modulating G protein-coupled receptor signaling pathway	1/140	27/3554	0.663507	0.972783	0.972783	GPR65	1
GO:BP	GO:0021700	developmental maturation	1/140	27/3554	0.663507	0.972783	0.972783	ATP6V0A4	1
GO:BP	GO:0033500	carbohydrate homeostasis	1/140	27/3554	0.663507	0.972783	0.972783	MPC2	1
GO:BP	GO:0034612	response to tumor necrosis factor	1/140	27/3554	0.663507	0.972783	0.972783	ADAM10	1
GO:BP	GO:0034976	response to endoplasmic reticulum stress	1/140	27/3554	0.663507	0.972783	0.972783	NRBF2	1
GO:BP	GO:0042391	regulation of membrane potential	1/140	27/3554	0.663507	0.972783	0.972783	RGS7BP	1
GO:BP	GO:0042445	hormone metabolic process	1/140	27/3554	0.663507	0.972783	0.972783	ADAM10	1
GO:BP	GO:0042593	glucose homeostasis	1/140	27/3554	0.663507	0.972783	0.972783	MPC2	1
GO:BP	GO:0048667	cell morphogenesis involved in neuron differentiation	1/140	27/3554	0.663507	0.972783	0.972783	SLITRK4	1
GO:BP	GO:0048812	neuron projection morphogenesis	1/140	27/3554	0.663507	0.972783	0.972783	SLITRK4	1
GO:BP	GO:0048858	cell projection morphogenesis	1/140	27/3554	0.663507	0.972783	0.972783	SLITRK4	1
GO:BP	GO:0051960	regulation of nervous system development	1/140	27/3554	0.663507	0.972783	0.972783	WNT2	1
GO:BP	GO:0072001	renal system development	1/140	27/3554	0.663507	0.972783	0.972783	AGTR1	1
GO:BP	GO:0120039	plasma membrane bounded cell projection morphogenesis	1/140	27/3554	0.663507	0.972783	0.972783	SLITRK4	1
GO:BP	GO:1903532	positive regulation of secretion by cell	1/140	27/3554	0.663507	0.972783	0.972783	MPC2	1
GO:BP	GO:2001234	negative regulation of apoptotic signaling pathway	1/140	27/3554	0.663507	0.972783	0.972783	IER3	1
GO:BP	GO:0001501	skeletal system development	2/140	57/3554	0.66465	0.972783	0.972783	ZFAND5/TBX15	2
GO:BP	GO:0006511	ubiquitin-dependent protein catabolic process	3/140	86/3554	0.666551	0.972783	0.972783	FBXL12/ARRB1/RNF168	3
GO:BP	GO:0030334	regulation of cell migration	3/140	86/3554	0.666551	0.972783	0.972783	LAMA4/ST3GAL4/ADAM10	3
GO:BP	GO:0009966	regulation of signal transduction	10/140	278/3554	0.667182	0.972783	0.972783	FBP1/IER3/GADD45B/RELL1/ARRB1/ADAM10/RGS7BP/ING4/PMAIP1/PELI1	10
GO:BP	GO:0023051	regulation of signaling	11/140	306/3554	0.672361	0.972783	0.972783	MPC2/FBP1/IER3/GADD45B/RELL1/ARRB1/ADAM10/RGS7BP/ING4/PMAIP1/PELI1	11
GO:BP	GO:0022402	cell cycle process	5/140	143/3554	0.672773	0.972783	0.972783	CDC5L/PKN2/IER3/ING4/ZWILCH	5
GO:BP	GO:0042981	regulation of apoptotic process	5/140	143/3554	0.672773	0.972783	0.972783	IER3/TP53BP2/GADD45B/ING4/PMAIP1	5
GO:BP	GO:0006518	peptide metabolic process	7/140	198/3554	0.67279	0.972783	0.972783	CNOT6L/METTL17/RPL22L1/RPL4/YARS2/ADAM10/MRPL51	7
GO:BP	GO:0019941	modification-dependent protein catabolic process	3/140	87/3554	0.674267	0.972783	0.972783	FBXL12/ARRB1/RNF168	3
GO:BP	GO:0043632	modification-dependent macromolecule catabolic process	3/140	87/3554	0.674267	0.972783	0.972783	FBXL12/ARRB1/RNF168	3
GO:BP	GO:1902531	regulation of intracellular signal transduction	6/140	171/3554	0.674967	0.972783	0.972783	FBP1/GADD45B/RELL1/ARRB1/ING4/PMAIP1	6
GO:BP	GO:0048583	regulation of response to stimulus	14/140	387/3554	0.676045	0.972783	0.972783	TLR4/FBP1/IER3/ST3GAL4/GADD45B/RELL1/ARRB1/ADAM10/FAM168A/RGS7BP/ING4/PMAIP1/RNF168/PELI1	14
GO:BP	GO:0001933	negative regulation of protein phosphorylation	1/140	28/3554	0.676863	0.972783	0.972783	GADD45B	1
GO:BP	GO:0016236	macroautophagy	1/140	28/3554	0.676863	0.972783	0.972783	IL4	1
GO:BP	GO:0030595	leukocyte chemotaxis	1/140	28/3554	0.676863	0.972783	0.972783	ADAM10	1
GO:BP	GO:0032386	regulation of intracellular transport	1/140	28/3554	0.676863	0.972783	0.972783	IER3	1
GO:BP	GO:0010646	regulation of cell communication	11/140	308/3554	0.680896	0.972783	0.972783	MPC2/FBP1/IER3/GADD45B/RELL1/ARRB1/ADAM10/RGS7BP/ING4/PMAIP1/PELI1	11
GO:BP	GO:0051130	positive regulation of cellular component organization	3/140	88/3554	0.681853	0.972783	0.972783	GPR65/ARRB1/PMAIP1	3
GO:BP	GO:0006897	endocytosis	2/140	59/3554	0.683202	0.972783	0.972783	ARRB1/TFRC	2
GO:BP	GO:0097190	apoptotic signaling pathway	2/140	59/3554	0.683202	0.972783	0.972783	IER3/PMAIP1	2
GO:BP	GO:0003002	regionalization	1/140	29/3554	0.689693	0.972783	0.972783	WNT2	1
GO:BP	GO:0010720	positive regulation of cell development	1/140	29/3554	0.689693	0.972783	0.972783	WNT2	1
GO:BP	GO:0016485	protein processing	1/140	29/3554	0.689693	0.972783	0.972783	ADAM10	1
GO:BP	GO:0043087	regulation of GTPase activity	1/140	29/3554	0.689693	0.972783	0.972783	GPR65	1
GO:BP	GO:0050920	regulation of chemotaxis	1/140	29/3554	0.689693	0.972783	0.972783	ADAM10	1
GO:BP	GO:0072330	monocarboxylic acid biosynthetic process	1/140	29/3554	0.689693	0.972783	0.972783	ACACA	1
GO:BP	GO:0110053	regulation of actin filament organization	1/140	29/3554	0.689693	0.972783	0.972783	GPR65	1
GO:BP	GO:1903039	positive regulation of leukocyte cell-cell adhesion	1/140	29/3554	0.689693	0.972783	0.972783	ST3GAL4	1
GO:BP	GO:0051172	negative regulation of nitrogen compound metabolic process	6/140	174/3554	0.691418	0.972783	0.972783	FBP1/GADD45B/ARRB1/ING4/NCOA2/RNF168	6
GO:BP	GO:0045597	positive regulation of cell differentiation	2/140	60/3554	0.692161	0.972783	0.972783	AGTR1/WNT2	2
GO:BP	GO:0045859	regulation of protein kinase activity	2/140	60/3554	0.692161	0.972783	0.972783	GADD45B/MNAT1	2
GO:BP	GO:0016192	vesicle-mediated transport	7/140	202/3554	0.69329	0.972783	0.972783	AP1G1/SNAP23/TRAPPC2L/ATP6V0A4/ARRB1/CNST/TFRC	7
GO:BP	GO:0033036	macromolecule localization	13/140	365/3554	0.694225	0.972783	0.972783	BBS7/MPC2/AP1G1/NPC1L1/PLA2G2D/ADAM10/ZWILCH/AP4S1/SRP72/CNST/NUP98/TFRC/XPOT	13
GO:BP	GO:0070887	cellular response to chemical stimulus	9/140	258/3554	0.698879	0.972783	0.972783	ITPR2/HESX1/NFIL3/MPC2/FBP1/AGTR1/ADAM10/PMAIP1/NCOA2	9
GO:BP	GO:0030036	actin cytoskeleton organization	2/140	61/3554	0.700912	0.972783	0.972783	GPR65/ARRB1	2
GO:BP	GO:0048514	blood vessel morphogenesis	2/140	61/3554	0.700912	0.972783	0.972783	CCDC134/AGTR1	2
GO:BP	GO:0071702	organic substance transport	13/140	367/3554	0.701881	0.972783	0.972783	BBS7/SFXN1/MPC2/AP1G1/NPC1L1/SNAP23/PLA2G2D/AP4S1/SRP72/CNST/NUP98/TFRC/XPOT	13
GO:BP	GO:0002790	peptide secretion	1/140	30/3554	0.702018	0.972783	0.972783	MPC2	1
GO:BP	GO:0006302	double-strand break repair	1/140	30/3554	0.702018	0.972783	0.972783	RNF168	1
GO:BP	GO:0007389	pattern specification process	1/140	30/3554	0.702018	0.972783	0.972783	WNT2	1
GO:BP	GO:0008033	tRNA processing	1/140	30/3554	0.702018	0.972783	0.972783	TYW5	1
GO:BP	GO:0030072	peptide hormone secretion	1/140	30/3554	0.702018	0.972783	0.972783	MPC2	1
GO:BP	GO:0042176	regulation of protein catabolic process	1/140	30/3554	0.702018	0.972783	0.972783	IER3	1
GO:BP	GO:0051047	positive regulation of secretion	1/140	30/3554	0.702018	0.972783	0.972783	MPC2	1
GO:BP	GO:0051640	organelle localization	1/140	30/3554	0.702018	0.972783	0.972783	SNAP23	1
GO:BP	GO:0071560	cellular response to transforming growth factor beta stimulus	1/140	30/3554	0.702018	0.972783	0.972783	WNT2	1
GO:BP	GO:0009968	negative regulation of signal transduction	4/140	120/3554	0.704548	0.972783	0.972783	FBP1/IER3/ARRB1/RGS7BP	4
GO:BP	GO:0043067	regulation of programmed cell death	5/140	149/3554	0.707894	0.972783	0.972783	IER3/TP53BP2/GADD45B/ING4/PMAIP1	5
GO:BP	GO:0050793	regulation of developmental process	7/140	205/3554	0.708122	0.972783	0.972783	LAMA4/HESX1/AGTR1/ANGPTL7/ADAM10/WNT2/FTO	7
GO:BP	GO:0010876	lipid localization	2/140	62/3554	0.709458	0.972783	0.972783	NPC1L1/PLA2G2D	2
GO:BP	GO:0032101	regulation of response to external stimulus	4/140	121/3554	0.710762	0.972783	0.972783	TLR4/IER3/ST3GAL4/ADAM10	4
GO:BP	GO:0015833	peptide transport	1/140	31/3554	0.713856	0.972783	0.972783	MPC2	1
GO:BP	GO:0022409	positive regulation of cell-cell adhesion	1/140	31/3554	0.713856	0.972783	0.972783	ST3GAL4	1
GO:BP	GO:0032956	regulation of actin cytoskeleton organization	1/140	31/3554	0.713856	0.972783	0.972783	GPR65	1
GO:BP	GO:0051258	protein polymerization	1/140	31/3554	0.713856	0.972783	0.972783	TUBGCP4	1
GO:BP	GO:0071559	response to transforming growth factor beta	1/140	31/3554	0.713856	0.972783	0.972783	WNT2	1
GO:BP	GO:0019220	regulation of phosphate metabolic process	4/140	122/3554	0.716881	0.972783	0.972783	GADD45B/ARRB1/MNAT1/NRBF2	4
GO:BP	GO:0051174	regulation of phosphorus metabolic process	4/140	122/3554	0.716881	0.972783	0.972783	GADD45B/ARRB1/MNAT1/NRBF2	4
GO:BP	GO:0065008	regulation of biological quality	9/140	263/3554	0.720654	0.972783	0.972783	MPC2/SNAP23/IER3/ST3GAL4/AGTR1/ADAM10/RGS7BP/SLITRK4/PMAIP1	9
GO:BP	GO:0006412	translation	6/140	180/3554	0.722669	0.972783	0.972783	CNOT6L/METTL17/RPL22L1/RPL4/YARS2/MRPL51	6
GO:BP	GO:0000278	mitotic cell cycle	3/140	94/3554	0.724642	0.972783	0.972783	PKN2/IER3/ZWILCH	3
GO:BP	GO:0006812	monoatomic cation transport	3/140	94/3554	0.724642	0.972783	0.972783	ATP1B4/ATP6V0A4/TFRC	3
GO:BP	GO:0002221	pattern recognition receptor signaling pathway	1/140	32/3554	0.725227	0.972783	0.972783	TLR4	1
GO:BP	GO:0002758	innate immune response-activating signaling pathway	1/140	32/3554	0.725227	0.972783	0.972783	TLR4	1
GO:BP	GO:0007507	heart development	1/140	32/3554	0.725227	0.972783	0.972783	WNT2	1
GO:BP	GO:0019216	regulation of lipid metabolic process	1/140	32/3554	0.725227	0.972783	0.972783	NCOA2	1
GO:BP	GO:0042326	negative regulation of phosphorylation	1/140	32/3554	0.725227	0.972783	0.972783	GADD45B	1
GO:BP	GO:0052548	regulation of endopeptidase activity	1/140	32/3554	0.725227	0.972783	0.972783	PMAIP1	1
GO:BP	GO:0090068	positive regulation of cell cycle process	1/140	32/3554	0.725227	0.972783	0.972783	PKN2	1
GO:BP	GO:0000226	microtubule cytoskeleton organization	2/140	64/3554	0.725942	0.972783	0.972783	KATNAL2/TUBGCP4	2
GO:BP	GO:0061024	membrane organization	2/140	64/3554	0.725942	0.972783	0.972783	IER3/PMAIP1	2
GO:BP	GO:0010648	negative regulation of cell communication	4/140	124/3554	0.728837	0.972783	0.972783	FBP1/IER3/ARRB1/RGS7BP	4
GO:BP	GO:0034470	ncRNA processing	3/140	95/3554	0.731324	0.972783	0.972783	GAR1/PDCD11/TYW5	3
GO:BP	GO:0018193	peptidyl-amino acid modification	4/140	125/3554	0.734674	0.972783	0.972783	MEAF6/CLK4/ARRB1/ING4	4
GO:BP	GO:0023057	negative regulation of signaling	4/140	125/3554	0.734674	0.972783	0.972783	FBP1/IER3/ARRB1/RGS7BP	4
GO:BP	GO:0002218	activation of innate immune response	1/140	33/3554	0.736149	0.972783	0.972783	TLR4	1
GO:BP	GO:0006605	protein targeting	1/140	33/3554	0.736149	0.972783	0.972783	SRP72	1
GO:BP	GO:0007059	chromosome segregation	1/140	33/3554	0.736149	0.972783	0.972783	ZWILCH	1
GO:BP	GO:0030098	lymphocyte differentiation	1/140	33/3554	0.736149	0.972783	0.972783	NFIL3	1
GO:BP	GO:0044248	cellular catabolic process	6/140	183/3554	0.737459	0.972783	0.972783	IL4/XRN1/EDC3/NRBF2/DCTPP1/PDE4C	6
GO:BP	GO:0033365	protein localization to organelle	3/140	96/3554	0.737879	0.972783	0.972783	ADAM10/ZWILCH/SRP72	3
GO:BP	GO:0050801	monoatomic ion homeostasis	2/140	66/3554	0.741636	0.972783	0.972783	ATP6V0A4/TFRC	2
GO:BP	GO:0055080	monoatomic cation homeostasis	2/140	66/3554	0.741636	0.972783	0.972783	ATP6V0A4/TFRC	2
GO:BP	GO:0043043	peptide biosynthetic process	6/140	184/3554	0.742265	0.972783	0.972783	CNOT6L/METTL17/RPL22L1/RPL4/YARS2/MRPL51	6
GO:BP	GO:0050727	regulation of inflammatory response	1/140	34/3554	0.74664	0.972783	0.972783	IER3	1
GO:BP	GO:0071900	regulation of protein serine/threonine kinase activity	1/140	34/3554	0.74664	0.972783	0.972783	MNAT1	1
GO:BP	GO:0001934	positive regulation of protein phosphorylation	2/140	67/3554	0.749193	0.972783	0.972783	ARRB1/MNAT1	2
GO:BP	GO:0007005	mitochondrion organization	2/140	67/3554	0.749193	0.972783	0.972783	IER3/PMAIP1	2
GO:BP	GO:0030029	actin filament-based process	2/140	67/3554	0.749193	0.972783	0.972783	GPR65/ARRB1	2
GO:BP	GO:0001932	regulation of protein phosphorylation	3/140	98/3554	0.750613	0.972783	0.972783	GADD45B/ARRB1/MNAT1	3
GO:BP	GO:0051336	regulation of hydrolase activity	3/140	98/3554	0.750613	0.972783	0.972783	AGTR1/GPR65/PMAIP1	3
GO:BP	GO:0007010	cytoskeleton organization	4/140	128/3554	0.751623	0.972783	0.972783	KATNAL2/GPR65/ARRB1/TUBGCP4	4
GO:BP	GO:0098657	import into cell	2/140	68/3554	0.756561	0.972783	0.972783	ARRB1/TFRC	2
GO:BP	GO:0006887	exocytosis	1/140	35/3554	0.756717	0.972783	0.972783	SNAP23	1
GO:BP	GO:0010631	epithelial cell migration	1/140	35/3554	0.756717	0.972783	0.972783	PKN2	1
GO:BP	GO:0016050	vesicle organization	1/140	35/3554	0.756717	0.972783	0.972783	ATP6V0A4	1
GO:BP	GO:0031667	response to nutrient levels	1/140	35/3554	0.756717	0.972783	0.972783	PMAIP1	1
GO:BP	GO:0033674	positive regulation of kinase activity	1/140	35/3554	0.756717	0.972783	0.972783	MNAT1	1
GO:BP	GO:0042886	amide transport	1/140	35/3554	0.756717	0.972783	0.972783	MPC2	1
GO:BP	GO:0045860	positive regulation of protein kinase activity	1/140	35/3554	0.756717	0.972783	0.972783	MNAT1	1
GO:BP	GO:0090132	epithelium migration	1/140	35/3554	0.756717	0.972783	0.972783	PKN2	1
GO:BP	GO:1903037	regulation of leukocyte cell-cell adhesion	1/140	35/3554	0.756717	0.972783	0.972783	ST3GAL4	1
GO:BP	GO:0065009	regulation of molecular function	8/140	245/3554	0.761388	0.972783	0.972783	AGTR1/GPR65/GADD45B/ARRB1/MNAT1/NRBF2/WNT2/PMAIP1	8
GO:BP	GO:0042327	positive regulation of phosphorylation	2/140	69/3554	0.763742	0.972783	0.972783	ARRB1/MNAT1	2
GO:BP	GO:0044085	cellular component biogenesis	14/140	412/3554	0.764353	0.972783	0.972783	BBS7/GAR1/WDR74/PDCD11/COPS7B/ACACA/PKN2/GPR65/GJB2/ARRB1/TBCB/ADAM10/SLITRK4/TUBGCP4	14
GO:BP	GO:0007517	muscle organ development	1/140	36/3554	0.766396	0.972783	0.972783	WNT2	1
GO:BP	GO:0032970	regulation of actin filament-based process	1/140	36/3554	0.766396	0.972783	0.972783	GPR65	1
GO:BP	GO:0045862	positive regulation of proteolysis	1/140	36/3554	0.766396	0.972783	0.972783	PMAIP1	1
GO:BP	GO:0050878	regulation of body fluid levels	1/140	36/3554	0.766396	0.972783	0.972783	ST3GAL4	1
GO:BP	GO:0051260	protein homooligomerization	1/140	36/3554	0.766396	0.972783	0.972783	ACACA	1
GO:BP	GO:0006886	intracellular protein transport	4/140	131/3554	0.767741	0.972783	0.972783	AP1G1/AP4S1/SRP72/XPOT	4
GO:BP	GO:0032102	negative regulation of response to external stimulus	1/140	37/3554	0.775692	0.972783	0.972783	IER3	1
GO:BP	GO:0032989	cellular anatomical entity morphogenesis	1/140	37/3554	0.775692	0.972783	0.972783	SLITRK4	1
GO:BP	GO:0006457	protein folding	1/140	38/3554	0.784621	0.972783	0.972783	TBCB	1
GO:BP	GO:0090130	tissue migration	1/140	38/3554	0.784621	0.972783	0.972783	PKN2	1
GO:BP	GO:1901617	organic hydroxy compound biosynthetic process	1/140	38/3554	0.784621	0.972783	0.972783	DCT	1
GO:BP	GO:0008284	positive regulation of cell population proliferation	3/140	104/3554	0.78588	0.972783	0.972783	AGTR1/ADAM10/WNT2	3
GO:BP	GO:0046903	secretion	3/140	104/3554	0.78588	0.972783	0.972783	MPC2/SNAP23/PLA2G2D	3
GO:BP	GO:0048731	system development	10/140	308/3554	0.78626	0.972783	0.972783	CCDC134/HESX1/ZFAND5/TBX15/AGTR1/ANGPTL7/TMX2/ADAM10/SLITRK4/WNT2	10
GO:BP	GO:0016071	mRNA metabolic process	4/140	135/3554	0.787961	0.972783	0.972783	PNN/CDC5L/XRN1/EDC3	4
GO:BP	GO:1901566	organonitrogen compound biosynthetic process	12/140	365/3554	0.789943	0.972783	0.972783	CNOT6L/METTL17/RPL22L1/MPC2/ACACA/ST3GAL4/RPL4/YARS2/AMPD3/CTPS2/MRPL51/TYW5	12
GO:BP	GO:0046649	lymphocyte activation	2/140	73/3554	0.790672	0.972783	0.972783	IL4/NFIL3	2
GO:BP	GO:0046907	intracellular transport	7/140	224/3554	0.790956	0.972783	0.972783	AP1G1/TRAPPC2L/IER3/AP4S1/PMAIP1/SRP72/XPOT	7
GO:BP	GO:0006915	apoptotic process	6/140	195/3554	0.791044	0.972783	0.972783	IER3/TP53BP2/GADD45B/ING4/PMAIP1/SH3GLB1	6
GO:BP	GO:0022613	ribonucleoprotein complex biogenesis	3/140	105/3554	0.791343	0.972783	0.972783	GAR1/WDR74/PDCD11	3
GO:BP	GO:0000280	nuclear division	1/140	39/3554	0.793197	0.972783	0.972783	ZWILCH	1
GO:BP	GO:0007159	leukocyte cell-cell adhesion	1/140	39/3554	0.793197	0.972783	0.972783	ST3GAL4	1
GO:BP	GO:0018108	peptidyl-tyrosine phosphorylation	1/140	39/3554	0.793197	0.972783	0.972783	CLK4	1
GO:BP	GO:1902903	regulation of supramolecular fiber organization	1/140	39/3554	0.793197	0.972783	0.972783	GPR65	1
GO:BP	GO:0006338	chromatin remodeling	1/140	40/3554	0.801434	0.972783	0.972783	RNF168	1
GO:BP	GO:0009306	protein secretion	1/140	40/3554	0.801434	0.972783	0.972783	MPC2	1
GO:BP	GO:0044089	positive regulation of cellular component biogenesis	1/140	40/3554	0.801434	0.972783	0.972783	GPR65	1
GO:BP	GO:0060271	cilium assembly	1/140	40/3554	0.801434	0.972783	0.972783	BBS7	1
GO:BP	GO:1901605	alpha-amino acid metabolic process	1/140	40/3554	0.801434	0.972783	0.972783	CTPS2	1
GO:BP	GO:1903131	mononuclear cell differentiation	1/140	40/3554	0.801434	0.972783	0.972783	NFIL3	1
GO:BP	GO:0009653	anatomical structure morphogenesis	7/140	227/3554	0.802285	0.972783	0.972783	CCDC134/HESX1/ZFAND5/TBX15/AGTR1/SLITRK4/WNT2	7
GO:BP	GO:0010563	negative regulation of phosphorus metabolic process	1/140	41/3554	0.809345	0.972783	0.972783	GADD45B	1
GO:BP	GO:0018212	peptidyl-tyrosine modification	1/140	41/3554	0.809345	0.972783	0.972783	CLK4	1
GO:BP	GO:0035592	establishment of protein localization to extracellular region	1/140	41/3554	0.809345	0.972783	0.972783	MPC2	1
GO:BP	GO:0045089	positive regulation of innate immune response	1/140	41/3554	0.809345	0.972783	0.972783	TLR4	1
GO:BP	GO:0045936	negative regulation of phosphate metabolic process	1/140	41/3554	0.809345	0.972783	0.972783	GADD45B	1
GO:BP	GO:0071692	protein localization to extracellular region	1/140	41/3554	0.809345	0.972783	0.972783	MPC2	1
GO:BP	GO:0007399	nervous system development	5/140	170/3554	0.809834	0.972783	0.972783	CCDC134/HESX1/TMX2/SLITRK4/WNT2	5
GO:BP	GO:0048878	chemical homeostasis	3/140	109/3554	0.812056	0.972783	0.972783	MPC2/ATP6V0A4/TFRC	3
GO:BP	GO:0022607	cellular component assembly	11/140	345/3554	0.814358	0.972783	0.972783	BBS7/COPS7B/ACACA/PKN2/GPR65/GJB2/ARRB1/TBCB/ADAM10/SLITRK4/TUBGCP4	11
GO:BP	GO:0051604	protein maturation	2/140	77/3554	0.814879	0.972783	0.972783	TBCB/ADAM10	2
GO:BP	GO:0055082	intracellular chemical homeostasis	2/140	77/3554	0.814879	0.972783	0.972783	MPC2/TFRC	2
GO:BP	GO:0007268	chemical synaptic transmission	1/140	42/3554	0.816943	0.972783	0.972783	SV2B	1
GO:BP	GO:0022407	regulation of cell-cell adhesion	1/140	42/3554	0.816943	0.972783	0.972783	ST3GAL4	1
GO:BP	GO:0098916	anterograde trans-synaptic signaling	1/140	42/3554	0.816943	0.972783	0.972783	SV2B	1
GO:BP	GO:0099536	synaptic signaling	1/140	42/3554	0.816943	0.972783	0.972783	SV2B	1
GO:BP	GO:0099537	trans-synaptic signaling	1/140	42/3554	0.816943	0.972783	0.972783	SV2B	1
GO:BP	GO:0010562	positive regulation of phosphorus metabolic process	2/140	78/3554	0.82053	0.972783	0.972783	ARRB1/MNAT1	2
GO:BP	GO:0032103	positive regulation of response to external stimulus	2/140	78/3554	0.82053	0.972783	0.972783	TLR4/ADAM10	2
GO:BP	GO:0045937	positive regulation of phosphate metabolic process	2/140	78/3554	0.82053	0.972783	0.972783	ARRB1/MNAT1	2
GO:BP	GO:0008610	lipid biosynthetic process	3/140	111/3554	0.821751	0.972783	0.972783	FDFT1/ACACA/ST3GAL4	3
GO:BP	GO:0008219	cell death	6/140	205/3554	0.829058	0.972783	0.972783	IER3/TP53BP2/GADD45B/ING4/PMAIP1/SH3GLB1	6
GO:BP	GO:0012501	programmed cell death	6/140	205/3554	0.829058	0.972783	0.972783	IER3/TP53BP2/GADD45B/ING4/PMAIP1/SH3GLB1	6
GO:BP	GO:0002833	positive regulation of response to biotic stimulus	1/140	44/3554	0.831248	0.972783	0.972783	TLR4	1
GO:BP	GO:0045785	positive regulation of cell adhesion	1/140	44/3554	0.831248	0.972783	0.972783	ST3GAL4	1
GO:BP	GO:0043933	protein-containing complex organization	8/140	266/3554	0.835514	0.972783	0.972783	COPS7B/ACACA/MEAF6/TBCB/ADAM10/ING4/TUBGCP4/RNF168	8
GO:BP	GO:0006955	immune response	7/140	237/3554	0.836724	0.972783	0.972783	IL5/CD14/IL4/TLR4/NFIL3/SNAP23/FYN	7
GO:BP	GO:0048285	organelle fission	1/140	45/3554	0.837979	0.972783	0.972783	ZWILCH	1
GO:BP	GO:0031401	positive regulation of protein modification process	2/140	82/3554	0.841627	0.972783	0.972783	ARRB1/MNAT1	2
GO:BP	GO:1903047	mitotic cell cycle process	2/140	82/3554	0.841627	0.972783	0.972783	IER3/ZWILCH	2
GO:BP	GO:0002252	immune effector process	1/140	46/3554	0.844443	0.972783	0.972783	SNAP23	1
GO:BP	GO:0002757	immune response-activating signaling pathway	1/140	46/3554	0.844443	0.972783	0.972783	TLR4	1
GO:BP	GO:0006417	regulation of translation	1/140	46/3554	0.844443	0.972783	0.972783	CNOT6L	1
GO:BP	GO:0006486	protein glycosylation	1/140	46/3554	0.844443	0.972783	0.972783	ST3GAL4	1
GO:BP	GO:0043413	macromolecule glycosylation	1/140	46/3554	0.844443	0.972783	0.972783	ST3GAL4	1
GO:BP	GO:0044057	regulation of system process	1/140	46/3554	0.844443	0.972783	0.972783	AGTR1	1
GO:BP	GO:0072594	establishment of protein localization to organelle	1/140	46/3554	0.844443	0.972783	0.972783	SRP72	1
GO:BP	GO:0090066	regulation of anatomical structure size	1/140	46/3554	0.844443	0.972783	0.972783	AGTR1	1
GO:BP	GO:0031347	regulation of defense response	2/140	83/3554	0.846541	0.972783	0.972783	TLR4/IER3	2
GO:BP	GO:0045088	regulation of innate immune response	1/140	47/3554	0.850652	0.972783	0.972783	TLR4	1
GO:BP	GO:0070085	glycosylation	1/140	47/3554	0.850652	0.972783	0.972783	ST3GAL4	1
GO:BP	GO:0007166	cell surface receptor signaling pathway	8/140	272/3554	0.853065	0.972783	0.972783	HESX1/ZFAND5/CIB4/ARRB1/ADAM10/WNT2/PMAIP1/PELI1	8
GO:BP	GO:0048585	negative regulation of response to stimulus	4/140	151/3554	0.855236	0.972783	0.972783	FBP1/IER3/ARRB1/RGS7BP	4
GO:BP	GO:0006396	RNA processing	6/140	213/3554	0.855374	0.972783	0.972783	GAR1/PNN/CDC5L/PDCD11/CLK4/TYW5	6
GO:BP	GO:0007167	enzyme-linked receptor protein signaling pathway	2/140	85/3554	0.855958	0.972783	0.972783	HESX1/ZFAND5	2
GO:BP	GO:0030001	metal ion transport	2/140	85/3554	0.855958	0.972783	0.972783	ATP1B4/TFRC	2
GO:BP	GO:0030097	hemopoiesis	2/140	85/3554	0.855958	0.972783	0.972783	CCDC134/NFIL3	2
GO:BP	GO:0002764	immune response-regulating signaling pathway	1/140	48/3554	0.856614	0.972783	0.972783	TLR4	1
GO:BP	GO:0031329	regulation of cellular catabolic process	1/140	48/3554	0.856614	0.972783	0.972783	IL4	1
GO:BP	GO:0044782	cilium organization	1/140	48/3554	0.856614	0.972783	0.972783	BBS7	1
GO:BP	GO:0044419	biological process involved in interspecies interaction between organisms	5/140	184/3554	0.860676	0.972783	0.972783	CD14/TLR4/IER3/AGTR1/PMAIP1	5
GO:BP	GO:0042060	wound healing	1/140	49/3554	0.862339	0.972783	0.972783	ST3GAL4	1
GO:BP	GO:0051493	regulation of cytoskeleton organization	1/140	49/3554	0.862339	0.972783	0.972783	GPR65	1
GO:BP	GO:0051607	defense response to virus	1/140	49/3554	0.862339	0.972783	0.972783	PMAIP1	1
GO:BP	GO:0140546	defense response to symbiont	1/140	49/3554	0.862339	0.972783	0.972783	PMAIP1	1
GO:BP	GO:0030182	neuron differentiation	2/140	87/3554	0.864849	0.972783	0.972783	SLITRK4/WNT2	2
GO:BP	GO:0032940	secretion by cell	2/140	87/3554	0.864849	0.972783	0.972783	MPC2/SNAP23	2
GO:BP	GO:0034097	response to cytokine	2/140	87/3554	0.864849	0.972783	0.972783	NFIL3/ADAM10	2
GO:BP	GO:0030030	cell projection organization	3/140	122/3554	0.867812	0.972783	0.972783	BBS7/TCTN3/SLITRK4	3
GO:BP	GO:0006979	response to oxidative stress	1/140	50/3554	0.867838	0.972783	0.972783	MSRB3	1
GO:BP	GO:0007169	transmembrane receptor protein tyrosine kinase signaling pathway	1/140	50/3554	0.867838	0.972783	0.972783	ZFAND5	1
GO:BP	GO:0007610	behavior	1/140	50/3554	0.867838	0.972783	0.972783	NCOA2	1
GO:BP	GO:0009314	response to radiation	1/140	50/3554	0.867838	0.972783	0.972783	RNF168	1
GO:BP	GO:0051259	protein complex oligomerization	1/140	50/3554	0.867838	0.972783	0.972783	ACACA	1
GO:BP	GO:0051241	negative regulation of multicellular organismal process	2/140	88/3554	0.869105	0.972783	0.972783	ANGPTL7/ARRB1	2
GO:BP	GO:0002253	activation of immune response	1/140	51/3554	0.873118	0.972783	0.972783	TLR4	1
GO:BP	GO:0006631	fatty acid metabolic process	1/140	51/3554	0.873118	0.972783	0.972783	ACACA	1
GO:BP	GO:0052547	regulation of peptidase activity	1/140	51/3554	0.873118	0.972783	0.972783	PMAIP1	1
GO:BP	GO:0002521	leukocyte differentiation	1/140	52/3554	0.878189	0.972783	0.972783	NFIL3	1
GO:BP	GO:0046394	carboxylic acid biosynthetic process	1/140	52/3554	0.878189	0.972783	0.972783	ACACA	1
GO:BP	GO:1903530	regulation of secretion by cell	1/140	52/3554	0.878189	0.972783	0.972783	MPC2	1
GO:BP	GO:0044255	cellular lipid metabolic process	4/140	159/3554	0.881528	0.972783	0.972783	ACACA/ST3GAL4/PLA2G2D/SGMS2	4
GO:BP	GO:0042221	response to chemical	10/140	343/3554	0.882851	0.972783	0.972783	ITPR2/HESX1/NFIL3/MPC2/FBP1/AGTR1/ADAM10/PMAIP1/NCOA2/CREBRF	10
GO:BP	GO:0016053	organic acid biosynthetic process	1/140	53/3554	0.883059	0.972783	0.972783	ACACA	1
GO:BP	GO:0031175	neuron projection development	1/140	53/3554	0.883059	0.972783	0.972783	SLITRK4	1
GO:BP	GO:0032259	methylation	1/140	53/3554	0.883059	0.972783	0.972783	PRDM10	1
GO:BP	GO:0071407	cellular response to organic cyclic compound	1/140	53/3554	0.883059	0.972783	0.972783	ITPR2	1
GO:BP	GO:0048523	negative regulation of cellular process	14/140	459/3554	0.883421	0.972783	0.972783	CNOT6L/CDC5L/XRN1/FBP1/IER3/GADD45B/ARRB1/ADAM10/RGS7BP/EDC3/ING4/ZWILCH/NCOA2/RNF168	14
GO:BP	GO:0051246	regulation of protein metabolic process	7/140	254/3554	0.884293	0.972783	0.972783	CNOT6L/IER3/AGTR1/GADD45B/ARRB1/MNAT1/PMAIP1	7
GO:BP	GO:0044087	regulation of cellular component biogenesis	2/140	92/3554	0.884932	0.972783	0.972783	GPR65/SLITRK4	2
GO:BP	GO:0030031	cell projection assembly	1/140	54/3554	0.887735	0.972783	0.972783	BBS7	1
GO:BP	GO:0031349	positive regulation of defense response	1/140	54/3554	0.887735	0.972783	0.972783	TLR4	1
GO:BP	GO:0120031	plasma membrane bounded cell projection assembly	1/140	54/3554	0.887735	0.972783	0.972783	BBS7	1
GO:BP	GO:0140352	export from cell	2/140	93/3554	0.888605	0.972783	0.972783	MPC2/SNAP23	2
GO:BP	GO:0048699	generation of neurons	2/140	94/3554	0.892169	0.972783	0.972783	SLITRK4/WNT2	2
GO:BP	GO:0016311	dephosphorylation	1/140	55/3554	0.892226	0.972783	0.972783	FBP1	1
GO:BP	GO:0034248	regulation of amide metabolic process	1/140	55/3554	0.892226	0.972783	0.972783	CNOT6L	1
GO:BP	GO:0071417	cellular response to organonitrogen compound	1/140	55/3554	0.892226	0.972783	0.972783	ITPR2	1
GO:BP	GO:0010033	response to organic substance	7/140	258/3554	0.893653	0.972783	0.972783	ITPR2/NFIL3/MPC2/ADAM10/PMAIP1/NCOA2/CREBRF	7
GO:BP	GO:0032879	regulation of localization	5/140	196/3554	0.894797	0.972783	0.972783	MPC2/IER3/ARRB1/ADAM10/CNST	5
GO:BP	GO:0002831	regulation of response to biotic stimulus	1/140	56/3554	0.896538	0.972783	0.972783	TLR4	1
GO:BP	GO:0009101	glycoprotein biosynthetic process	1/140	56/3554	0.896538	0.972783	0.972783	ST3GAL4	1
GO:BP	GO:0051046	regulation of secretion	1/140	56/3554	0.896538	0.972783	0.972783	MPC2	1
GO:BP	GO:0009605	response to external stimulus	8/140	290/3554	0.896968	0.972783	0.972783	CD14/TLR4/IER3/ST3GAL4/AGTR1/ADAM10/PMAIP1/DCTPP1	8
GO:BP	GO:0044283	small molecule biosynthetic process	2/140	96/3554	0.898984	0.972783	0.972783	ACACA/FBP1	2
GO:BP	GO:0007275	multicellular organism development	11/140	381/3554	0.899978	0.972783	0.972783	LAMA4/CCDC134/HESX1/ZFAND5/TBX15/AGTR1/ANGPTL7/TMX2/ADAM10/SLITRK4/WNT2	11
GO:BP	GO:0031399	regulation of protein modification process	3/140	132/3554	0.900306	0.972783	0.972783	GADD45B/ARRB1/MNAT1	3
GO:BP	GO:0006811	monoatomic ion transport	3/140	133/3554	0.903128	0.972783	0.972783	ATP1B4/ATP6V0A4/TFRC	3
GO:BP	GO:0010608	post-transcriptional regulation of gene expression	1/140	58/3554	0.904655	0.972783	0.972783	CNOT6L	1
GO:BP	GO:0051276	chromosome organization	1/140	58/3554	0.904655	0.972783	0.972783	ZWILCH	1
GO:BP	GO:0061061	muscle structure development	1/140	58/3554	0.904655	0.972783	0.972783	WNT2	1
GO:BP	GO:1902532	negative regulation of intracellular signal transduction	1/140	58/3554	0.904655	0.972783	0.972783	FBP1	1
GO:BP	GO:0006397	mRNA processing	2/140	98/3554	0.9054	0.972783	0.972783	PNN/CDC5L	2
GO:BP	GO:1901698	response to nitrogen compound	2/140	98/3554	0.9054	0.972783	0.972783	ITPR2/PMAIP1	2
GO:BP	GO:0051094	positive regulation of developmental process	2/140	99/3554	0.908464	0.972783	0.972783	AGTR1/WNT2	2
GO:BP	GO:0051248	negative regulation of protein metabolic process	2/140	99/3554	0.908464	0.972783	0.972783	GADD45B/ARRB1	2
GO:BP	GO:0006873	intracellular monoatomic ion homeostasis	1/140	59/3554	0.908473	0.972783	0.972783	TFRC	1
GO:BP	GO:0030003	intracellular monoatomic cation homeostasis	1/140	59/3554	0.908473	0.972783	0.972783	TFRC	1
GO:BP	GO:0030335	positive regulation of cell migration	1/140	59/3554	0.908473	0.972783	0.972783	ADAM10	1
GO:BP	GO:0071363	cellular response to growth factor stimulus	1/140	59/3554	0.908473	0.972783	0.972783	WNT2	1
GO:BP	GO:0098771	inorganic ion homeostasis	1/140	59/3554	0.908473	0.972783	0.972783	TFRC	1
GO:BP	GO:1901699	cellular response to nitrogen compound	1/140	59/3554	0.908473	0.972783	0.972783	ITPR2	1
GO:BP	GO:0002376	immune system process	9/140	327/3554	0.9101	0.972783	0.972783	IL5/CD14/IL4/TLR4/NFIL3/SNAP23/ST3GAL4/ADAM10/FYN	9
GO:BP	GO:0044092	negative regulation of molecular function	2/140	100/3554	0.911435	0.972783	0.972783	GADD45B/ARRB1	2
GO:BP	GO:0045087	innate immune response	2/140	100/3554	0.911435	0.972783	0.972783	CD14/TLR4	2
GO:BP	GO:0000902	cell morphogenesis	1/140	60/3554	0.91214	0.972783	0.972783	SLITRK4	1
GO:BP	GO:0002250	adaptive immune response	1/140	60/3554	0.91214	0.972783	0.972783	FYN	1
GO:BP	GO:0009615	response to virus	1/140	60/3554	0.91214	0.972783	0.972783	PMAIP1	1
GO:BP	GO:0016042	lipid catabolic process	1/140	60/3554	0.91214	0.972783	0.972783	PLA2G2D	1
GO:BP	GO:0006091	generation of precursor metabolites and energy	2/140	101/3554	0.914317	0.972783	0.972783	FBP1/IER3	2
GO:BP	GO:0009100	glycoprotein metabolic process	1/140	61/3554	0.91566	0.972783	0.972783	ST3GAL4	1
GO:BP	GO:0009611	response to wounding	1/140	61/3554	0.91566	0.972783	0.972783	ST3GAL4	1
GO:BP	GO:0070848	response to growth factor	1/140	61/3554	0.91566	0.972783	0.972783	WNT2	1
GO:BP	GO:2000147	positive regulation of cell motility	1/140	61/3554	0.91566	0.972783	0.972783	ADAM10	1
GO:BP	GO:0006629	lipid metabolic process	6/140	238/3554	0.91714	0.972783	0.972783	FDFT1/ACACA/ST3GAL4/PLA2G2D/SGMS2/NCOA2	6
GO:BP	GO:0051049	regulation of transport	4/140	173/3554	0.917723	0.972783	0.972783	MPC2/IER3/ARRB1/CNST	4
GO:BP	GO:0051707	response to other organism	4/140	173/3554	0.917723	0.972783	0.972783	CD14/TLR4/IER3/PMAIP1	4
GO:BP	GO:0040017	positive regulation of locomotion	1/140	62/3554	0.91904	0.972783	0.972783	ADAM10	1
GO:BP	GO:0043207	response to external biotic stimulus	4/140	174/3554	0.919889	0.972783	0.972783	CD14/TLR4/IER3/PMAIP1	4
GO:BP	GO:0055085	transmembrane transport	3/140	140/3554	0.920956	0.972783	0.972783	SFXN1/MPC2/ATP6V0A4	3
GO:BP	GO:0000375	RNA splicing, via transesterification reactions	1/140	63/3554	0.922286	0.972783	0.972783	CDC5L	1
GO:BP	GO:0000377	RNA splicing, via transesterification reactions with bulged adenosine as nucleophile	1/140	63/3554	0.922286	0.972783	0.972783	CDC5L	1
GO:BP	GO:0000398	mRNA splicing, via spliceosome	1/140	63/3554	0.922286	0.972783	0.972783	CDC5L	1
GO:BP	GO:0006644	phospholipid metabolic process	1/140	63/3554	0.922286	0.972783	0.972783	PLA2G2D	1
GO:BP	GO:0065003	protein-containing complex assembly	5/140	209/3554	0.923451	0.972783	0.972783	COPS7B/ACACA/TBCB/ADAM10/TUBGCP4	5
GO:BP	GO:0042127	regulation of cell population proliferation	4/140	176/3554	0.92407	0.972783	0.972783	AGTR1/ADAM10/ING4/WNT2	4
GO:BP	GO:0060284	regulation of cell development	1/140	64/3554	0.925403	0.972783	0.972783	WNT2	1
GO:BP	GO:0098655	monoatomic cation transmembrane transport	1/140	64/3554	0.925403	0.972783	0.972783	ATP6V0A4	1
GO:BP	GO:0098662	inorganic cation transmembrane transport	1/140	64/3554	0.925403	0.972783	0.972783	ATP6V0A4	1
GO:BP	GO:0098542	defense response to other organism	3/140	142/3554	0.925474	0.972783	0.972783	CD14/TLR4/PMAIP1	3
GO:BP	GO:0009607	response to biotic stimulus	4/140	178/3554	0.928056	0.974116	0.974116	CD14/TLR4/IER3/PMAIP1	4
GO:BP	GO:0022603	regulation of anatomical structure morphogenesis	1/140	66/3554	0.931268	0.974116	0.974116	WNT2	1
GO:BP	GO:0060429	epithelium development	2/140	108/3554	0.932168	0.974116	0.974116	HESX1/WNT2	2
GO:BP	GO:0043086	negative regulation of catalytic activity	1/140	67/3554	0.934027	0.974116	0.974116	GADD45B	1
GO:BP	GO:0098660	inorganic ion transmembrane transport	1/140	67/3554	0.934027	0.974116	0.974116	ATP6V0A4	1
GO:BP	GO:0048666	neuron development	1/140	68/3554	0.936676	0.974116	0.974116	SLITRK4	1
GO:BP	GO:0002684	positive regulation of immune system process	2/140	111/3554	0.938695	0.974116	0.974116	TLR4/ADAM10	2
GO:BP	GO:0007155	cell adhesion	3/140	149/3554	0.939498	0.974116	0.974116	LAMA4/ST3GAL4/ADAM10	3
GO:BP	GO:0009719	response to endogenous stimulus	3/140	149/3554	0.939498	0.974116	0.974116	ITPR2/WNT2/NCOA2	3
GO:BP	GO:0006952	defense response	5/140	219/3554	0.940595	0.974116	0.974116	CD14/TLR4/SNAP23/IER3/PMAIP1	5
GO:BP	GO:0008285	negative regulation of cell population proliferation	1/140	70/3554	0.941661	0.974116	0.974116	ING4	1
GO:BP	GO:0009725	response to hormone	1/140	70/3554	0.941661	0.974116	0.974116	NCOA2	1
GO:BP	GO:0050778	positive regulation of immune response	1/140	70/3554	0.941661	0.974116	0.974116	TLR4	1
GO:BP	GO:0120036	plasma membrane bounded cell projection organization	2/140	113/3554	0.942713	0.974116	0.974116	BBS7/SLITRK4	2
GO:BP	GO:0003006	developmental process involved in reproduction	1/140	71/3554	0.944005	0.974116	0.974116	HESX1	1
GO:BP	GO:0033993	response to lipid	1/140	71/3554	0.944005	0.974116	0.974116	NCOA2	1
GO:BP	GO:0008283	cell population proliferation	7/140	288/3554	0.945582	0.974116	0.974116	BBS7/TCTN3/AGTR1/ADAM10/SLITRK4/ING4/WNT2	7
GO:BP	GO:0001817	regulation of cytokine production	1/140	72/3554	0.946256	0.974116	0.974116	ARRB1	1
GO:BP	GO:0022008	neurogenesis	2/140	115/3554	0.946482	0.974116	0.974116	SLITRK4/WNT2	2
GO:BP	GO:0045595	regulation of cell differentiation	2/140	115/3554	0.946482	0.974116	0.974116	AGTR1/WNT2	2
GO:BP	GO:0002682	regulation of immune system process	3/140	154/3554	0.947987	0.974649	0.974649	TLR4/ST3GAL4/ADAM10	3
GO:BP	GO:1901701	cellular response to oxygen-containing compound	2/140	117/3554	0.950015	0.975718	0.975718	ITPR2/MPC2	2
GO:BP	GO:1901615	organic hydroxy compound metabolic process	1/140	75/3554	0.952483	0.977236	0.977236	DCT	1
GO:BP	GO:0001816	cytokine production	1/140	76/3554	0.954395	0.977807	0.977807	ARRB1	1
GO:BP	GO:1901700	response to oxygen-containing compound	3/140	159/3554	0.955365	0.977807	0.977807	ITPR2/MPC2/NCOA2	3
GO:BP	GO:0071345	cellular response to cytokine stimulus	1/140	77/3554	0.956231	0.977807	0.977807	NFIL3	1
GO:BP	GO:0030162	regulation of proteolysis	1/140	78/3554	0.957993	0.977807	0.977807	PMAIP1	1
GO:BP	GO:0051093	negative regulation of developmental process	1/140	78/3554	0.957993	0.977807	0.977807	ANGPTL7	1
GO:BP	GO:0098609	cell-cell adhesion	1/140	81/3554	0.962868	0.981267	0.981267	ST3GAL4	1
GO:BP	GO:0006996	organelle organization	9/140	370/3554	0.964204	0.981267	0.981267	BBS7/KATNAL2/IER3/GPR65/ATP6V0A4/ARRB1/ZWILCH/PMAIP1/TUBGCP4	9
GO:BP	GO:0043066	negative regulation of apoptotic process	1/140	82/3554	0.964365	0.981267	0.981267	IER3	1
GO:BP	GO:0042592	homeostatic process	3/140	171/3554	0.969294	0.984267	0.984267	MPC2/ATP6V0A4/TFRC	3
GO:BP	GO:0043069	negative regulation of programmed cell death	1/140	86/3554	0.969777	0.984267	0.984267	IER3	1
GO:BP	GO:0050776	regulation of immune response	1/140	87/3554	0.970997	0.984267	0.984267	TLR4	1
GO:BP	GO:0071495	cellular response to endogenous stimulus	2/140	133/3554	0.971303	0.984267	0.984267	ITPR2/WNT2	2
GO:BP	GO:0048468	cell development	4/140	212/3554	0.972494	0.984463	0.984463	CCDC134/NFIL3/SLITRK4/WNT2	4
GO:BP	GO:0034220	monoatomic ion transmembrane transport	1/140	90/3554	0.974371	0.985353	0.985353	ATP6V0A4	1
GO:BP	GO:0010243	response to organonitrogen compound	1/140	91/3554	0.975407	0.985391	0.985391	ITPR2	1
GO:BP	GO:0051240	positive regulation of multicellular organismal process	2/140	140/3554	0.977587	0.986583	0.986583	ST3GAL4/WNT2	2
GO:BP	GO:0070925	organelle assembly	1/140	95/3554	0.979151	0.987002	0.987002	BBS7	1
GO:BP	GO:0071310	cellular response to organic substance	3/140	185/3554	0.980376	0.987002	0.987002	ITPR2/NFIL3/MPC2	3
GO:BP	GO:0009888	tissue development	3/140	186/3554	0.981002	0.987002	0.987002	HESX1/ZFAND5/WNT2	3
GO:BP	GO:0048856	anatomical structure development	12/140	499/3554	0.983549	0.988557	0.988557	LAMA4/CCDC134/HESX1/NFIL3/ZFAND5/TBX15/AGTR1/ANGPTL7/TMX2/ADAM10/SLITRK4/WNT2	12
GO:BP	GO:0010628	positive regulation of gene expression	1/140	113/3554	0.990108	0.994137	0.994137	NFIL3	1
GO:BP	GO:0030154	cell differentiation	6/140	344/3554	0.995104	0.9957	0.9957	CCDC134/HESX1/NFIL3/AGTR1/SLITRK4/WNT2	6
GO:BP	GO:0048869	cellular developmental process	6/140	344/3554	0.995104	0.9957	0.9957	CCDC134/HESX1/NFIL3/AGTR1/SLITRK4/WNT2	6
GO:BP	GO:0000003	reproduction	1/140	133/3554	0.9957	0.9957	0.9957	HESX1	1
GO:BP	GO:0022414	reproductive process	1/140	133/3554	0.9957	0.9957	0.9957	HESX1	1
GO:CC	GO:0016604	nuclear body	8/161	77/4368	0.00692338	0.876794	0.876794	PNN/CDC5L/PKN2/ARRB1/SPOP/NCOA2/RPA1/FTO	8
GO:CC	GO:0005856	cytoskeleton	19/161	332/4368	0.0346849	0.876794	0.876794	BBS7/HNRNPK/NEFM/FGD4/DYNC1I1/EML6/KATNAL2/FRMD3/PKN2/PSRC1/RELL1/KRT84/DNAH12/ORC2/ING4/TPM4/SHROOM4/TUBGCP4/KIF11	19
GO:CC	GO:0000776	kinetochore	3/161	21/4368	0.0401541	0.876794	0.876794	MEAF6/ORC2/ZWILCH	3
GO:CC	GO:0000779	condensed chromosome, centromeric region	3/161	21/4368	0.0401541	0.876794	0.876794	MEAF6/ORC2/ZWILCH	3
GO:CC	GO:0000922	spindle pole	3/161	21/4368	0.0401541	0.876794	0.876794	KATNAL2/TUBGCP4/KIF11	3
GO:CC	GO:0062023	collagen-containing extracellular matrix	3/161	21/4368	0.0401541	0.876794	0.876794	LAMA4/LAMC2/WNT2	3
GO:CC	GO:0031981	nuclear lumen	24/161	469/4368	0.0581942	0.876794	0.876794	METTL17/GAR1/HNRNPK/PNN/CDC5L/WDR74/PDCD11/ITPR2/UBXN7/PKN2/SNAP23/MEAF6/PPARG/ARRB1/MNAT1/ORC2/ING4/SPOP/DCTPP1/MGA/NCOA2/RPA1/FTO/RNF168	24
GO:CC	GO:0005604	basement membrane	2/161	11/4368	0.0596946	0.876794	0.876794	LAMA4/LAMC2	2
GO:CC	GO:0030119	AP-type membrane coat adaptor complex	2/161	11/4368	0.0596946	0.876794	0.876794	AP1G1/AP4S1	2
GO:CC	GO:0016607	nuclear speck	4/161	42/4368	0.0672856	0.876794	0.876794	PNN/CDC5L/SPOP/FTO	4
GO:CC	GO:0005654	nucleoplasm	20/161	385/4368	0.0711687	0.876794	0.876794	METTL17/HNRNPK/PNN/CDC5L/ITPR2/UBXN7/PKN2/SNAP23/PPARG/ARRB1/MNAT1/ORC2/ING4/SPOP/DCTPP1/MGA/NCOA2/RPA1/FTO/RNF168	20
GO:CC	GO:0045111	intermediate filament cytoskeleton	4/161	43/4368	0.0721504	0.876794	0.876794	NEFM/PKN2/KRT84/ING4	4
GO:CC	GO:0005921	gap junction	2/161	13/4368	0.0807118	0.876794	0.876794	GJB2/GJC1	2
GO:CC	GO:0071013	catalytic step 2 spliceosome	2/161	13/4368	0.0807118	0.876794	0.876794	PNN/CDC5L	2
GO:CC	GO:0030286	dynein complex	2/161	15/4368	0.103618	0.876794	0.876794	DYNC1I1/DNAH12	2
GO:CC	GO:0000775	chromosome, centromeric region	3/161	32/4368	0.112065	0.876794	0.876794	MEAF6/ORC2/ZWILCH	3
GO:CC	GO:0000315	organellar large ribosomal subunit	2/161	16/4368	0.11566	0.876794	0.876794	MRPL51/MRPL53	2
GO:CC	GO:0005762	mitochondrial large ribosomal subunit	2/161	16/4368	0.11566	0.876794	0.876794	MRPL51/MRPL53	2
GO:CC	GO:0000793	condensed chromosome	3/161	33/4368	0.120105	0.876794	0.876794	MEAF6/ORC2/ZWILCH	3
GO:CC	GO:0014069	postsynaptic density	2/161	17/4368	0.128034	0.876794	0.876794	ADAM10/RGS7BP	2
GO:CC	GO:0032279	asymmetric synapse	2/161	17/4368	0.128034	0.876794	0.876794	ADAM10/RGS7BP	2
GO:CC	GO:0099572	postsynaptic specialization	2/161	17/4368	0.128034	0.876794	0.876794	ADAM10/RGS7BP	2
GO:CC	GO:0005911	cell-cell junction	5/161	73/4368	0.130343	0.876794	0.876794	PNN/PKN2/SNAP23/GJB2/GJC1	5
GO:CC	GO:0042470	melanosome	2/161	18/4368	0.140702	0.876794	0.876794	DCT/TFRC	2
GO:CC	GO:0048770	pigment granule	2/161	18/4368	0.140702	0.876794	0.876794	DCT/TFRC	2
GO:CC	GO:0030312	external encapsulating structure	3/161	36/4368	0.145425	0.876794	0.876794	LAMA4/LAMC2/WNT2	3
GO:CC	GO:0031012	extracellular matrix	3/161	36/4368	0.145425	0.876794	0.876794	LAMA4/LAMC2/WNT2	3
GO:CC	GO:0000123	histone acetyltransferase complex	2/161	19/4368	0.153625	0.876794	0.876794	MEAF6/ING4	2
GO:CC	GO:0005798	Golgi-associated vesicle	2/161	19/4368	0.153625	0.876794	0.876794	AP1G1/ADAM10	2
GO:CC	GO:0097060	synaptic membrane	3/161	38/4368	0.163194	0.876794	0.876794	ADAM10/RGS7BP/GRIA3	3
GO:CC	GO:0005938	cell cortex	2/161	21/4368	0.180094	0.876794	0.876794	ITPR2/TPM4	2
GO:CC	GO:0031248	protein acetyltransferase complex	2/161	21/4368	0.180094	0.876794	0.876794	MEAF6/ING4	2
GO:CC	GO:0030117	membrane coat	2/161	22/4368	0.193576	0.876794	0.876794	AP1G1/AP4S1	2
GO:CC	GO:0030658	transport vesicle membrane	2/161	22/4368	0.193576	0.876794	0.876794	AP1G1/SV2B	2
GO:CC	GO:0048475	coated membrane	2/161	22/4368	0.193576	0.876794	0.876794	AP1G1/AP4S1	2
GO:CC	GO:0098978	glutamatergic synapse	2/161	22/4368	0.193576	0.876794	0.876794	ADAM10/RGS7BP	2
GO:CC	GO:0098984	neuron to neuron synapse	2/161	22/4368	0.193576	0.876794	0.876794	ADAM10/RGS7BP	2
GO:CC	GO:1902493	acetyltransferase complex	2/161	22/4368	0.193576	0.876794	0.876794	MEAF6/ING4	2
GO:CC	GO:0005667	transcription regulator complex	4/161	62/4368	0.193788	0.876794	0.876794	NFIL3/TBX15/MNAT1/NCOA2	4
GO:CC	GO:0140513	nuclear protein-containing complex	10/161	199/4368	0.19706	0.876794	0.876794	HNRNPK/PNN/CDC5L/NFIL3/COPS7B/TBX15/MNAT1/ORC2/MGA/NUP98	10
GO:CC	GO:0098687	chromosomal region	3/161	43/4368	0.210107	0.876794	0.876794	MEAF6/ORC2/ZWILCH	3
GO:CC	GO:0000313	organellar ribosome	2/161	24/4368	0.220889	0.876794	0.876794	MRPL51/MRPL53	2
GO:CC	GO:0005761	mitochondrial ribosome	2/161	24/4368	0.220889	0.876794	0.876794	MRPL51/MRPL53	2
GO:CC	GO:0005875	microtubule associated complex	2/161	24/4368	0.220889	0.876794	0.876794	DYNC1I1/DNAH12	2
GO:CC	GO:0030496	midbody	2/161	24/4368	0.220889	0.876794	0.876794	PKN2/SH3GLB1	2
GO:CC	GO:0005741	mitochondrial outer membrane	2/161	25/4368	0.234667	0.876794	0.876794	UBB/SH3GLB1	2
GO:CC	GO:0070161	anchoring junction	5/161	90/4368	0.236778	0.876794	0.876794	PNN/PKN2/SNAP23/GJB2/GJC1	5
GO:CC	GO:1990234	transferase complex	7/161	137/4368	0.24006	0.876794	0.876794	FBXL12/MEAF6/MNAT1/NRBF2/ING4/MGA/RNF168	7
GO:CC	GO:0019867	outer membrane	2/161	26/4368	0.248493	0.876794	0.876794	UBB/SH3GLB1	2
GO:CC	GO:0031968	organelle outer membrane	2/161	26/4368	0.248493	0.876794	0.876794	UBB/SH3GLB1	2
GO:CC	GO:0098793	presynapse	3/161	48/4368	0.259547	0.876794	0.876794	SV2B/ATP6V0A4/RGS7BP	3
GO:CC	GO:0005739	mitochondrion	15/161	339/4368	0.265433	0.876794	0.876794	SFXN1/BCKDK/MPC2/PRELID1/SNAP23/UBB/IER3/CHCHD3/TMX2/RTN4IP1/MRPL51/PMAIP1/DCTPP1/MRPL53/SH3GLB1	15
GO:CC	GO:0098796	membrane protein complex	11/161	241/4368	0.27378	0.876794	0.876794	ATP1B4/UBXN7/AP1G1/SNAP23/CHCHD3/GJB2/ATP6V0A4/ADAM10/NRBF2/GJC1/AP4S1	11
GO:CC	GO:0099080	supramolecular complex	9/161	192/4368	0.275735	0.876794	0.876794	NEFM/KATNAL2/MEAF6/KRT84/DNAH12/EDC3/ORC2/ZWILCH/TUBGCP4	9
GO:CC	GO:0005819	spindle	3/161	50/4368	0.279761	0.876794	0.876794	KATNAL2/TUBGCP4/KIF11	3
GO:CC	GO:0015630	microtubule cytoskeleton	9/161	193/4368	0.280766	0.876794	0.876794	BBS7/DYNC1I1/KATNAL2/PKN2/RELL1/DNAH12/ORC2/TUBGCP4/KIF11	9
GO:CC	GO:0005681	spliceosomal complex	3/161	51/4368	0.289926	0.876794	0.876794	HNRNPK/PNN/CDC5L	3
GO:CC	GO:0090575	RNA polymerase II transcription regulator complex	2/161	29/4368	0.29005	0.876794	0.876794	NFIL3/MNAT1	2
GO:CC	GO:0005643	nuclear pore	1/161	10/4368	0.313363	0.876794	0.876794	NUP98	1
GO:CC	GO:0016471	vacuolar proton-transporting V-type ATPase complex	1/161	10/4368	0.313363	0.876794	0.876794	ATP6V0A4	1
GO:CC	GO:0016605	PML body	1/161	10/4368	0.313363	0.876794	0.876794	RPA1	1
GO:CC	GO:0019898	extrinsic component of membrane	1/161	10/4368	0.313363	0.876794	0.876794	NRBF2	1
GO:CC	GO:0098862	cluster of actin-based cell projections	1/161	10/4368	0.313363	0.876794	0.876794	ATP6V0A4	1
GO:CC	GO:0030054	cell junction	10/161	225/4368	0.316016	0.876794	0.876794	PNN/PKN2/SNAP23/SV2B/GJB2/ATP6V0A4/ADAM10/RGS7BP/GRIA3/GJC1	10
GO:CC	GO:0045211	postsynaptic membrane	2/161	31/4368	0.317632	0.876794	0.876794	RGS7BP/GRIA3	2
GO:CC	GO:0000228	nuclear chromosome	2/161	32/4368	0.331336	0.876794	0.876794	CDC5L/ORC2	2
GO:CC	GO:0030140	trans-Golgi network transport vesicle	1/161	11/4368	0.33873	0.876794	0.876794	AP1G1	1
GO:CC	GO:0032993	protein-DNA complex	6/161	129/4368	0.339503	0.876794	0.876794	CDC5L/MEAF6/CBX3/ARRB1/ORC2/ING4	6
GO:CC	GO:0098794	postsynapse	3/161	57/4368	0.351228	0.876794	0.876794	ADAM10/RGS7BP/GRIA3	3
GO:CC	GO:0000151	ubiquitin ligase complex	2/161	34/4368	0.358502	0.876794	0.876794	FBXL12/RNF168	2
GO:CC	GO:0005657	replication fork	1/161	12/4368	0.363165	0.876794	0.876794	CDC5L	1
GO:CC	GO:0030660	Golgi-associated vesicle membrane	1/161	12/4368	0.363165	0.876794	0.876794	AP1G1	1
GO:CC	GO:0030665	clathrin-coated vesicle membrane	1/161	12/4368	0.363165	0.876794	0.876794	AP1G1	1
GO:CC	GO:0090734	site of DNA damage	1/161	12/4368	0.363165	0.876794	0.876794	RNF168	1
GO:CC	GO:0000785	chromatin	5/161	110/4368	0.382021	0.876794	0.876794	MEAF6/CBX3/ARRB1/ORC2/ING4	5
GO:CC	GO:0099513	polymeric cytoskeletal fiber	5/161	110/4368	0.382021	0.876794	0.876794	NEFM/KATNAL2/KRT84/DNAH12/TUBGCP4	5
GO:CC	GO:0000781	chromosome, telomeric region	1/161	13/4368	0.386703	0.876794	0.876794	ORC2	1
GO:CC	GO:0017053	transcription repressor complex	1/161	13/4368	0.386703	0.876794	0.876794	TBX15	1
GO:CC	GO:0033177	proton-transporting two-sector ATPase complex, proton-transporting domain	1/161	13/4368	0.386703	0.876794	0.876794	ATP6V0A4	1
GO:CC	GO:0034708	methyltransferase complex	1/161	13/4368	0.386703	0.876794	0.876794	MGA	1
GO:CC	GO:0036064	ciliary basal body	1/161	13/4368	0.386703	0.876794	0.876794	BBS7	1
GO:CC	GO:0005759	mitochondrial matrix	3/161	61/4368	0.391864	0.876794	0.876794	BCKDK/MRPL51/MRPL53	3
GO:CC	GO:0045202	synapse	6/161	139/4368	0.406308	0.876794	0.876794	SNAP23/SV2B/ATP6V0A4/ADAM10/RGS7BP/GRIA3	6
GO:CC	GO:0098590	plasma membrane region	6/161	139/4368	0.406308	0.876794	0.876794	PKN2/ACE2/ATP6V0A4/ADAM10/RGS7BP/GRIA3	6
GO:CC	GO:0005912	adherens junction	1/161	14/4368	0.409376	0.876794	0.876794	SNAP23	1
GO:CC	GO:0030120	vesicle coat	1/161	14/4368	0.409376	0.876794	0.876794	AP1G1	1
GO:CC	GO:0005694	chromosome	8/161	193/4368	0.418782	0.876794	0.876794	CDC5L/MEAF6/CBX3/ARRB1/ORC2/ING4/ZWILCH/RNF168	8
GO:CC	GO:0048471	perinuclear region of cytoplasm	3/161	64/4368	0.421935	0.876794	0.876794	PKN2/TRAPPC2L/ADAM10	3
GO:CC	GO:0000932	P-body	1/161	15/4368	0.431215	0.876794	0.876794	EDC3	1
GO:CC	GO:0033176	proton-transporting V-type ATPase complex	1/161	15/4368	0.431215	0.876794	0.876794	ATP6V0A4	1
GO:CC	GO:0005874	microtubule	3/161	65/4368	0.431853	0.876794	0.876794	KATNAL2/DNAH12/TUBGCP4	3
GO:CC	GO:0005882	intermediate filament	2/161	40/4368	0.437251	0.876794	0.876794	NEFM/KRT84	2
GO:CC	GO:0015629	actin cytoskeleton	2/161	41/4368	0.449881	0.876794	0.876794	HNRNPK/TPM4	2
GO:CC	GO:0005776	autophagosome	1/161	16/4368	0.452252	0.876794	0.876794	SH3GLB1	1
GO:CC	GO:0042383	sarcolemma	1/161	16/4368	0.452252	0.876794	0.876794	STAC	1
GO:CC	GO:0016324	apical plasma membrane	2/161	42/4368	0.462351	0.876794	0.876794	ACE2/ATP6V0A4	2
GO:CC	GO:0098798	mitochondrial protein-containing complex	3/161	69/4368	0.470873	0.876794	0.876794	CHCHD3/MRPL51/MRPL53	3
GO:CC	GO:0005684	U2-type spliceosomal complex	1/161	17/4368	0.472516	0.876794	0.876794	CDC5L	1
GO:CC	GO:0005740	mitochondrial envelope	7/161	178/4368	0.486431	0.876794	0.876794	SFXN1/MPC2/PRELID1/UBB/CHCHD3/TMX2/SH3GLB1	7
GO:CC	GO:0005774	vacuolar membrane	2/161	44/4368	0.48679	0.876794	0.876794	ATP6V0A4/SH3GLB1	2
GO:CC	GO:0008021	synaptic vesicle	1/161	18/4368	0.492035	0.876794	0.876794	SV2B	1
GO:CC	GO:0005813	centrosome	3/161	73/4368	0.508662	0.876794	0.876794	PKN2/ORC2/TUBGCP4	3
GO:CC	GO:0005758	mitochondrial intermembrane space	1/161	20/4368	0.528944	0.876794	0.876794	PRELID1	1
GO:CC	GO:1902554	serine/threonine protein kinase complex	1/161	20/4368	0.528944	0.876794	0.876794	MNAT1	1
GO:CC	GO:0045177	apical part of cell	2/161	48/4368	0.533549	0.876794	0.876794	ACE2/ATP6V0A4	2
GO:CC	GO:0045095	keratin filament	1/161	21/4368	0.546387	0.876794	0.876794	KRT84	1
GO:CC	GO:0070382	exocytic vesicle	1/161	21/4368	0.546387	0.876794	0.876794	SV2B	1
GO:CC	GO:0140534	endoplasmic reticulum protein-containing complex	1/161	21/4368	0.546387	0.876794	0.876794	UBXN7	1
GO:CC	GO:0031966	mitochondrial membrane	6/161	161/4368	0.549357	0.876794	0.876794	SFXN1/MPC2/UBB/CHCHD3/TMX2/SH3GLB1	6
GO:CC	GO:1990904	ribonucleoprotein complex	9/161	245/4368	0.554753	0.876794	0.876794	GAR1/RPL22L1/HNRNPK/PNN/CDC5L/RPL4/MRPL51/SRP72/MRPL53	9
GO:CC	GO:1902494	catalytic complex	12/161	329/4368	0.560154	0.876794	0.876794	PNN/CDC5L/FBXL12/DYNC1I1/MEAF6/ATP6V0A4/DNAH12/MNAT1/NRBF2/ING4/MGA/RNF168	12
GO:CC	GO:0005802	trans-Golgi network	1/161	22/4368	0.563187	0.876794	0.876794	CNST	1
GO:CC	GO:0016591	RNA polymerase II, holoenzyme	1/161	22/4368	0.563187	0.876794	0.876794	MNAT1	1
GO:CC	GO:0031970	organelle envelope lumen	1/161	22/4368	0.563187	0.876794	0.876794	PRELID1	1
GO:CC	GO:1902911	protein kinase complex	1/161	22/4368	0.563187	0.876794	0.876794	MNAT1	1
GO:CC	GO:0030133	transport vesicle	2/161	52/4368	0.577337	0.876794	0.876794	AP1G1/SV2B	2
GO:CC	GO:0030136	clathrin-coated vesicle	1/161	23/4368	0.579369	0.876794	0.876794	AP1G1	1
GO:CC	GO:0030662	coated vesicle membrane	1/161	23/4368	0.579369	0.876794	0.876794	AP1G1	1
GO:CC	GO:0005815	microtubule organizing center	4/161	110/4368	0.583473	0.876794	0.876794	BBS7/PKN2/ORC2/TUBGCP4	4
GO:CC	GO:0015934	large ribosomal subunit	2/161	53/4368	0.587808	0.876794	0.876794	MRPL51/MRPL53	2
GO:CC	GO:0099503	secretory vesicle	2/161	53/4368	0.587808	0.876794	0.876794	SNAP23/SV2B	2
GO:CC	GO:0005930	axoneme	1/161	24/4368	0.594955	0.876794	0.876794	DNAH12	1
GO:CC	GO:0030027	lamellipodium	1/161	24/4368	0.594955	0.876794	0.876794	PKN2	1
GO:CC	GO:0097014	ciliary plasm	1/161	24/4368	0.594955	0.876794	0.876794	DNAH12	1
GO:CC	GO:0031410	cytoplasmic vesicle	9/161	255/4368	0.604185	0.876794	0.876794	DCT/BACE2/AP1G1/SNAP23/SV2B/ATP6V0A4/ARRB1/ADAM10/TFRC	9
GO:CC	GO:0097708	intracellular vesicle	9/161	255/4368	0.604185	0.876794	0.876794	DCT/BACE2/AP1G1/SNAP23/SV2B/ATP6V0A4/ARRB1/ADAM10/TFRC	9
GO:CC	GO:0099512	supramolecular fiber	5/161	142/4368	0.606795	0.876794	0.876794	NEFM/KATNAL2/KRT84/DNAH12/TUBGCP4	5
GO:CC	GO:0061695	transferase complex, transferring phosphorus-containing groups	2/161	55/4368	0.608174	0.876794	0.876794	MNAT1/NRBF2	2
GO:CC	GO:0031461	cullin-RING ubiquitin ligase complex	1/161	25/4368	0.609967	0.876794	0.876794	FBXL12	1
GO:CC	GO:0099081	supramolecular polymer	5/161	143/4368	0.613091	0.876794	0.876794	NEFM/KATNAL2/KRT84/DNAH12/TUBGCP4	5
GO:CC	GO:0120025	plasma membrane bounded cell projection	7/161	201/4368	0.617527	0.876794	0.876794	BBS7/NEFM/PKN2/SNAP23/ACE2/ATP6V0A4/DNAH12	7
GO:CC	GO:0031967	organelle envelope	8/161	233/4368	0.635061	0.878466	0.878466	SFXN1/MPC2/PRELID1/UBB/CHCHD3/TMX2/NUP98/SH3GLB1	8
GO:CC	GO:0031975	envelope	8/161	233/4368	0.635061	0.878466	0.878466	SFXN1/MPC2/PRELID1/UBB/CHCHD3/TMX2/NUP98/SH3GLB1	8
GO:CC	GO:0016469	proton-transporting two-sector ATPase complex	1/161	27/4368	0.638352	0.878466	0.878466	ATP6V0A4	1
GO:CC	GO:0055029	nuclear DNA-directed RNA polymerase complex	1/161	27/4368	0.638352	0.878466	0.878466	MNAT1	1
GO:CC	GO:0031982	vesicle	9/161	265/4368	0.650847	0.878466	0.878466	DCT/BACE2/AP1G1/SNAP23/SV2B/ATP6V0A4/ARRB1/ADAM10/TFRC	9
GO:CC	GO:0032838	plasma membrane bounded cell projection cytoplasm	1/161	28/4368	0.651765	0.878466	0.878466	DNAH12	1
GO:CC	GO:0099568	cytoplasmic region	1/161	28/4368	0.651765	0.878466	0.878466	DNAH12	1
GO:CC	GO:0042995	cell projection	7/161	210/4368	0.66371	0.87998	0.87998	BBS7/NEFM/PKN2/SNAP23/ACE2/ATP6V0A4/DNAH12	7
GO:CC	GO:0043296	apical junction complex	1/161	29/4368	0.664684	0.87998	0.87998	PKN2	1
GO:CC	GO:0005773	vacuole	3/161	95/4368	0.687679	0.87998	0.87998	SNAP23/ATP6V0A4/SH3GLB1	3
GO:CC	GO:0030424	axon	1/161	32/4368	0.70065	0.87998	0.87998	NEFM	1
GO:CC	GO:0031253	cell projection membrane	1/161	32/4368	0.70065	0.87998	0.87998	ATP6V0A4	1
GO:CC	GO:0005840	ribosome	4/161	129/4368	0.707965	0.87998	0.87998	RPL22L1/RPL4/MRPL51/MRPL53	4
GO:CC	GO:0030141	secretory granule	1/161	33/4368	0.711765	0.87998	0.87998	SNAP23	1
GO:CC	GO:0035770	ribonucleoprotein granule	1/161	33/4368	0.711765	0.87998	0.87998	EDC3	1
GO:CC	GO:0036464	cytoplasmic ribonucleoprotein granule	1/161	33/4368	0.711765	0.87998	0.87998	EDC3	1
GO:CC	GO:0005730	nucleolus	4/161	130/4368	0.713708	0.87998	0.87998	GAR1/WDR74/PDCD11/MEAF6	4
GO:CC	GO:0098797	plasma membrane protein complex	3/161	100/4368	0.720849	0.87998	0.87998	ATP1B4/GJB2/GJC1	3
GO:CC	GO:0000428	DNA-directed RNA polymerase complex	1/161	34/4368	0.72247	0.87998	0.87998	MNAT1	1
GO:CC	GO:0030880	RNA polymerase complex	1/161	34/4368	0.72247	0.87998	0.87998	MNAT1	1
GO:CC	GO:1904949	ATPase complex	1/161	35/4368	0.73278	0.87998	0.87998	ATP6V0A4	1
GO:CC	GO:0005929	cilium	3/161	103/4368	0.739413	0.87998	0.87998	BBS7/ACE2/DNAH12	3
GO:CC	GO:0098791	Golgi apparatus subcompartment	1/161	36/4368	0.742709	0.87998	0.87998	CNST	1
GO:CC	GO:0045121	membrane raft	1/161	37/4368	0.752271	0.87998	0.87998	CD14	1
GO:CC	GO:0098857	membrane microdomain	1/161	37/4368	0.752271	0.87998	0.87998	CD14	1
GO:CC	GO:0031252	cell leading edge	1/161	38/4368	0.76148	0.87998	0.87998	PKN2	1
GO:CC	GO:0031965	nuclear membrane	1/161	38/4368	0.76148	0.87998	0.87998	NUP98	1
GO:CC	GO:0043235	receptor complex	1/161	38/4368	0.76148	0.87998	0.87998	ITPR2	1
GO:CC	GO:0043005	neuron projection	2/161	74/4368	0.764655	0.87998	0.87998	NEFM/SNAP23	2
GO:CC	GO:0030135	coated vesicle	1/161	39/4368	0.770349	0.87998	0.87998	AP1G1	1
GO:CC	GO:0098800	inner mitochondrial membrane protein complex	1/161	39/4368	0.770349	0.87998	0.87998	CHCHD3	1
GO:CC	GO:0044391	ribosomal subunit	2/161	75/4368	0.771165	0.87998	0.87998	MRPL51/MRPL53	2
GO:CC	GO:0005794	Golgi apparatus	6/161	205/4368	0.776329	0.88047	0.88047	CD14/AP1G1/ST3GAL4/ADAM10/CNST/SH3GLB1	6
GO:CC	GO:0005743	mitochondrial inner membrane	3/161	116/4368	0.80881	0.90927	0.90927	SFXN1/MPC2/CHCHD3	3
GO:CC	GO:0098588	bounding membrane of organelle	7/161	247/4368	0.815507	0.90927	0.90927	DCT/ITPR2/AP1G1/UBB/SV2B/ATP6V0A4/SH3GLB1	7
GO:CC	GO:0030659	cytoplasmic vesicle membrane	3/161	118/4368	0.817986	0.90927	0.90927	DCT/AP1G1/SV2B	3
GO:CC	GO:0012506	vesicle membrane	3/161	119/4368	0.822434	0.90927	0.90927	DCT/AP1G1/SV2B	3
GO:CC	GO:0140535	intracellular protein-containing complex	5/161	187/4368	0.828101	0.90927	0.90927	FBXL12/MEAF6/MNAT1/ING4/RNF168	5
GO:CC	GO:0019866	organelle inner membrane	3/161	121/4368	0.831053	0.90927	0.90927	SFXN1/MPC2/CHCHD3	3
GO:CC	GO:0005576	extracellular region	13/161	454/4368	0.869626	0.945909	0.945909	LAMA4/ITLN/UCN/IL5/CD14/IL4/COL10A1/ACE2/ANGPTL7/PLA2G2D/TMPRSS11A/WNT2/SOSTDC1	13
GO:CC	GO:0005635	nuclear envelope	1/161	56/4368	0.879573	0.951167	0.951167	NUP98	1
GO:CC	GO:0005783	endoplasmic reticulum	7/161	287/4368	0.913939	0.972348	0.972348	FDFT1/ITPR2/UBXN7/TMX2/HSPA13/ADAM10/SRP72	7
GO:CC	GO:0009986	cell surface	1/161	65/4368	0.914523	0.972348	0.972348	ADAM10	1
GO:CC	GO:1902495	transmembrane transporter complex	1/161	70/4368	0.929368	0.972348	0.972348	ATP1B4	1
GO:CC	GO:1990351	transporter complex	1/161	71/4368	0.932014	0.972348	0.972348	ATP1B4	1
GO:CC	GO:0000323	lytic vacuole	1/161	73/4368	0.937013	0.972348	0.972348	SNAP23	1
GO:CC	GO:0005764	lysosome	1/161	73/4368	0.937013	0.972348	0.972348	SNAP23	1
GO:CC	GO:0005768	endosome	2/161	120/4368	0.940714	0.972348	0.972348	BACE2/ATP6V0A4	2
GO:CC	GO:0000139	Golgi membrane	1/161	80/4368	0.951803	0.972348	0.972348	SH3GLB1	1
GO:CC	GO:0031984	organelle subcompartment	4/161	212/4368	0.958437	0.972348	0.972348	ITPR2/UBXN7/TMX2/CNST	4
GO:CC	GO:0005789	endoplasmic reticulum membrane	3/161	178/4368	0.964119	0.972348	0.972348	ITPR2/UBXN7/TMX2	3
GO:CC	GO:0005829	cytosol	9/161	397/4368	0.964226	0.972348	0.972348	CCDC134/ACACA/XRN1/PKN2/ING4/PMAIP1/DCTPP1/TUBGCP4/RNF168	9
GO:CC	GO:0098827	endoplasmic reticulum subcompartment	3/161	179/4368	0.965147	0.972348	0.972348	ITPR2/UBXN7/TMX2	3
GO:CC	GO:0042175	nuclear outer membrane-endoplasmic reticulum membrane network	3/161	181/4368	0.967121	0.972348	0.972348	ITPR2/UBXN7/TMX2	3
GO:CC	GO:0005615	extracellular space	3/161	203/4368	0.982917	0.982917	0.982917	IL5/IL4/SOSTDC1	3

## Sheet: WW_F vs. WW_L
source	ID	Description	GeneRatio	BgRatio	pvalue	p.adjust	qvalue	geneID	Count
GO:MF	GO:0001217	DNA-binding transcription repressor activity	2/51	14/4178	0.0121061	0.689884	0.689884	HESX1/NFIL3	2
GO:MF	GO:0001227	DNA-binding transcription repressor activity, RNA polymerase II-specific	2/51	14/4178	0.0121061	0.689884	0.689884	HESX1/NFIL3	2
GO:MF	GO:0003677	DNA binding	11/51	435/4178	0.0138926	0.689884	0.689884	HNRNPK/PNN/CDC5L/BAZ2A/NFYC/ZNF605/HESX1/NFIL3/TGIF2/DCLRE1A/HBP1	11
GO:MF	GO:0015085	calcium ion transmembrane transporter activity	2/51	23/4178	0.0313903	0.689884	0.689884	ATP2B3/ITPR2	2
GO:MF	GO:0070851	growth factor receptor binding	2/51	24/4178	0.0339807	0.689884	0.689884	IL5/IL4	2
GO:MF	GO:0000977	RNA polymerase II transcription regulatory region sequence-specific DNA binding	3/51	60/4178	0.0360219	0.689884	0.689884	CDC5L/HESX1/NFIL3	3
GO:MF	GO:0000976	transcription cis-regulatory region binding	3/51	75/4178	0.0626517	0.689884	0.689884	CDC5L/HESX1/NFIL3	3
GO:MF	GO:0001067	transcription regulatory region nucleic acid binding	3/51	75/4178	0.0626517	0.689884	0.689884	CDC5L/HESX1/NFIL3	3
GO:MF	GO:0008017	microtubule binding	2/51	37/4178	0.0742172	0.689884	0.689884	PEX14/PRNP	2
GO:MF	GO:0030674	protein-macromolecule adaptor activity	2/51	38/4178	0.0777457	0.689884	0.689884	PEX14/PRNP	2
GO:MF	GO:1990837	sequence-specific double-stranded DNA binding	3/51	90/4178	0.0961711	0.689884	0.689884	CDC5L/HESX1/NFIL3	3
GO:MF	GO:0005102	signaling receptor binding	6/51	262/4178	0.0972018	0.689884	0.689884	LAMA4/UCN/IL5/IL4/PEX14/PRNP	6
GO:MF	GO:0000981	DNA-binding transcription factor activity, RNA polymerase II-specific	3/51	96/4178	0.111281	0.689884	0.689884	CDC5L/HESX1/NFIL3	3
GO:MF	GO:0000978	RNA polymerase II cis-regulatory region sequence-specific DNA binding	2/51	47/4178	0.111661	0.689884	0.689884	HESX1/NFIL3	2
GO:MF	GO:0001540	amyloid-beta binding	1/51	10/4178	0.115694	0.689884	0.689884	PRNP	1
GO:MF	GO:0004532	RNA exonuclease activity	1/51	10/4178	0.115694	0.689884	0.689884	CNOT6L	1
GO:MF	GO:0016776	phosphotransferase activity, phosphate group as acceptor	1/51	10/4178	0.115694	0.689884	0.689884	PPIP5K2	1
GO:MF	GO:0016896	RNA exonuclease activity, producing 5'-phosphomonoesters	1/51	10/4178	0.115694	0.689884	0.689884	CNOT6L	1
GO:MF	GO:0044325	transmembrane transporter binding	1/51	10/4178	0.115694	0.689884	0.689884	ITPR2	1
GO:MF	GO:0042802	identical protein binding	5/51	216/4178	0.121265	0.689884	0.689884	CDC5L/HESX1/NFIL3/PEX14/PRNP	5
GO:MF	GO:0015631	tubulin binding	2/51	50/4178	0.123704	0.689884	0.689884	PEX14/PRNP	2
GO:MF	GO:0005319	lipid transporter activity	1/51	11/4178	0.126515	0.689884	0.689884	ATP11B	1
GO:MF	GO:0008408	3'-5' exonuclease activity	1/51	11/4178	0.126515	0.689884	0.689884	CNOT6L	1
GO:MF	GO:0015171	amino acid transmembrane transporter activity	1/51	11/4178	0.126515	0.689884	0.689884	SFXN1	1
GO:MF	GO:0060090	molecular adaptor activity	2/51	51/4178	0.127788	0.689884	0.689884	PEX14/PRNP	2
GO:MF	GO:0000987	cis-regulatory region sequence-specific DNA binding	2/51	52/4178	0.131904	0.689884	0.689884	HESX1/NFIL3	2
GO:MF	GO:0016796	exonuclease activity, active with either ribo- or deoxyribonucleic acids and producing 5'-phosphomonoesters	1/51	12/4178	0.137205	0.689884	0.689884	CNOT6L	1
GO:MF	GO:0016860	intramolecular oxidoreductase activity	1/51	12/4178	0.137205	0.689884	0.689884	PDIA5	1
GO:MF	GO:0019205	nucleobase-containing compound kinase activity	1/51	12/4178	0.137205	0.689884	0.689884	DCK	1
GO:MF	GO:0003690	double-stranded DNA binding	3/51	106/4178	0.138339	0.689884	0.689884	CDC5L/HESX1/NFIL3	3
GO:MF	GO:0008083	growth factor activity	2/51	56/4178	0.148662	0.689884	0.689884	IL5/IL4	2
GO:MF	GO:0003714	transcription corepressor activity	1/51	14/4178	0.158203	0.689884	0.689884	PEX14	1
GO:MF	GO:0032182	ubiquitin-like protein binding	1/51	14/4178	0.158203	0.689884	0.689884	UBXN7	1
GO:MF	GO:0043130	ubiquitin binding	1/51	14/4178	0.158203	0.689884	0.689884	UBXN7	1
GO:MF	GO:0099094	ligand-gated monoatomic cation channel activity	1/51	15/4178	0.168513	0.689884	0.689884	ITPR2	1
GO:MF	GO:0005262	calcium channel activity	1/51	16/4178	0.1787	0.689884	0.689884	ITPR2	1
GO:MF	GO:0030695	GTPase regulator activity	2/51	63/4178	0.178935	0.689884	0.689884	FGD4/ARHGAP10	2
GO:MF	GO:0060589	nucleoside-triphosphatase regulator activity	2/51	63/4178	0.178935	0.689884	0.689884	FGD4/ARHGAP10	2
GO:MF	GO:0004527	exonuclease activity	1/51	17/4178	0.188764	0.689884	0.689884	CNOT6L	1
GO:MF	GO:0005342	organic acid transmembrane transporter activity	1/51	17/4178	0.188764	0.689884	0.689884	SFXN1	1
GO:MF	GO:0046943	carboxylic acid transmembrane transporter activity	1/51	17/4178	0.188764	0.689884	0.689884	SFXN1	1
GO:MF	GO:0004175	endopeptidase activity	3/51	124/4178	0.191888	0.689884	0.689884	BACE2/MMP27/MCP-3	3
GO:MF	GO:0016887	ATP hydrolysis activity	2/51	71/4178	0.214579	0.692131	0.692131	ATP2B3/ATP11B	2
GO:MF	GO:0016301	kinase activity	4/51	196/4178	0.215733	0.692131	0.692131	MAP4K1/BCKDK/DCK/PPIP5K2	4
GO:MF	GO:0042277	peptide binding	1/51	20/4178	0.218236	0.692131	0.692131	PRNP	1
GO:MF	GO:0043565	sequence-specific DNA binding	3/51	134/4178	0.223674	0.692131	0.692131	CDC5L/HESX1/NFIL3	3
GO:MF	GO:0004540	RNA nuclease activity	1/51	21/4178	0.227824	0.692131	0.692131	CNOT6L	1
GO:MF	GO:0140110	transcription regulator activity	4/51	201/4178	0.228818	0.692131	0.692131	CDC5L/HESX1/NFIL3/PEX14	4
GO:MF	GO:0004190	aspartic-type endopeptidase activity	1/51	22/4178	0.237298	0.692131	0.692131	BACE2	1
GO:MF	GO:0005507	copper ion binding	1/51	22/4178	0.237298	0.692131	0.692131	PRNP	1
GO:MF	GO:0070001	aspartic-type peptidase activity	1/51	22/4178	0.237298	0.692131	0.692131	BACE2	1
GO:MF	GO:0003723	RNA binding	5/51	283/4178	0.26153	0.692131	0.692131	GAR1/HNRNPK/ZC3H7A/ZRANB2/HBP1	5
GO:MF	GO:0005125	cytokine activity	2/51	82/4178	0.264538	0.692131	0.692131	IL5/IL4	2
GO:MF	GO:0016765	transferase activity, transferring alkyl or aryl (other than methyl) groups	1/51	25/4178	0.26504	0.692131	0.692131	FDFT1	1
GO:MF	GO:0008514	organic anion transmembrane transporter activity	1/51	26/4178	0.274065	0.692131	0.692131	SFXN1	1
GO:MF	GO:0019829	ATPase-coupled monoatomic cation transmembrane transporter activity	1/51	26/4178	0.274065	0.692131	0.692131	ATP2B3	1
GO:MF	GO:0005509	calcium ion binding	3/51	151/4178	0.279835	0.692131	0.692131	HPCAL4/CALML4/SCUBE2	3
GO:MF	GO:0005126	cytokine receptor binding	2/51	86/4178	0.28279	0.692131	0.692131	IL5/IL4	2
GO:MF	GO:0033218	amide binding	1/51	27/4178	0.282982	0.692131	0.692131	PRNP	1
GO:MF	GO:0004222	metalloendopeptidase activity	1/51	28/4178	0.291791	0.692131	0.692131	MMP27	1
GO:MF	GO:0003700	DNA-binding transcription factor activity	3/51	155/4178	0.293296	0.692131	0.692131	CDC5L/HESX1/NFIL3	3
GO:MF	GO:0035091	phosphatidylinositol binding	1/51	29/4178	0.300495	0.692131	0.692131	ITPR2	1
GO:MF	GO:0046873	metal ion transmembrane transporter activity	2/51	93/4178	0.314646	0.692131	0.692131	ATP2B3/ITPR2	2
GO:MF	GO:0061629	RNA polymerase II-specific DNA-binding transcription factor binding	1/51	31/4178	0.317588	0.692131	0.692131	UBXN7	1
GO:MF	GO:0005215	transporter activity	5/51	307/4178	0.319557	0.692131	0.692131	SFXN1/ATP2B3/ITPR2/PEX14/ATP11B	5
GO:MF	GO:0005096	GTPase activator activity	1/51	32/4178	0.32598	0.692131	0.692131	ARHGAP10	1
GO:MF	GO:0015276	ligand-gated monoatomic ion channel activity	1/51	32/4178	0.32598	0.692131	0.692131	ITPR2	1
GO:MF	GO:0022834	ligand-gated channel activity	1/51	32/4178	0.32598	0.692131	0.692131	ITPR2	1
GO:MF	GO:0005085	guanyl-nucleotide exchange factor activity	1/51	33/4178	0.334271	0.692131	0.692131	FGD4	1
GO:MF	GO:0061630	ubiquitin protein ligase activity	1/51	33/4178	0.334271	0.692131	0.692131	UBE3A	1
GO:MF	GO:0016772	transferase activity, transferring phosphorus-containing groups	4/51	240/4178	0.336283	0.692131	0.692131	MAP4K1/BCKDK/DCK/PPIP5K2	4
GO:MF	GO:0030545	signaling receptor regulator activity	3/51	171/4178	0.347492	0.692131	0.692131	UCN/IL5/IL4	3
GO:MF	GO:0030546	signaling receptor activator activity	3/51	171/4178	0.347492	0.692131	0.692131	UCN/IL5/IL4	3
GO:MF	GO:0048018	receptor ligand activity	3/51	171/4178	0.347492	0.692131	0.692131	UCN/IL5/IL4	3
GO:MF	GO:0005524	ATP binding	6/51	394/4178	0.348487	0.692131	0.692131	MAP4K1/BCKDK/ATP2B3/DCK/PPIP5K2/ATP11B	6
GO:MF	GO:0140677	molecular function activator activity	4/51	246/4178	0.353281	0.692131	0.692131	UCN/IL5/ARHGAP10/IL4	4
GO:MF	GO:0032559	adenyl ribonucleotide binding	6/51	398/4178	0.357499	0.692131	0.692131	MAP4K1/BCKDK/ATP2B3/DCK/PPIP5K2/ATP11B	6
GO:MF	GO:0061659	ubiquitin-like protein ligase activity	1/51	36/4178	0.358549	0.692131	0.692131	UBE3A	1
GO:MF	GO:0042626	ATPase-coupled transmembrane transporter activity	1/51	37/4178	0.366447	0.692131	0.692131	ATP2B3	1
GO:MF	GO:0001216	DNA-binding transcription activator activity	1/51	38/4178	0.37425	0.692131	0.692131	CDC5L	1
GO:MF	GO:0001228	DNA-binding transcription activator activity, RNA polymerase II-specific	1/51	38/4178	0.37425	0.692131	0.692131	CDC5L	1
GO:MF	GO:0015075	monoatomic ion transmembrane transporter activity	3/51	181/4178	0.381308	0.692131	0.692131	SFXN1/ATP2B3/ITPR2	3
GO:MF	GO:0031625	ubiquitin protein ligase binding	1/51	40/4178	0.389574	0.692131	0.692131	UBXN7	1
GO:MF	GO:0044389	ubiquitin-like protein ligase binding	1/51	40/4178	0.389574	0.692131	0.692131	UBXN7	1
GO:MF	GO:0000287	magnesium ion binding	1/51	41/4178	0.397097	0.692131	0.692131	ATP11B	1
GO:MF	GO:0140297	DNA-binding transcription factor binding	1/51	42/4178	0.40453	0.692131	0.692131	UBXN7	1
GO:MF	GO:0008233	peptidase activity	3/51	192/4178	0.418122	0.692131	0.692131	BACE2/MMP27/MCP-3	3
GO:MF	GO:0030554	adenyl nucleotide binding	6/51	426/4178	0.420983	0.692131	0.692131	MAP4K1/BCKDK/ATP2B3/DCK/PPIP5K2/ATP11B	6
GO:MF	GO:0001664	G protein-coupled receptor binding	1/51	45/4178	0.426292	0.692131	0.692131	PRNP	1
GO:MF	GO:0003712	transcription coregulator activity	1/51	45/4178	0.426292	0.692131	0.692131	PEX14	1
GO:MF	GO:0005543	phospholipid binding	1/51	45/4178	0.426292	0.692131	0.692131	ITPR2	1
GO:MF	GO:0016874	ligase activity	1/51	45/4178	0.426292	0.692131	0.692131	UBE3A	1
GO:MF	GO:0003682	chromatin binding	1/51	47/4178	0.440365	0.692131	0.692131	HESX1	1
GO:MF	GO:0004252	serine-type endopeptidase activity	1/51	49/4178	0.4541	0.692131	0.692131	MCP-3	1
GO:MF	GO:0004518	nuclease activity	1/51	49/4178	0.4541	0.692131	0.692131	CNOT6L	1
GO:MF	GO:1901702	salt transmembrane transporter activity	2/51	125/4178	0.454464	0.692131	0.692131	ATP2B3/ITPR2	2
GO:MF	GO:0008134	transcription factor binding	1/51	50/4178	0.460843	0.692131	0.692131	UBXN7	1
GO:MF	GO:0008092	cytoskeletal protein binding	2/51	127/4178	0.462715	0.692131	0.692131	PEX14/PRNP	2
GO:MF	GO:0015399	primary active transmembrane transporter activity	1/51	51/4178	0.467504	0.692131	0.692131	ATP2B3	1
GO:MF	GO:0022853	active monoatomic ion transmembrane transporter activity	1/51	52/4178	0.474084	0.692131	0.692131	ATP2B3	1
GO:MF	GO:0004672	protein kinase activity	2/51	130/4178	0.47496	0.692131	0.692131	MAP4K1/BCKDK	2
GO:MF	GO:0008236	serine-type peptidase activity	1/51	53/4178	0.480585	0.692131	0.692131	MCP-3	1
GO:MF	GO:0017171	serine hydrolase activity	1/51	53/4178	0.480585	0.692131	0.692131	MCP-3	1
GO:MF	GO:0019904	protein domain specific binding	1/51	53/4178	0.480585	0.692131	0.692131	CDC5L	1
GO:MF	GO:0022890	inorganic cation transmembrane transporter activity	2/51	132/4178	0.483032	0.692131	0.692131	ATP2B3/ITPR2	2
GO:MF	GO:0016746	acyltransferase activity	2/51	134/4178	0.491032	0.692131	0.692131	LPGAT1/UBE3A	2
GO:MF	GO:0022857	transmembrane transporter activity	4/51	298/4178	0.498495	0.692131	0.692131	SFXN1/ATP2B3/ITPR2/PEX14	4
GO:MF	GO:0005179	hormone activity	1/51	56/4178	0.499618	0.692131	0.692131	UCN	1
GO:MF	GO:0008168	methyltransferase activity	1/51	56/4178	0.499618	0.692131	0.692131	METTL17	1
GO:MF	GO:0004842	ubiquitin-protein transferase activity	1/51	57/4178	0.505809	0.694338	0.694338	UBE3A	1
GO:MF	GO:0008324	monoatomic cation transmembrane transporter activity	2/51	140/4178	0.514577	0.695691	0.695691	ATP2B3/ITPR2	2
GO:MF	GO:0016853	isomerase activity	1/51	59/4178	0.517966	0.695691	0.695691	PDIA5	1
GO:MF	GO:0044877	protein-containing complex binding	2/51	142/4178	0.52227	0.695691	0.695691	HESX1/PRNP	2
GO:MF	GO:0008237	metallopeptidase activity	1/51	61/4178	0.529831	0.695691	0.695691	MMP27	1
GO:MF	GO:0016741	transferase activity, transferring one-carbon groups	1/51	61/4178	0.529831	0.695691	0.695691	METTL17	1
GO:MF	GO:0019787	ubiquitin-like protein transferase activity	1/51	62/4178	0.535655	0.697275	0.697275	UBE3A	1
GO:MF	GO:0098772	molecular function regulator activity	5/51	398/4178	0.542965	0.700093	0.700093	UCN/FGD4/IL5/ARHGAP10/IL4	5
GO:MF	GO:0005261	monoatomic cation channel activity	1/51	64/4178	0.547092	0.700093	0.700093	ITPR2	1
GO:MF	GO:0016755	aminoacyltransferase activity	1/51	65/4178	0.552707	0.701334	0.701334	UBE3A	1
GO:MF	GO:0022836	gated channel activity	1/51	70/4178	0.579772	0.723517	0.723517	ITPR2	1
GO:MF	GO:0022839	monoatomic ion-gated channel activity	1/51	70/4178	0.579772	0.723517	0.723517	ITPR2	1
GO:MF	GO:0140657	ATP-dependent activity	2/51	160/4178	0.587891	0.724484	0.724484	ATP2B3/ATP11B	2
GO:MF	GO:0008047	enzyme activator activity	1/51	72/4178	0.590142	0.724484	0.724484	ARHGAP10	1
GO:MF	GO:0046982	protein heterodimerization activity	1/51	73/4178	0.595233	0.724841	0.724841	NFYC	1
GO:MF	GO:0016773	phosphotransferase activity, alcohol group as acceptor	2/51	164/4178	0.601568	0.726694	0.726694	MAP4K1/BCKDK	2
GO:MF	GO:0015318	inorganic molecular entity transmembrane transporter activity	2/51	168/4178	0.614911	0.736918	0.736918	ATP2B3/ITPR2	2
GO:MF	GO:0042803	protein homodimerization activity	1/51	81/4178	0.633788	0.753559	0.753559	HESX1	1
GO:MF	GO:0046983	protein dimerization activity	2/51	182/4178	0.658996	0.777409	0.777409	NFYC/HESX1	2
[truncated: 513 more rows]

## Sheet: BB_L vs. WW_L
source	ID	Description	GeneRatio	BgRatio	pvalue	p.adjust	qvalue	geneID	Count
[truncated: 1,443 more rows]
