# Supplementary material for: An Insight into Differentially Expressed Genes and MicroRNAs in the Pituitary Glands of the Two Estrous Phases of Sheep with Different FecB Genotypes
Source: Animals (Basel). 2025 Jan 30;15(3):392. doi: 10.3390/ani15030392 (PMC11815726; doi:10.3390/ani15030392)
Supplement: Supplementary file 1 [file animals-15-00392-s001.zip › Supplementary Table S6.xlsx]

## Sheet: BB_F vs. BB_L
	category	subcategory	ID	Description	GeneRatio	BgRatio	pvalue	p.adjust	qvalue	geneID	Count
oas05165	Human Diseases	Infectious disease: viral	oas05165	Human papillomavirus infection	46/750	359/9674	0.000460684	0.0294193	0.0280554	101121444/101106520/101120241/101106566/101114233/101122429/101102992/101116748/100144760/443051/101113409/101115211/121820714/101111048/101115020/101110136/101104664/100820740/101123600/101120658/101118494/101112098/101107877/100169938/101111976/101111557/101111424/101105847/101121550/100144761/101122197/101118390/100144426/101102792/101119886/780482/101121176/101109874/101110931/101102328/10110…	46
oas04151	Environmental Information Processing	Signal transduction	oas04151	PI3K-Akt signaling pathway	38/750	396/9674	0.0985601	0.698682	0.66629	101121444/101109063/443545/101106520/101110165/101114233/101122429/101102992/101119064/101110953/101116748/443051/101113409/101115211/101103889/100820740/101120658/101109969/101118494/443087/100169938/443401/101118101/101118744/101103724/101104420/101111424/101108548/101105380/100144761/101118390/100037665/101110931/101107371/101109759/101117264/101105303/101112816	38
oas04814	Cellular Processes	Cell motility	oas04814	Motor proteins	37/750	197/9674	3.36e-07	0.000107308	0.000102333	101104254/101121295/101106609/101112182/101106017/101112010/101107533/101117620/101102997/101102178/101114559/101113559/101117822/443471/101114286/101111932/101105194/101115874/101108506/101119975/101114023/101108246/101104701/101117696/101114605/101115463/101110599/101115220/101104179/101108960/101102677/101103165/101111723/442994/101102946/101121274/101121554	37
oas04820	NA	NA	oas04820	Cytoskeleton in muscle cells	30/750	236/9674	0.00481265	0.129318	0.123322	101121853/101110330/101117167/101102992/443051/101115211/101106269/101122677/101117548/101103811/101103274/443471/101111932/101118494/101112735/100307044/101116372/101106156/101104877/101111424/101117471/101108398/443384/101120011/101103676/101103165/101111723/442994/101105168/101121312	30
oas04010	Environmental Information Processing	Signal transduction	oas04010	MAPK signaling pathway	28/750	306/9674	0.203212	0.808452	0.770971	443545/101103160/101119064/101104102/101103889/101116934/101120826/101109969/101105365/443087/101117004/101123448/101118350/101103724/101117432/101108548/101118942/101105380/101106085/101117036/101117122/100144426/101102792/101109789/101108969/101116258/100505403/101110413	28
oas05010	Human Diseases	Neurodegenerative disease	oas05010	Alzheimer disease	28/750	450/9674	0.912216	1	0.953638	101112456/101120241/101111207/101110953/121820714/101111048/101104664/101115342/101120826/100135699/101115063/100169938/101119975/101118850/101105943/101104701/101122197/100913170/101108864/100270719/100144426/780482/101117837/101110766/101107926/101122656/101102677/101109759	28
oas04310	Environmental Information Processing	Signal transduction	oas04310	Wnt signaling pathway	27/750	186/9674	0.00109759	0.0580256	0.0553354	101115416/101114583/101120241/101110791/121820714/101111048/101116364/101114492/101111116/101110136/101104664/101103274/101123600/101120826/101109518/100169938/101105039/101101939/101108884/101118870/101122197/780482/101119143/101116924/101107926/101122656/101109259	27
oas04144	Cellular Processes	Transport and catabolism	oas04144	Endocytosis	27/750	261/9674	0.0749484	0.657611	0.627123	101106563/101119060/101115401/101121803/101107150/101104195/101114400/443500/100302304/101115974/101110390/101111683/100885768/101120662/101116270/101122320/101113818/101109800/101107717/101118137/101102945/101102792/101104895/101116491/101119250/101116521/101114514	27
oas05014	Human Diseases	Neurodegenerative disease	oas05014	Amyotrophic lateral sclerosis	27/750	441/9674	0.923324	1	0.953638	101104254/101121295/678677/101110953/101123306/101113559/101115342/101107032/101114286/101117360/101105194/101123671/100135699/101115063/101110856/101119975/101105943/101114038/101104701/100913170/100270719/101117837/101104179/101108960/101102677/101121348/100505403	27
oas04934	Human Diseases	Endocrine and metabolic disease	oas04934	Cushing syndrome	25/750	158/9674	0.000461118	0.0294193	0.0280554	101111729/101105735/101107286/121820714/101111048/101104139/101104664/101117004/100169938/101118217/443107/101108884/101115654/101108548/100144761/101118870/101122197/443025/101113552/101108864/105602258/780482/101107926/101122656/105606975	25
oas04024	Environmental Information Processing	Signal transduction	oas04024	cAMP signaling pathway	25/750	237/9674	0.070515	0.642694	0.612897	101111729/101114027/101111207/101105735/443361/101110136/101121291/101123600/101112193/101120826/101122415/101105943/101108884/101118626/101105703/443457/101118870/443025/443384/442996/105602258/101111757/101102014/101109759/101111282	25
oas05016	Human Diseases	Neurodegenerative disease	oas05016	Huntington disease	25/750	363/9674	0.763127	1	0.953638	101104254/101121295/101110953/100144760/101115974/101123140/101104139/101110136/101123600/101113559/101120826/101114286/101105194/100135699/101115063/101119975/101118850/101122320/101104701/100913170/101108864/100270719/101104179/101108960/101102677	25
oas04510	Cellular Processes	Cellular community - eukaryotes	oas04510	Focal adhesion	24/750	207/9674	0.0302962	0.439294	0.418928	101121444/101121625/443545/101106520/101116866/101122429/101109432/101102992/101116748/101111737/443051/101115211/100820740/101120658/101120826/101118494/443087/101112735/100169938/101111424/101102792/101110931/101109759/101121312	24
oas05206	Human Diseases	Cancer: overview	oas05206	MicroRNAs in cancer	24/750	216/9674	0.0464221	0.498071	0.474979	443545/101108051/101120020/101114648/101116748/101115020/101103889/101110136/101104664/100820740/101123600/101112098/101114023/101105380/101105847/100144761/101107077/101108012/780482/102466857/101106824/101109759/101117560/105606975	24
oas04080	Environmental Information Processing	Signaling molecules and interaction	oas04080	Neuroactive ligand-receptor interaction	24/750	383/9674	0.889034	1	0.953638	101122701/101107652/101103110/443361/101121152/101119427/106990147/101107093/101105943/443107/101112052/101108742/101109024/101112114/100145863/443446/443025/442996/101114246/101102220/100528010/101110766/101108047/101103331	24
oas04390	Environmental Information Processing	Signal transduction	oas04390	Hippo signaling pathway	23/750	167/9674	0.00486462	0.129318	0.123322	101110165/101113926/101113409/121820714/101111048/101104664/101122474/101112975/100169938/101108587/101111976/101105097/101101939/101112282/101102150/101106085/101122867/101122197/780482/101110932/101107926/101122656/100913160	23
oas05203	Human Diseases	Cancer: overview	oas05203	Viral carcinogenesis	23/750	233/9674	0.136658	0.75897	0.723782	101110165/101111737/100144760/100568291/101110136/101123600/101111976/101118850/101108548/101122630/100144761/100642178/101102792/101108012/101109874/101102328/101109136/100144758/101110121/101109759/101117560/101105303/101112816	23
oas05166	Human Diseases	Infectious disease: viral	oas05166	Human T-cell leukemia virus 1 infection	23/750	243/9674	0.184833	0.765739	0.730238	101105532/101106566/101105735/100144760/101110136/101104349/101123600/101120826/101112735/443401/101118850/101107377/101112718/101108548/101105847/101122630/105602258/101105914/100144758/101104605/101109759/105606975/101112816	23
oas04919	Organismal Systems	Endocrine system	oas04919	Thyroid hormone signaling pathway	22/750	125/9674	0.000217612	0.0294193	0.0280554	101111207/100820749/101107264/101110953/101111097/101115020/101110136/101111845/101123600/101112098/101107877/101119324/100169938/101113861/101105703/100310793/101117774/443446/443384/101104249/101119237/101109759	22
oas04360	Organismal Systems	Development and regeneration	oas04360	Axon guidance	22/750	187/9674	0.0320639	0.444713	0.424095	101107049/101114583/101114662/101122043/101122744/101111869/101110032/101118852/101111299/101112193/101115703/100169938/101119375/101119554/101108884/101106582/101105380/101118870/101102792/780482/101113702/101109759	22
oas05205	Human Diseases	Cancer: overview	oas05205	Proteoglycans in cancer	22/750	219/9674	0.12565	0.7447	0.710174	101121569/101115401/121820714/101111048/101122677/101103889/101112193/443087/101108884/101105703/101118870/101122197/101108398/101108864/100144426/100037665/101102792/780482/101118612/101106824/101107371/101109759	22
oas04014	Environmental Information Processing	Signal transduction	oas04014	Ras signaling pathway	22/750	245/9674	0.265399	0.881898	0.841012	443545/101119234/101119064/101121110/101117886/105605991/101120062/101120826/101109969/443087/101107653/101119561/101117432/101106955/101105703/101105380/101110975/101102792/101121434/101106480/101103040/101109759	22
oas04020	Environmental Information Processing	Signal transduction	oas04020	Calcium signaling pathway	22/750	257/9674	0.344785	0.964048	0.919353	443545/101121931/101111207/101105263/101103889/106990147/101115342/443087/101117004/101118850/101105943/443107/101108884/101105703/101118773/101118870/101108864/100528010/101110766/101108047/101106079/101121508	22
oas04060	Environmental Information Processing	Signaling molecules and interaction	oas04060	Cytokine-cytokine receptor interaction	22/750	338/9674	0.834853	1	0.953638	101109063/101113836/101113261/101119064/100820736/101116938/101107353/101111520/101102232/101109969/443401/101107377/101111039/101112282/101111837/100144426/101120946/101115426/101109693/100462692/101102800/101109262	22
oas05168	Human Diseases	Infectious disease: viral	oas05168	Herpes simplex virus 1 infection	22/750	433/9674	0.990151	1	0.953638	101104773/101107348/101110953/101114875/101114403/101110172/101103131/100135699/101119415/101103416/101112888/101111293/101117187/101113887/100144426/101117837/101108483/101119590/101115185/100505403/101109759/101105303	22
oas04142	Cellular Processes	Transport and catabolism	oas04142	Lysosome	21/750	142/9674	0.00299741	0.106242	0.101316	101121931/101122069/101116503/443500/101105605/101112686/101104002/101116858/101121575/101121550/101121692/780471/101109408/101119886/101105493/101101911/101110003/101103444/101120555/101117768/101118077	21
oas05225	Human Diseases	Cancer: specific types	oas05225	Hepatocellular carcinoma	21/750	183/9674	0.0448038	0.498071	0.474979	101120315/101120241/101104326/121820714/101111048/101104664/101121808/101103147/100169938/101116344/100144761/101122197/101110736/780482/101116565/101107926/101122656/101107371/101109759/101104966/105606975	21
oas05224	Human Diseases	Cancer: specific types	oas05224	Breast cancer	20/750	152/9674	0.0134611	0.26838	0.255937	101120241/101107264/121820714/101111048/101115020/101104139/101104664/101112098/100169938/101111557/101116344/100144761/101122197/780482/101107926/101122656/101107371/101119237/101109759/105606975	20
oas04120	Genetic Information Processing	Folding, sorting and degradation	oas04120	Ubiquitin mediated proteolysis	20/750	164/9674	0.0284862	0.439294	0.418928	101115230/101115401/101104688/101110595/101113913/101111116/101119368/101106605/443016/101101939/101104323/101116875/101116344/101118611/101104493/101102698/101105914/101112782/101104605/101105597	20
oas04110	Cellular Processes	Cell growth and death	oas04110	Cell cycle	20/750	175/9674	0.0510968	0.525803	0.501426	101105532/101106566/101110165/101123667/101110136/101111377/101123600/100169938/101103786/101105847/100144761/101110620/101123257/101105914/101102328/100144758/101110121/101104605/101117264/105606975	20
oas04630	Environmental Information Processing	Signal transduction	oas04630	JAK-STAT signaling pathway	20/750	217/9674	0.240224	0.83257	0.79397	101109063/443545/101123392/100820736/101110136/101123600/101111520/101102232/100307044/443401/101107377/101116875/101102134/101104493/101111837/101120946/101112782/100462692/101109759/101112816	20
oas05171	Human Diseases	Infectious disease: viral	oas05171	Coronavirus disease - COVID-19	20/750	472/9674	0.999427	1	0.953638	101115288/101103622/100036760/101120826/443401/443107/101112227/100135440/101117207/100125628/100135452/100037665/101110931/101104219/106990094/101123189/780462/101109759/101106101/101105303	20
oas04140	Cellular Processes	Transport and catabolism	oas04140	Autophagy - animal	19/750	185/9674	0.126062	0.7447	0.710174	101112456/101121977/101110676/101115230/101122499/101112811/101109302/101120826/101115063/443016/101114114/101109026/100913170/101108864/101117138/101107371/101109759/101116521/101113426	19
oas05132	Human Diseases	Infectious disease: bacterial	oas05132	Salmonella infection	19/750	278/9674	0.751379	1	0.953638	101114899/105603281/101114633/101105362/101114771/101120826/101119975/101118101/101121171/101108246/101104701/101113818/101110975/101102792/101110599/101102677/101108824/101109759/101121274	19
oas04218	Cellular Processes	Cell growth and death	oas04218	Cellular senescence	18/750	169/9674	0.104355	0.717207	0.683956	101105532/105606925/101106566/100820749/101111092/101115342/101107877/101118850/101101939/101123406/101105847/100144761/101108864/101102328/100144758/101112378/101109759/105606975	18
oas05161	Human Diseases	Infectious disease: viral	oas05161	Hepatitis B	18/750	198/9674	0.27382	0.891313	0.84999	101110165/101110953/101122677/101110136/101123600/101120826/100135699/101118850/101108548/101116344/101102134/100144426/101119886/101117837/100144758/101109759/105606975/101112816	18
oas05417	Human Diseases	Cardiovascular disease	oas05417	Lipid and atherosclerosis	18/750	259/9674	0.721506	1	0.953638	101104773/101110953/101111845/101114403/101120826/101110172/100135699/100169938/443127/101108884/101118870/101108864/100144426/101102792/101117837/101122782/101109759/101104966	18
oas04070	Environmental Information Processing	Signal transduction	oas04070	Phosphatidylinositol signaling system	17/750	99/9674	0.00145519	0.0580256	0.0553354	101107677/101120849/101114899/101101853/101119358/101109302/101120727/101102341/101105703/101111072/101108320/101115161/101115415/101109366/101108864/101104812/101109759	17
oas04350	Environmental Information Processing	Signal transduction	oas04350	TGF-beta signaling pathway	17/750	119/9674	0.0100688	0.229424	0.218787	101123000/101113836/101114400/101104139/101110136/101123600/101105084/100885768/101120662/101112282/101117774/101102219/101102328/101109693/101107371/101113702/443243	17
oas00230	Metabolism	Nucleotide metabolism	oas00230	Purine metabolism	17/750	136/9674	0.0335743	0.446258	0.425569	101114027/101105735/101107286/101121291/101113475/101122722/101122238/101118773/101109357/100307043/105602258/101105137/101111757/101120555/101111282/101121743/101121508	17
oas04550	Cellular Processes	Cellular community - eukaryotes	oas04550	Signaling pathways regulating pluripotency of stem cells	17/750	146/9674	0.0592058	0.563188	0.537078	101113836/101110553/121820714/101111048/101104664/101105084/100169938/101102397/101123448/101113542/101112282/101122197/780482/101107926/101122656/101109759/101112816	17
oas05017	Human Diseases	Neurodegenerative disease	oas05017	Spinocerebellar ataxia	17/750	162/9674	0.123597	0.7447	0.710174	101111207/101102258/100144760/101104139/101103748/101116251/101115342/101120658/101120826/101115063/101109264/101118850/101105943/100913170/101108864/101113284/101109759	17
oas04150	Environmental Information Processing	Signal transduction	oas04150	mTOR signaling pathway	17/750	170/9674	0.167108	0.765739	0.730238	101111832/121820714/101111048/105610424/100169938/101115803/100302087/101114114/101106878/101122197/100037665/780482/101121176/101107926/101107371/101109759/101110413	17
oas05202	Human Diseases	Cancer: overview	oas05202	Transcriptional misregulation in cancer	17/750	196/9674	0.350563	0.964048	0.919353	101122759/101115489/101119064/101108719/101104139/101111967/101111845/101106913/101109969/101107877/101110344/101105847/101116344/101118332/101117774/101106415/100144758	17
oas05167	Human Diseases	Infectious disease: viral	oas05167	Kaposi sarcoma-associated herpesvirus infection	17/750	237/9674	0.667951	1	0.953638	443545/101115230/101110953/101110136/101123600/101120826/100169938/443016/101115893/100144761/100913170/101108864/100144426/101117837/101109759/101105303/105606975	17
oas05020	Human Diseases	Neurodegenerative disease	oas05020	Prion disease	17/750	329/9674	0.975921	1	0.953638	101110953/493887/101115020/101115342/101120826/100135699/100169938/101119975/101118850/101105943/101108548/101104701/101108864/100270719/101102677/101123189/101109759	17
oas05012	Human Diseases	Neurodegenerative disease	oas05012	Parkinson disease	17/750	332/9674	0.978372	1	0.953638	101115230/101110953/101115342/101120826/100135699/101119975/101118850/443016/101108884/101104701/101118870/101108864/100270719/105602258/101102677/100505403/101104966	17
oas04530	Cellular Processes	Cellular community - eukaryotes	oas04530	Tight junction	16/750	186/9674	0.369581	0.990726	0.944794	443199/100820749/101111737/101123596/101113409/101113114/101120826/101119975/101111976/443506/101113818/101118390/101102792/101110932/101122782/101109068	16
oas04714	Organismal Systems	Environmental adaptation	oas04714	Thermogenesis	16/750	285/9674	0.936535	1	0.953638	101120004/101120315/101105735/101104326/101109931/101113114/101121808/101103147/101110905/101108548/100270719/100037665/105602258/101110736/101116565/101107371	16
oas03010	Genetic Information Processing	Translation	oas03010	Ribosome	16/750	373/9674	0.997814	1	0.953638	101115288/100036760/101112227/100135440/101117207/101111634/100125628/100135452/101113180/101119137/100037665/100305129/101104219/106990094/780462/101106101	16
oas04512	Environmental Information Processing	Signaling molecules and interaction	oas04512	ECM-receptor interaction	15/750	92/9674	0.00451129	0.129318	0.123322	101121444/101106520/101122429/101102992/101116748/443051/101115211/101120867/101122677/100820740/101120658/101118494/101121399/101111424/101110931	15
oas03082	Genetic Information Processing	Chromosome	oas03082	ATP-dependent chromatin remodeling	15/750	121/9674	0.0468405	0.498071	0.474979	101120315/101104326/101119918/101116780/101103013/101121808/101103147/101106983/101118579/101111140/101110736/101109874/101116565/101112378/101111257	15
oas03013	Genetic Information Processing	Translation	oas03013	Nucleocytoplasmic transport	15/750	134/9674	0.0949878	0.688662	0.656734	101113708/101118197/101120166/101123306/101116364/101107032/101117360/101123671/101110856/101110406/101111086/100101228/101118275/101114886/101107033	15
oas04910	Organismal Systems	Endocrine system	oas04910	Insulin signaling pathway	15/750	147/9674	0.166094	0.765739	0.730238	101112456/443186/101115401/101104102/101113114/101121291/101120826/101107877/100169938/101113198/101107841/100037665/101107371/101109759/101111782	15
oas01240	Metabolism	Global and overview maps	oas01240	Biosynthesis of cofactors	15/750	158/9674	0.242724	0.83257	0.79397	101106393/101123195/101114822/101102655/101107762/101112853/101113475/101121911/101104592/101114544/101122814/101117174/101120382/101105060/101115684	15
oas04148	Cellular Processes	Transport and catabolism	oas04148	Efferocytosis	15/750	165/9674	0.297628	0.934518	0.891192	101117897/101111207/101116151/101110296/101106165/101105263/101115004/101114771/101108884/101118942/101123125/101120120/100192423/101118870/101123189	15
oas05152	Human Diseases	Infectious disease: bacterial	oas05152	Tuberculosis	15/750	216/9674	0.710296	1	0.953638	101110953/101105263/101110136/101123600/101120826/100135699/101108884/101112718/101121550/101118870/101119886/101117837/101120946/100462692/101105303	15
oas00562	Metabolism	Carbohydrate metabolism	oas00562	Inositol phosphate metabolism	14/750	74/9674	0.00144117	0.0580256	0.0553354	101107677/101120849/101114899/101101853/101119358/101109302/101120727/101105703/101111072/101115161/101115415/101109366/101104812/101109759	14
oas04152	Environmental Information Processing	Signal transduction	oas04152	AMPK signaling pathway	14/750	127/9674	0.1142	0.728595	0.694816	101112456/443186/101114233/101113409/101113114/101107877/101119324/101113198/101115803/100302087/100144758/101107371/101109759/101117264	14
oas05226	Human Diseases	Cancer: specific types	oas05226	Gastric cancer	14/750	157/9674	0.332191	0.964048	0.919353	101120241/121820714/101111048/101104664/101111845/100169938/101116344/101122197/780482/101107926/101122656/101107371/101109759/105606975	14
oas04210	Cellular Processes	Cell growth and death	oas04210	Apoptosis	14/750	161/9674	0.367245	0.990726	0.944794	101110953/101112686/101120826/100135699/101119975/101114715/101105847/101108864/780471/100144426/101117837/101101911/100505403/101109759	14
oas05160	Human Diseases	Infectious disease: viral	oas05160	Hepatitis C	14/750	196/9674	0.665606	1	0.953638	101110165/101110953/101113409/100135699/100169938/101115654/443457/100144761/101104493/100144426/101117837/101109759/101109068/105606975	14
oas04015	Environmental Information Processing	Signal transduction	oas04015	Rap1 signaling pathway	14/750	218/9674	0.80608	1	0.953638	443545/101113058/101105735/101119064/101109969/443087/101112735/101105703/101105380/101118390/101102792/105602258/101120649/101109759	14
oas04810	Cellular Processes	Cell motility	oas04810	Regulation of actin cytoskeleton	14/750	239/9674	0.894918	1	0.953638	443545/101108266/101120849/101111737/101104664/101111299/101120727/101113818/101108061/101102792/101110766/101109759/101105168/101121312	14
oas05169	Human Diseases	Infectious disease: viral	oas05169	Epstein-Barr virus infection	14/750	241/9674	0.901307	1	0.953638	101113156/101110953/101120826/100135699/101121042/101116344/100144761/100144426/101117837/100144758/101109759/101105303/105606975/101112816	14
oas05163	Human Diseases	Infectious disease: viral	oas05163	Human cytomegalovirus infection	14/750	269/9674	0.961867	1	0.953638	101105735/101110953/101104139/100169938/101108548/100144761/101108864/100144426/105602258/101117837/101120946/101107371/101109759/105606975	14
oas04115	Cellular Processes	Cell growth and death	oas04115	p53 signaling pathway	13/750	97/9674	0.0361265	0.454232	0.433173	101105532/101106566/101110953/101108883/101111116/100135699/101105847/101116344/100144761/101116596/100144426/101117837/101110583	13
oas04922	Organismal Systems	Endocrine system	oas04922	Glucagon signaling pathway	13/750	109/9674	0.0783361	0.657611	0.627123	443186/101110136/101113114/101121291/101123600/101107877/101113198/101108884/101108548/443457/101118870/101108864/101115751	13
oas04137	Cellular Processes	Transport and catabolism	oas04137	Mitophagy - animal	13/750	115/9674	0.108011	0.717207	0.683956	101115230/101104139/101111116/101112811/101120826/101119368/101110026/443016/101109026/101113139/101114614/100913170/101118722	13
oas04071	Environmental Information Processing	Signal transduction	oas04071	Sphingolipid signaling pathway	13/750	127/9674	0.184571	0.765739	0.730238	101114233/101109498/101113409/101105263/101120826/101112052/443203/101116130/101117837/101107095/101102559/101109759/101117264	13
oas04728	Organismal Systems	Nervous system	oas04728	Dopaminergic synapse	13/750	136/9674	0.255129	0.865811	0.825671	101103110/101114233/101113409/101120826/100169938/114108863/101108884/101108548/101118870/100171391/101108864/105602258/101117264	13
oas04072	Environmental Information Processing	Signal transduction	oas04072	Phospholipase D signaling pathway	13/750	153/9674	0.4073	1	0.953638	443545/101105735/101105263/101119427/101107246/443107/443203/101108742/101108320/105602258/100528010/101109759/101105303	13
oas04261	Organismal Systems	Circulatory system	oas04261	Adrenergic signaling in cardiomyocytes	13/750	161/9674	0.481564	1	0.953638	101111729/101111207/101114233/101105735/101113409/101105365/443107/101108884/101108548/101118870/443384/105602258/101117264	13
oas04022	Environmental Information Processing	Signal transduction	oas04022	cGMP-PKG signaling pathway	13/750	173/9674	0.588828	1	0.953638	101112456/101111207/100820749/101105735/101121291/101118850/101122722/443107/101108548/101109357/443384/101108864/105602258	13
oas05415	Human Diseases	Cardiovascular disease	oas05415	Diabetic cardiomyopathy	13/750	248/9674	0.9538	1	0.953638	101111207/101104139/101120826/100169938/101115921/101108725/101118850/443107/101108884/443457/101118870/100270719/101109759	13
oas05170	Human Diseases	Infectious disease: viral	oas05170	Human immunodeficiency virus 1 infection	13/750	261/9674	0.971608	1	0.953638	101106566/101110953/101113913/101120826/101104002/101101939/101105847/101108864/100144426/101117837/101107371/101109759/101105597	13
oas04012	Environmental Information Processing	Signal transduction	oas04012	ErbB signaling pathway	12/750	85/9674	0.0302784	0.439294	0.418928	101115401/678677/101121110/101103889/101120826/100169938/101108884/101103724/101118870/101121348/101107371/101109759	12
oas04925	Organismal Systems	Endocrine system	oas04925	Aldosterone synthesis and secretion	12/750	101/9674	0.0902879	0.66981	0.638756	101105735/101117004/101122722/443107/101108884/101115654/101108548/101118870/443384/101108864/105602258/101120649	12
oas04916	Organismal Systems	Endocrine system	oas04916	Melanogenesis	12/750	104/9674	0.106521	0.717207	0.683956	101105735/121820714/101111048/101110136/101123600/100169938/101108884/101118870/101122197/105602258/780482/101107926	12
oas04974	Organismal Systems	Digestive system	oas04974	Protein digestion and absorption	12/750	133/9674	0.335083	0.964048	0.919353	101109808/101106693/101103622/101102992/105602841/443051/101117548/101106232/101118494/101111424/443384/101107564	12
oas04371	Environmental Information Processing	Signal transduction	oas04371	Apelin signaling pathway	12/750	147/9674	0.470133	1	0.953638	101105735/101105263/101113114/101121291/443107/101118332/100913170/101108864/100037665/105602258/101108012/101107371	12
oas05135	Human Diseases	Infectious disease: bacterial	oas05135	Yersinia infection	12/750	153/9674	0.527287	1	0.953638	101121803/101110390/101114633/101114771/101120826/100169938/443401/101118101/101118744/101113818/101102792/101109759	12
oas05162	Human Diseases	Infectious disease: viral	oas05162	Measles	12/750	174/9674	0.706131	1	0.953638	101113156/101110953/101120826/100135699/100169938/443401/678672/100144761/100144426/101117837/101109759/101112816	12
oas04330	Environmental Information Processing	Signal transduction	oas04330	Notch signaling pathway	11/750	63/9674	0.00842958	0.206849	0.197259	101115416/101108848/101115020/101110136/101103748/101123600/101112098/101121042/101111557/101107926/101113284	11
oas04927	Organismal Systems	Endocrine system	oas04927	Cortisol synthesis and secretion	11/750	67/9674	0.0132829	0.26838	0.255937	101111729/101105735/101107286/101104139/101117004/101118217/443107/101115654/101108548/101108864/105602258	11
oas04911	Organismal Systems	Endocrine system	oas04911	Insulin secretion	11/750	88/9674	0.0770676	0.657611	0.627123	101105735/101112614/101110084/101112056/101122415/101108884/101108548/101118870/443384/105602258/101108047	11
oas03083	Genetic Information Processing	Chromosome	oas03083	Polycomb repressive complex	11/750	90/9674	0.0873537	0.66981	0.638756	101110553/101110136/101123600/101122580/101113542/101106931/101121336/105612388/101113552/101112378/101114361	11
oas04211	Organismal Systems	Aging	oas04211	Longevity regulating pathway	11/750	90/9674	0.0873537	0.66981	0.638756	101112456/101105735/101113114/101107877/101115063/101108548/105602258/101123545/101109218/101107371/101109759	11
oas01522	Human Diseases	Drug resistance: antineoplastic	oas01522	Endocrine resistance	11/750	97/9674	0.129638	0.751902	0.717043	101105735/101115020/101104139/101120826/101112098/101117774/105602258/101107371/101119237/101109759/105606975	11
oas05210	Human Diseases	Cancer: specific types	oas05210	Colorectal cancer	11/750	107/9674	0.205931	0.808452	0.770971	101110953/101104664/101120826/100169938/101103724/101116344/101121679/101109218/101122656/101107371/101109759	11
oas04659	Organismal Systems	Immune system	oas04659	Th17 cell differentiation	11/750	110/9674	0.231964	0.827413	0.789052	101109063/101111845/101120826/101102232/443401/100240742/101102134/101119104/100462692/101113426/101112816	11
oas05222	Human Diseases	Cancer: specific types	oas05222	Small cell lung cancer	11/750	113/9674	0.259186	0.870319	0.829969	101121444/101106520/101122429/101110953/101111845/100135699/101116344/100307043/100144761/101109759/105606975	11
oas04935	Organismal Systems	Endocrine system	oas04935	Growth hormone synthesis, secretion and action	11/750	122/9674	0.346209	0.964048	0.919353	101112456/101105735/101110136/101123600/101120826/100169938/101108548/101108864/442996/105602258/101109759	11
oas04068	Environmental Information Processing	Signal transduction	oas04068	FoxO signaling pathway	11/750	134/9674	0.467669	1	0.953638	101112456/101123074/101110136/101113114/101123600/101120826/101107877/101105847/101103040/101109759/100142676	11
oas04514	Environmental Information Processing	Signaling molecules and interaction	oas04514	Cell adhesion molecules	11/750	163/9674	0.727852	1	0.953638	101104763/101109290/101122317/101110032/443127/101102835/101108398/101105675/101106001/101105580/101109068	11
oas05207	Human Diseases	Cancer: overview	oas05207	Chemical carcinogenesis - receptor activation	11/750	219/9674	0.958343	1	0.953638	101105735/101120077/101111845/101104874/101112098/101108548/443457/105602258/101102684/101107371/101109759	11
oas05217	Human Diseases	Cancer: specific types	oas05217	Basal cell carcinoma	10/750	64/9674	0.0245238	0.411741	0.392652	121820714/101111048/101104664/101112193/100169938/101116344/101122197/780482/101107926/101122656	10
oas03250	Genetic Information Processing	Information processing in viruses	oas03250	Viral life cycle - HIV-1	10/750	74/9674	0.0584797	0.563188	0.537078	101110136/101123600/101106913/101123671/101109361/101107398/101113329/101103711/101106415/101116491	10
oas01521	Human Diseases	Drug resistance: antineoplastic	oas01521	EGFR tyrosine kinase inhibitor resistance	10/750	89/9674	0.150024	0.765739	0.730238	443545/678677/101103889/443087/100169938/101117432/100037665/101121348/101107371/101109759	10
oas05032	Human Diseases	Substance dependence	oas05032	Morphine addiction	10/750	93/9674	0.182529	0.765739	0.730238	101114027/101105735/101107286/101121291/101122722/101118773/105602258/101111757/101111282/101121508	10
oas05215	Human Diseases	Cancer: specific types	oas05215	Prostate cancer	10/750	99/9674	0.236605	0.829419	0.790965	443545/101108266/101110953/101110136/101123600/101107877/100169938/101118332/101109759/105606975	10
oas04972	Organismal Systems	Digestive system	oas04972	Pancreatic secretion	10/750	106/9674	0.305965	0.947599	0.903666	101111207/101105735/105605991/101120062/101119561/101112114/443384/101108864/105602258/101108047	10
oas03015	Genetic Information Processing	Translation	oas03015	mRNA surveillance pathway	10/750	110/9674	0.347639	0.964048	0.919353	101114233/101113409/101111768/101114038/101107398/101119326/101106031/101107033/101117264/101113701	10
oas04066	Environmental Information Processing	Signal transduction	oas04066	HIF-1 signaling pathway	10/750	121/9674	0.464875	1	0.953638	101104102/101110136/101123600/100885768/101108884/101107841/101118870/100037665/101107371/101109759	10
oas01200	Metabolism	Global and overview maps	oas01200	Carbon metabolism	10/750	124/9674	0.496526	1	0.953638	101114126/101111913/101113198/101118626/101107484/101107841/101112089/101109163/101104601/101120382	10
oas04660	Organismal Systems	Immune system	oas04660	T cell receptor signaling pathway	10/750	129/9674	0.548089	1	0.953638	101114233/101113409/101110813/101120826/100169938/443401/101102792/101109759/101117264/101113426	10
oas04114	Cellular Processes	Cell growth and death	oas04114	Oocyte meiosis	10/750	136/9674	0.6166	1	0.953638	101110165/101105735/101101939/101108884/101118870/101108864/105602258/101105914/101104605/101117264	10
oas04915	Organismal Systems	Endocrine system	oas04915	Estrogen signaling pathway	10/750	143/9674	0.679487	1	0.953638	101107264/101105735/101104139/101108548/101108864/101118565/105602258/101104249/101119237/101109759	10
oas04936	Human Diseases	Endocrine and metabolic disease	oas04936	Alcoholic liver disease	10/750	157/9674	0.785129	1	0.953638	443186/101113114/101120826/101107877/100169938/101118626/443457/100144426/101123189/101105060	10
oas04145	Cellular Processes	Transport and catabolism	oas04145	Phagosome	10/750	169/9674	0.853572	1	0.953638	101115211/100885768/101120727/101119975/101115654/101108246/101121550/101119886/101121176/101116491	10
oas04141	Genetic Information Processing	Folding, sorting and degradation	oas04141	Protein processing in endoplasmic reticulum	10/750	183/9674	0.910333	1	0.953638	101103353/101108177/101111759/101122219/101106915/101120826/101122164/101104137/101122435/101104966	10
oas04932	Human Diseases	Endocrine and metabolic disease	oas04932	Non-alcoholic fatty liver disease	10/750	206/9674	0.963347	1	0.953638	101113114/101120826/100169938/443457/100270719/100144426/101102792/101117837/101108969/101109759	10
oas04392	Environmental Information Processing	Signal transduction	oas04392	Hippo signaling pathway - multiple species	9/750	30/9674	0.000311949	0.0294193	0.0280554	101109908/101122474/101112975/101105097/101102150/101106085/101122867/101110932/100913160	9
oas04979	Organismal Systems	Digestive system	oas04979	Cholesterol metabolism	9/750	52/9674	0.0173468	0.325507	0.310416	101113497/101108200/101121173/101118850/101115654/101102848/101118832/101104619/101107179	9
oas03460	Genetic Information Processing	Replication and repair	oas03460	Fanconi anemia pathway	9/750	53/9674	0.0195071	0.345709	0.329681	101106566/101123086/101106603/101118223/101106113/101110882/101110192/101123188/100302100	9
oas05223	Human Diseases	Cancer: specific types	oas05223	Non-small cell lung cancer	9/750	73/9674	0.110167	0.717207	0.683956	101115950/101110953/101111845/101116344/100307043/100144761/101109759/105606975/101112816	9
oas04918	Organismal Systems	Endocrine system	oas04918	Thyroid hormone synthesis	9/750	78/9674	0.14839	0.765739	0.730238	101105735/101108200/101111972/101108548/100462743/443384/101108864/105602258/101120403	9
oas04971	Organismal Systems	Digestive system	oas04971	Gastric acid secretion	9/750	79/9674	0.156743	0.765739	0.730238	101111729/101115663/101105735/101108884/101119230/101118870/443384/101108864/105602258	9
oas05212	Human Diseases	Cancer: specific types	oas05212	Pancreatic cancer	9/750	79/9674	0.156743	0.765739	0.730238	101110953/101120826/101107653/101116344/100144761/101102792/101107371/101109759/105606975	9
oas04658	Organismal Systems	Immune system	oas04658	Th1 and Th2 cell differentiation	9/750	93/9674	0.293664	0.934518	0.891192	101109063/100820736/101115020/101120826/101112098/443401/101102134/101113426/101112816	9
oas00564	Metabolism	Lipid metabolism	oas00564	Glycerophospholipid metabolism	9/750	102/9674	0.393846	1	0.953638	101120972/105605991/101120062/101107246/101119561/101108821/101108320/101106480/101103884	9
oas04640	Organismal Systems	Immune system	oas04640	Hematopoietic cell lineage	9/750	104/9674	0.416498	1	0.953638	101109063/101111504/101109969/100885768/101102835/101113271/101105675/101111837/100141299	9
oas04750	Organismal Systems	Sensory system	oas04750	Inflammatory mediator regulation of TRP channels	9/750	109/9674	0.472865	1	0.953638	101105735/101120826/101104537/101108884/101118870/101108864/105602258/101109759/101113426	9
oas04928	Organismal Systems	Endocrine system	oas04928	Parathyroid hormone synthesis, secretion and action	9/750	119/9674	0.581028	1	0.953638	101115489/101105735/101104139/101111845/101108548/101108864/105602258/101111757/101111282	9
oas04611	Organismal Systems	Immune system	oas04611	Platelet activation	9/750	128/9674	0.668877	1	0.953638	101117897/101105735/101112735/101117588/101108864/105602258/101110931/101109759/101105303	9
oas04270	Organismal Systems	Circulatory system	oas04270	Vascular smooth muscle contraction	9/750	142/9674	0.781491	1	0.953638	101105735/105605991/101120062/443107/101119561/101108864/105602258/100528010/101113426	9
oas05418	Human Diseases	Cardiovascular disease	oas05418	Fluid shear stress and atherosclerosis	9/750	155/9674	0.858566	1	0.953638	443545/101120826/443087/443127/101112282/101118332/101108398/101109759/101104966	9
oas04217	Cellular Processes	Cell growth and death	oas04217	Necroptosis	9/750	190/9674	0.964013	1	0.953638	101113156/101120826/101118850/101108884/101102134/101118870/100144426/101117837/101112816	9
oas04621	Organismal Systems	Immune system	oas04621	NOD-like receptor signaling pathway	9/750	193/9674	0.968367	1	0.953638	101113156/101117610/101115342/101120826/101114035/101118101/101118744/101118850/101108864	9
oas04062	Organismal Systems	Immune system	oas04062	Chemokine signaling pathway	9/750	196/9674	0.972239	1	0.953638	101106563/101105735/101114771/100169938/101115893/101102792/105602258/101109759/101112816	9
oas05164	Human Diseases	Infectious disease: viral	oas05164	Influenza A	9/750	200/9674	0.976732	1	0.953638	101110953/101110136/101123600/101117360/100135699/100144761/100144426/101117837/101109759	9
oas04613	Organismal Systems	Immune system	oas04613	Neutrophil extracellular trap formation	9/750	208/9674	0.983789	1	0.953638	101121977/101118850/100642178/101114498/101108012/101110931/101110121/101109759/101105303	9
oas05208	Human Diseases	Cancer: overview	oas05208	Chemical carcinogenesis - reactive oxygen species	9/750	278/9674	0.999533	1	0.953638	101121110/101120077/101120826/101118850/100270719/101120649/101102684/101109759/101104966	9
oas00260	Metabolism	Amino acid metabolism	oas00260	Glycine, serine and threonine metabolism	8/750	50/9674	0.037022	0.454232	0.433173	101111913/101112853/101108191/101121089/101111134/101112089/101120382/101115684	8
oas00270	Metabolism	Amino acid metabolism	oas00270	Cysteine and methionine metabolism	8/750	55/9674	0.0600263	0.563188	0.537078	101114822/101116797/101107762/101114544/101111134/101104679/101112089/101120382	8
oas04340	Environmental Information Processing	Signal transduction	oas04340	Hedgehog signaling pathway	8/750	59/9674	0.0837467	0.66981	0.638756	101120241/101109276/101108200/101112193/100169938/101101939/101108968/101123616	8
oas05321	Human Diseases	Immune disease	oas05321	Inflammatory bowel disease	8/750	66/9674	0.136673	0.75897	0.723782	101109063/100820736/443401/100240742/101102134/101119104/100462692/101109262	8
oas00310	Metabolism	Amino acid metabolism	oas00310	Lysine degradation	8/750	69/9674	0.163532	0.765739	0.730238	101120004/105601941/101105467/101110273/101123545/101104601/101105060/101116161	8
oas04920	Organismal Systems	Endocrine system	oas04920	Adipocytokine signaling pathway	8/750	74/9674	0.213126	0.809372	0.771848	101112456/101113114/101111845/101120826/101110905/443457/101109218/101113426	8
oas03018	Genetic Information Processing	Folding, sorting and degradation	oas03018	RNA degradation	8/750	84/9674	0.325642	0.963556	0.918883	101105519/101122807/101123655/101106821/101103823/101114760/101107134/101103649	8
oas04914	Organismal Systems	Endocrine system	oas04914	Progesterone-mediated oocyte maturation	8/750	95/9674	0.457879	1	0.953638	101105735/101121291/101120826/105602258/101105914/100144758/101104605/101109759	8
oas05231	Human Diseases	Cancer: overview	oas05231	Choline metabolism in cancer	8/750	100/9674	0.516918	1	0.953638	443545/101104139/101119179/101120826/101108821/101108320/101107371/101109759	8
oas01524	Human Diseases	Drug resistance: antineoplastic	oas01524	Platinum drug resistance	8/750	102/9674	0.539936	1	0.953638	101110953/100135699/101105847/100144426/101116379/101117837/101121679/101109759	8
oas04931	Human Diseases	Endocrine and metabolic disease	oas04931	Insulin resistance	8/750	111/9674	0.637369	1	0.953638	101113114/101120826/101107877/100169938/443457/101107371/101109759/101113426	8
oas03440	Genetic Information Processing	Replication and repair	oas03440	Homologous recombination	7/750	42/9674	0.0407945	0.48198	0.459634	101116317/101108373/101105847/101106603/101110192/105603311/100302100	7
oas04923	Organismal Systems	Endocrine system	oas04923	Regulation of lipolysis in adipocytes	7/750	58/9674	0.159951	0.765739	0.730238	101112456/101105735/443361/101121291/101103697/105602258/101109759	7
oas01212	Metabolism	Global and overview maps	oas01212	Fatty acid metabolism	7/750	60/9674	0.180746	0.765739	0.730238	443186/101102606/101110905/101121911/101118626/101118274/101104601	7
oas04216	Cellular Processes	Cell growth and death	oas04216	Ferroptosis	7/750	60/9674	0.180746	0.765739	0.730238	101121977/101114822/493887/100885768/101110905/101118850/101114544	7
oas04213	Organismal Systems	Aging	oas04213	Longevity regulating pathway - multiple species	7/750	64/9674	0.225417	0.827413	0.789052	101112456/101105735/101113114/101107877/105602258/101107371/101109759	7
oas00561	Metabolism	Lipid metabolism	oas00561	Glycerolipid metabolism	7/750	71/9674	0.311018	0.953989	0.909761	101120972/101111913/101107246/101108320/101118906/101105060/101103884	7
oas04924	Organismal Systems	Endocrine system	oas04924	Renin secretion	7/750	74/9674	0.349503	0.964048	0.919353	101105735/101121291/443107/101118773/101108864/105602258/101121508	7
oas05214	Human Diseases	Cancer: specific types	oas05214	Glioma	7/750	78/9674	0.401472	1	0.953638	443545/101108884/101116344/100144761/101118870/101109759/105606975	7
oas05100	Human Diseases	Infectious disease: bacterial	oas05100	Bacterial invasion of epithelial cells	7/750	81/9674	0.440427	1	0.953638	101115401/101114633/101114771/101113818/101102792/101109759/101121312	7
oas03320	Organismal Systems	Endocrine system	oas03320	PPAR signaling pathway	7/750	82/9674	0.453335	1	0.953638	101115230/101111845/101110905/101103697/101118626/443457/101104619	7
oas04742	Organismal Systems	Sensory system	oas04742	Taste transduction	7/750	82/9674	0.453335	1	0.953638	101105735/101119427/101122924/101103874/101118773/101103126/101121508	7
oas04912	Organismal Systems	Endocrine system	oas04912	GnRH signaling pathway	7/750	94/9674	0.600512	1	0.953638	101105735/101120826/101108884/101118870/101108864/101102792/105602258	7
oas04666	Organismal Systems	Immune system	oas04666	Fc gamma R-mediated phagocytosis	7/750	96/9674	0.623029	1	0.953638	101105263/101102178/101113818/101102792/101107371/101109759/101105303	7
oas04713	Organismal Systems	Environmental adaptation	oas04713	Circadian entrainment	7/750	101/9674	0.676106	1	0.953638	101105735/101117004/101105943/101108884/101118870/101108864/105602258	7
oas04933	Human Diseases	Endocrine and metabolic disease	oas04933	AGE-RAGE signaling pathway in diabetic complications	7/750	103/9674	0.695973	1	0.953638	101120826/101107877/443127/443107/101105703/101102792/101109759	7
oas04064	Environmental Information Processing	Signal transduction	oas04064	NF-kappa B signaling pathway	7/750	109/9674	0.750683	1	0.953638	101113156/101110813/101105847/101116596/101121000/101113426/101105303	7
oas04725	Organismal Systems	Nervous system	oas04725	Cholinergic synapse	7/750	113/9674	0.783043	1	0.953638	101105735/101108884/101118870/101108864/105602258/101110766/101109759	7
oas04724	Organismal Systems	Nervous system	oas04724	Glutamatergic synapse	7/750	114/9674	0.790625	1	0.953638	101122701/101105735/101119427/101105943/101108742/101108864/105602258	7
oas04670	Organismal Systems	Immune system	oas04670	Leukocyte transendothelial migration	7/750	122/9674	0.844222	1	0.953638	101116866/101111737/101102792/101102237/101109759/101121312/101109068	7
oas04722	Organismal Systems	Nervous system	oas04722	Neurotrophin signaling pathway	7/750	127/9674	0.871738	1	0.953638	101119064/101120826/100169938/101108884/101118870/101102792/101109759	7
oas04668	Environmental Information Processing	Signal transduction	oas04668	TNF signaling pathway	7/750	131/9674	0.890752	1	0.953638	101113156/101120826/443127/101108548/101117122/100144426/101109759	7
oas04380	Organismal Systems	Development and regeneration	oas04380	Osteoclast differentiation	7/750	139/9674	0.921723	1	0.953638	101111814/101111207/101120826/101109969/101108864/101109759/101105303	7
oas04921	Organismal Systems	Endocrine system	oas04921	Oxytocin signaling pathway	7/750	157/9674	0.964994	1	0.953638	101105735/101113114/101105365/101108884/101118870/101108864/105602258	7
oas00620	Metabolism	Carbohydrate metabolism	oas00620	Pyruvate metabolism	6/750	49/9674	0.176421	0.765739	0.730238	101114126/443186/101108191/101107484/101104601/101105060	6
oas00565	Metabolism	Lipid metabolism	oas00565	Ether lipid metabolism	6/750	51/9674	0.200506	0.808452	0.770971	105605991/101120062/101114996/101119561/101108821/101103993	6
oas04215	Cellular Processes	Cell growth and death	oas04215	Apoptosis - multiple species	6/750	52/9674	0.212979	0.809372	0.771848	101119064/101110953/101120826/100135699/100913170/101117837	6
oas04975	Organismal Systems	Digestive system	oas04975	Fat digestion and absorption	6/750	53/9674	0.225711	0.827413	0.789052	101118355/105605991/101120062/101115654/101119561/101104601	6
oas05213	Human Diseases	Cancer: specific types	oas05213	Endometrial cancer	6/750	60/9674	0.320344	0.963556	0.918883	101110953/101104664/100169938/101116344/101122656/101109759	6
oas04720	Organismal Systems	Nervous system	oas04720	Long-term potentiation	6/750	69/9674	0.447686	1	0.953638	101110136/101123600/101105943/101108884/101118870/101108864	6
oas01230	Metabolism	Global and overview maps	oas01230	Biosynthesis of amino acids	6/750	75/9674	0.530035	1	0.953638	101116797/101107762/101107484/101112089/101109163/101120382	6
oas04721	Organismal Systems	Nervous system	oas04721	Synaptic vesicle cycle	6/750	82/9674	0.618979	1	0.953638	101115974/101113435/101102712/101121550/101122320/101121176	6
oas05220	Human Diseases	Cancer: specific types	oas05220	Chronic myeloid leukemia	6/750	82/9674	0.618979	1	0.953638	101115416/101115401/101116344/100144761/101109759/105606975	6
oas04657	Organismal Systems	Immune system	oas04657	IL-17 signaling pathway	6/750	95/9674	0.755689	1	0.953638	101113156/101112939/101120826/100169938/101116878/101121411	6
oas04520	Cellular Processes	Cellular community - eukaryotes	oas04520	Adherens junction	6/750	100/9674	0.797538	1	0.953638	101111737/101110136/101123600/101102792/101121312/101110888	6
oas04625	Organismal Systems	Immune system	oas04625	C-type lectin receptor signaling pathway	6/750	110/9674	0.864388	1	0.953638	101120826/443401/101108864/100462692/101109759/101105303	6
oas05146	Human Diseases	Infectious disease: parasitic	oas05146	Amoebiasis	6/750	113/9674	0.88047	1	0.953638	101121444/101106520/101122429/101111737/101109759/101121312	6
oas05142	Human Diseases	Infectious disease: parasitic	oas05142	Chagas disease	6/750	123/9674	0.922934	1	0.953638	101113409/101120826/443401/100144426/101123189/101109759	6
oas05145	Human Diseases	Infectious disease: parasitic	oas05145	Toxoplasmosis	6/750	134/9674	0.953816	1	0.953638	101121444/101106520/101122429/101110953/101120826/101120946	6
oas05034	Human Diseases	Substance dependence	oas05034	Alcoholism	6/750	207/9674	0.999117	1	0.953638	101105943/101108548/100642178/105602258/101108012/101110121	6
oas00630	Metabolism	Carbohydrate metabolism	oas00630	Glyoxylate and dicarboxylate metabolism	5/750	34/9674	0.119222	0.7447	0.710174	101114126/101111913/101108191/101109163/101104601	5
oas04710	Organismal Systems	Environmental adaptation	oas04710	Circadian rhythm	5/750	39/9674	0.181446	0.765739	0.730238	101113114/101101939/101112806/100171391/101119104	5
oas00071	Metabolism	Lipid metabolism	oas00071	Fatty acid degradation	5/750	47/9674	0.298812	0.934518	0.891192	101102606/101110905/101118626/101104601/101105060	5
oas04930	Human Diseases	Endocrine and metabolic disease	oas04930	Type II diabetes mellitus	5/750	47/9674	0.298812	0.934518	0.891192	101112456/101120826/101117004/101107841/101109759	5
oas00600	Metabolism	Lipid metabolism	oas00600	Sphingolipid metabolism	5/750	57/9674	0.455873	1	0.953638	101109498/101105263/101116130/101107095/101102559	5
oas04370	Environmental Information Processing	Signal transduction	oas04370	VEGF signaling pathway	5/750	59/9674	0.486551	1	0.953638	101110953/101105263/443087/101102792/101109759	5
oas04929	Organismal Systems	Endocrine system	oas04929	GnRH secretion	5/750	64/9674	0.560199	1	0.953638	101112614/101112056/101117004/101108864/101109759	5
oas05031	Human Diseases	Substance dependence	oas05031	Amphetamine addiction	5/750	70/9674	0.640973	1	0.953638	101105943/101108884/101108548/101118870/105602258	5
oas00010	Metabolism	Carbohydrate metabolism	oas00010	Glycolysis / Gluconeogenesis	5/750	71/9674	0.653502	1	0.953638	101114126/101113198/101121089/101107841/101105060	5
oas05218	Human Diseases	Cancer: specific types	oas05218	Melanoma	5/750	73/9674	0.677709	1	0.953638	443545/101116344/100144761/101109759/105606975	5
oas05211	Human Diseases	Cancer: specific types	oas05211	Renal cell carcinoma	5/750	77/9674	0.722651	1	0.953638	443545/101110136/101123600/101102792/101109759	5
oas04662	Organismal Systems	Immune system	oas04662	B cell receptor signaling pathway	5/750	79/9674	0.74337	1	0.953638	101110813/100169938/101102835/101109759/101105303	5
oas04146	Cellular Processes	Transport and catabolism	oas04146	Peroxisome	5/750	84/9674	0.790119	1	0.953638	101110905/101118626/101111400/101112845/101111626	5
oas04917	Organismal Systems	Endocrine system	oas04917	Prolactin signaling pathway	5/750	85/9674	0.798624	1	0.953638	101123392/101120826/100169938/443391/101109759	5
oas04540	Cellular Processes	Cellular community - eukaryotes	oas04540	Gap junction	5/750	90/9674	0.837137	1	0.953638	443545/101105735/101119975/101108864/105602258	5
oas05235	Human Diseases	Cancer: overview	oas05235	PD-L1 expression and PD-1 checkpoint pathway in cancer	5/750	90/9674	0.837137	1	0.953638	101115950/101115558/101107371/101109759/101113426	5
oas04061	Environmental Information Processing	Signaling molecules and interaction	oas04061	Viral protein interaction with cytokine and cytokine receptor	5/750	94/9674	0.863417	1	0.953638	101113261/101109969/443401/101120946/101109262	5
oas04976	Organismal Systems	Digestive system	oas04976	Bile secretion	5/750	99/9674	0.89117	1	0.953638	101105735/101115654/101112114/443384/105602258	5
oas04926	Organismal Systems	Endocrine system	oas04926	Relaxin signaling pathway	5/750	132/9674	0.979379	1	0.953638	101105735/101120826/101108548/105602258/101109759	5
oas00592	Metabolism	Lipid metabolism	oas00592	alpha-Linolenic acid metabolism	4/750	26/9674	0.137995	0.75897	0.723782	105605991/101120062/101119561/101118626	4
oas00563	Metabolism	Glycan biosynthesis and metabolism	oas00563	Glycosylphosphatidylinositol (GPI)-anchor biosynthesis	4/750	27/9674	0.152673	0.765739	0.730238	101102455/101120255/101119000/121816024	4
oas00601	Metabolism	Glycan biosynthesis and metabolism	oas00601	Glycosphingolipid biosynthesis - lacto and neolacto series	4/750	28/9674	0.16791	0.765739	0.730238	100127212/101106812/101102267/101118412	4
oas00052	Metabolism	Carbohydrate metabolism	oas00052	Galactose metabolism	4/750	32/9674	0.233439	0.827413	0.789052	101104042/101117423/101107841/101121692	4
oas00500	Metabolism	Carbohydrate metabolism	oas00500	Starch and sucrose metabolism	4/750	32/9674	0.233439	0.827413	0.789052	101117423/101103289/101107841/101121692	4
oas04136	Cellular Processes	Transport and catabolism	oas04136	Autophagy - other	4/750	34/9674	0.268247	0.882173	0.841274	101121977/101112811/101115063/100913170	4
oas04130	Genetic Information Processing	Folding, sorting and degradation	oas04130	SNARE interactions in vesicular transport	4/750	37/9674	0.321909	0.963556	0.918883	101122499/101121988/101117588/101113435	4
oas03030	Genetic Information Processing	Replication and repair	oas03030	DNA replication	4/750	38/9674	0.339999	0.964048	0.919353	101109926/101103786/101105877/100302100	4
oas04960	Organismal Systems	Excretory system	oas04960	Aldosterone-regulated sodium reabsorption	4/750	39/9674	0.358119	0.976411	0.931142	101115663/443384/101107046/101109759	4
oas04973	Organismal Systems	Digestive system	oas04973	Carbohydrate digestion and absorption	4/750	47/9674	0.499833	1	0.953638	101104042/101107841/443384/101109759	4
oas00330	Metabolism	Amino acid metabolism	oas00330	Arginine and proline metabolism	4/750	54/9674	0.611617	1	0.953638	101109312/100192423/101105060/101114229	4
oas04961	Organismal Systems	Excretory system	oas04961	Endocrine and other factor-regulated calcium reabsorption	4/750	57/9674	0.654519	1	0.953638	101105735/101115974/101122320/443384	4
oas00860	Metabolism	Metabolism of cofactors and vitamins	oas00860	Porphyrin metabolism	4/750	60/9674	0.694126	1	0.953638	101106393/101118648/101112853/101115684	4
oas03420	Genetic Information Processing	Replication and repair	oas03420	Nucleotide excision repair	4/750	62/9674	0.71867	1	0.953638	101113913/101116344/101117559/100302100	4
oas04664	Organismal Systems	Immune system	oas04664	Fc epsilon RI signaling pathway	4/750	68/9674	0.783493	1	0.953638	101120826/443203/101109759/101105303	4
oas05221	Human Diseases	Cancer: specific types	oas05221	Acute myeloid leukemia	4/750	70/9674	0.802268	1	0.953638	101109969/100144758/101107371/101109759	4
oas05134	Human Diseases	Infectious disease: bacterial	oas05134	Legionellosis	4/750	90/9674	0.926194	1	0.953638	101110953/100135699/101104233/100101228	4
oas04970	Organismal Systems	Digestive system	oas04970	Salivary secretion	4/750	96/9674	0.946355	1	0.953638	101105735/443384/101108864/105602258	4
oas05323	Human Diseases	Immune disease	oas05323	Rheumatoid arthritis	4/750	98/9674	0.951865	1	0.953638	101121550/101119886/101121176/100462692	4
oas05414	Human Diseases	Cardiovascular disease	oas05414	Dilated cardiomyopathy	4/750	106/9674	0.969088	1	0.953638	101111207/101105735/101105365/105602258	4
oas04260	Organismal Systems	Circulatory system	oas04260	Cardiac muscle contraction	4/750	111/9674	0.976726	1	0.953638	101111207/101105365/443384/100270719	4
oas04650	Organismal Systems	Immune system	oas04650	Natural killer cell mediated cytotoxicity	4/750	154/9674	0.998295	1	0.953638	100144426/101117837/101109759/101105303	4
oas04723	Organismal Systems	Nervous system	oas04723	Retrograde endocannabinoid signaling	4/750	157/9674	0.998593	1	0.953638	101105735/101120826/101108864/105602258	4
oas00190	Metabolism	Energy metabolism	oas00190	Oxidative phosphorylation	4/750	196/9674	0.999893	1	0.953638	101121550/100270719/101119886/101121176	4
oas03450	Genetic Information Processing	Replication and repair	oas03450	Non-homologous end-joining	3/750	14/9674	0.0889026	0.66981	0.638756	101111504/101111377/101116239	3
oas00061	Metabolism	Lipid metabolism	oas00061	Fatty acid biosynthesis	3/750	19/9674	0.178688	0.765739	0.730238	443186/101110905/101121911	3
oas00670	Metabolism	Metabolism of cofactors and vitamins	oas00670	One carbon pool by folate	3/750	20/9674	0.198906	0.808452	0.770971	101116797/101105137/101110147	3
oas00900	Metabolism	Metabolism of terpenoids and polyketides	oas00900	Terpenoid backbone biosynthesis	3/750	21/9674	0.219633	0.82427	0.786055	101110654/101117687/101104601	3
oas00051	Metabolism	Carbohydrate metabolism	oas00051	Fructose and mannose metabolism	3/750	34/9674	0.497194	1	0.953638	101119324/101113198/101107841	3
oas00640	Metabolism	Carbohydrate metabolism	oas00640	Propanoate metabolism	3/750	34/9674	0.497194	1	0.953638	101114126/443186/101118626	3
oas00410	Metabolism	Metabolism of other amino acids	oas00410	beta-Alanine metabolism	3/750	36/9674	0.536367	1	0.953638	101109312/101118626/101105060	3
oas00591	Metabolism	Lipid metabolism	oas00591	Linoleic acid metabolism	3/750	38/9674	0.573744	1	0.953638	105605991/101120062/101119561	3
oas00760	Metabolism	Metabolism of cofactors and vitamins	oas00760	Nicotinate and nicotinamide metabolism	3/750	41/9674	0.626149	1	0.953638	101119487/101104592/101121801	3
oas00350	Metabolism	Amino acid metabolism	oas00350	Tyrosine metabolism	3/750	42/9674	0.642601	1	0.953638	114108863/101122814/101104679	3
oas05216	Human Diseases	Cancer: specific types	oas05216	Thyroid cancer	3/750	42/9674	0.642601	1	0.953638	101111845/101116344/101120801	3
oas04962	Organismal Systems	Excretory system	oas04962	Vasopressin-regulated water reabsorption	3/750	47/9674	0.717098	1	0.953638	101105735/101108246/101121274	3
oas00970	Genetic Information Processing	Translation	oas00970	Aminoacyl-tRNA biosynthesis	3/750	48/9674	0.730459	1	0.953638	101110147/101114732/101119512	3
oas05030	Human Diseases	Substance dependence	oas05030	Cocaine addiction	3/750	49/9674	0.743318	1	0.953638	101105943/101108548/105602258	3
oas03022	Genetic Information Processing	Transcription	oas03022	Basal transcription factors	3/750	50/9674	0.755684	1	0.953638	100144760/100568291/101109136	3
oas00520	Metabolism	Carbohydrate metabolism	oas00520	Amino sugar and nucleotide sugar metabolism	3/750	53/9674	0.789915	1	0.953638	101107767/101107841/101102893	3
oas05144	Human Diseases	Infectious disease: parasitic	oas05144	Malaria	3/750	53/9674	0.789915	1	0.953638	101115211/443127/101108398	3
oas00280	Metabolism	Amino acid metabolism	oas00280	Valine, leucine and isoleucine degradation	3/750	55/9674	0.810448	1	0.953638	101102606/101104601/101105060	3
oas00510	Metabolism	Glycan biosynthesis and metabolism	oas00510	N-Glycan biosynthesis	3/750	57/9674	0.829261	1	0.953638	101108177/101116572/101111759	3
oas04913	Organismal Systems	Endocrine system	oas04913	Ovarian steroidogenesis	3/750	61/9674	0.862115	1	0.953638	101105735/101115654/105602258	3
oas00480	Metabolism	Metabolism of other amino acids	oas00480	Glutathione metabolism	3/750	71/9674	0.921103	1	0.953638	101114822/101114544/100192423	3
oas04978	Organismal Systems	Digestive system	oas04978	Mineral absorption	3/750	76/9674	0.940977	1	0.953638	101118648/443384/101116379	3
oas05133	Human Diseases	Infectious disease: bacterial	oas05133	Pertussis	3/750	80/9674	0.953423	1	0.953638	101120826/101123189/100462692	3
oas00590	Metabolism	Lipid metabolism	oas00590	Arachidonic acid metabolism	3/750	83/9674	0.961099	1	0.953638	105605991/101120062/101119561	3
oas05412	Human Diseases	Cardiovascular disease	oas05412	Arrhythmogenic right ventricular cardiomyopathy	3/750	87/9674	0.969498	1	0.953638	101111207/101105365/101116372	3
oas04727	Organismal Systems	Nervous system	oas04727	GABAergic synapse	3/750	90/9674	0.974639	1	0.953638	101105735/101108286/105602258	3
oas04610	Organismal Systems	Immune system	oas04610	Complement and coagulation cascades	3/750	91/9674	0.976162	1	0.953638	101118332/101110931/101123189	3
oas05416	Human Diseases	Cardiovascular disease	oas05416	Viral myocarditis	3/750	92/9674	0.977598	1	0.953638	101110953/101121110/101117837	3
oas05410	Human Diseases	Cardiovascular disease	oas05410	Hypertrophic cardiomyopathy	3/750	101/9674	0.987294	1	0.953638	101111207/101113114/101105365	3
oas03040	Genetic Information Processing	Transcription	oas03040	Spliceosome	3/750	272/9674	1	1	0.953638	101113165/101112401/101117560	3
oas00920	Metabolism	Energy metabolism	oas00920	Sulfur metabolism	2/750	10/9674	0.178733	0.765739	0.730238	101111953/101122238	2
oas00130	Metabolism	Metabolism of cofactors and vitamins	oas00130	Ubiquinone and other terpenoid-quinone biosynthesis	2/750	11/9674	0.207815	0.808452	0.770971	101122814/101104679	2
oas03265	Genetic Information Processing	Information processing in viruses	oas03265	Virion - Ebolavirus, Lyssavirus and Morbillivirus	2/750	15/9674	0.32622	0.963556	0.918883	101119064/678672	2
oas00450	Metabolism	Metabolism of other amino acids	oas00450	Selenocompound metabolism	2/750	18/9674	0.41219	1	0.953638	101116797/101122238	2
oas00730	Metabolism	Metabolism of cofactors and vitamins	oas00730	Thiamine metabolism	2/750	18/9674	0.41219	1	0.953638	101123195/101113475	2
oas00360	Metabolism	Amino acid metabolism	oas00360	Phenylalanine metabolism	2/750	21/9674	0.492388	1	0.953638	101122814/101104679	2
oas00770	Metabolism	Metabolism of cofactors and vitamins	oas00770	Pantothenate and CoA biosynthesis	2/750	22/9674	0.51755	1	0.953638	101102655/101105060	2
oas00340	Metabolism	Amino acid metabolism	oas00340	Histidine metabolism	2/750	23/9674	0.541867	1	0.953638	101109312/101105060	2
oas03430	Genetic Information Processing	Replication and repair	oas03430	Mismatch repair	2/750	24/9674	0.56532	1	0.953638	101121679/100302100	2
oas04950	Human Diseases	Endocrine and metabolic disease	oas04950	Maturity onset diabetes of the young	2/750	26/9674	0.609587	1	0.953638	101102397/101103984	2
oas04614	Organismal Systems	Endocrine system	oas04614	Renin-angiotensin system	2/750	27/9674	0.630399	1	0.953638	101103622/443107	2
oas04966	Organismal Systems	Excretory system	oas04966	Collecting duct acid secretion	2/750	28/9674	0.650335	1	0.953638	101121550/101121176	2
oas04744	Organismal Systems	Sensory system	oas04744	Phototransduction	2/750	29/9674	0.669406	1	0.953638	101106563/101111206	2
oas00030	Metabolism	Carbohydrate metabolism	oas00030	Pentose phosphate pathway	2/750	31/9674	0.705013	1	0.953638	101111913/101113198	2
oas01040	Metabolism	Lipid metabolism	oas01040	Biosynthesis of unsaturated fatty acids	2/750	31/9674	0.705013	1	0.953638	101118626/101118274	2
oas03060	Genetic Information Processing	Folding, sorting and degradation	oas03060	Protein export	2/750	31/9674	0.705013	1	0.953638	101118904/101109358	2
oas00020	Metabolism	Carbohydrate metabolism	oas00020	Citrate cycle (TCA cycle)	2/750	34/9674	0.752377	1	0.953638	101107484/101109163	2
oas05340	Human Diseases	Immune disease	oas05340	Primary immunodeficiency	2/750	36/9674	0.780188	1	0.953638	101102698/101112816	2
oas01250	Metabolism	Global and overview maps	oas01250	Biosynthesis of nucleotide sugars	2/750	38/9674	0.805223	1	0.953638	101107841/101102893	2
oas05143	Human Diseases	Infectious disease: parasitic	oas05143	African trypanosomiasis	2/750	39/9674	0.816764	1	0.953638	443127/100144426	2
oas00790	Metabolism	Metabolism of cofactors and vitamins	oas00790	Folate biosynthesis	2/750	41/9674	0.838025	1	0.953638	101123195/101115591	2
oas00513	Metabolism	Glycan biosynthesis and metabolism	oas00513	Various types of N-glycan biosynthesis	2/750	47/9674	0.889052	1	0.953638	101108177/101116572	2
oas00380	Metabolism	Amino acid metabolism	oas00380	Tryptophan metabolism	2/750	49/9674	0.902442	1	0.953638	101104601/101105060	2
oas04672	Organismal Systems	Immune system	oas04672	Intestinal immune network for IgA production	2/750	49/9674	0.902442	1	0.953638	443401/101107377	2
oas05330	Human Diseases	Immune disease	oas05330	Allograft rejection	2/750	49/9674	0.902442	1	0.953638	443401/100144426	2
oas04940	Human Diseases	Endocrine and metabolic disease	oas04940	Type I diabetes mellitus	2/750	56/9674	0.938321	1	0.953638	443401/100144426	2
oas05332	Human Diseases	Immune disease	oas05332	Graft-versus-host disease	2/750	62/9674	0.958734	1	0.953638	443401/100144426	2
oas05320	Human Diseases	Immune disease	oas05320	Autoimmune thyroid disease	2/750	63/9674	0.961435	1	0.953638	443401/100144426	2
oas04730	Organismal Systems	Nervous system	oas04730	Long-term depression	2/750	64/9674	0.963966	1	0.953638	443025/101108864	2
oas05230	Human Diseases	Cancer: overview	oas05230	Central carbon metabolism in cancer	2/750	73/9674	0.980588	1	0.953638	101107841/101109759	2
oas01232	Metabolism	Global and overview maps	oas01232	Nucleotide metabolism	2/750	86/9674	0.992219	1	0.953638	101113475/101120555	2
oas04612	Organismal Systems	Immune system	oas04612	Antigen processing and presentation	2/750	91/9674	0.994555	1	0.953638	101112718/101122782	2
oas04622	Organismal Systems	Immune system	oas04622	RIG-I-like receptor signaling pathway	2/750	111/9674	0.998725	1	0.953638	101111520/101120826	2
oas04620	Organismal Systems	Immune system	oas04620	Toll-like receptor signaling pathway	2/750	120/9674	0.999343	1	0.953638	101120826/101109759	2
oas04726	Organismal Systems	Nervous system	oas04726	Serotonergic synapse	2/750	121/9674	0.99939	1	0.953638	101108864/105602258	2
oas05322	Human Diseases	Immune disease	oas05322	Systemic lupus erythematosus	2/750	151/9674	0.999936	1	0.953638	101111737/101123189	2
oas00604	Metabolism	Glycan biosynthesis and metabolism	oas00604	Glycosphingolipid biosynthesis - ganglio series	1/750	16/9674	0.725336	1	0.953638	101110108	1
oas00603	Metabolism	Glycan biosynthesis and metabolism	oas00603	Glycosphingolipid biosynthesis - globo and isoglobo series	1/750	18/9674	0.76634	1	0.953638	101118412	1
oas00910	Metabolism	Energy metabolism	oas00910	Nitrogen metabolism	1/750	18/9674	0.76634	1	0.953638	101104929	1
oas04980	NA	NA	oas04980	Cobalamin transport and metabolism	1/750	18/9674	0.76634	1	0.953638	101116797	1
oas00532	Metabolism	Glycan biosynthesis and metabolism	oas00532	Glycosaminoglycan biosynthesis - chondroitin sulfate / dermatan sulfate	1/750	21/9674	0.816672	1	0.953638	101103774	1
oas00100	Metabolism	Lipid metabolism	oas00100	Steroid biosynthesis	1/750	23/9674	0.844054	1	0.953638	101107179	1
oas00515	Metabolism	Glycan biosynthesis and metabolism	oas00515	Mannose type O-glycan biosynthesis	1/750	23/9674	0.844054	1	0.953638	105605250	1
oas00531	Metabolism	Glycan biosynthesis and metabolism	oas00531	Glycosaminoglycan degradation	1/750	23/9674	0.844054	1	0.953638	101118612	1
oas00534	Metabolism	Glycan biosynthesis and metabolism	oas00534	Glycosaminoglycan biosynthesis - heparan sulfate / heparin	1/750	24/9674	0.856173	1	0.953638	101108814	1
oas04964	Organismal Systems	Excretory system	oas04964	Proximal tubule bicarbonate reclamation	1/750	25/9674	0.867351	1	0.953638	443384	1
oas00650	Metabolism	Carbohydrate metabolism	oas00650	Butanoate metabolism	1/750	27/9674	0.887172	1	0.953638	101104601	1
oas04977	Organismal Systems	Digestive system	oas04977	Vitamin digestion and absorption	1/750	28/9674	0.895944	1	0.953638	101115654	1
oas05310	Human Diseases	Immune disease	oas05310	Asthma	1/750	29/9674	0.904034	1	0.953638	443203	1
oas00062	Metabolism	Lipid metabolism	oas00062	Fatty acid elongation	1/750	31/9674	0.918379	1	0.953638	101118274	1
oas00053	Metabolism	Carbohydrate metabolism	oas00053	Ascorbate and aldarate metabolism	1/750	32/9674	0.924728	1	0.953638	101105060	1
oas01210	Metabolism	Global and overview maps	oas01210	2-Oxocarboxylic acid metabolism	1/750	35/9674	0.940963	1	0.953638	101109163	1
oas01523	Human Diseases	Drug resistance: antineoplastic	oas01523	Antifolate resistance	1/750	35/9674	0.940963	1	0.953638	101105137	1
oas05033	Human Diseases	Substance dependence	oas05033	Nicotine addiction	1/750	40/9674	0.960628	1	0.953638	101105943	1
oas05219	Human Diseases	Cancer: specific types	oas05219	Bladder cancer	1/750	41/9674	0.963693	1	0.953638	105606975	1
oas00514	Metabolism	Glycan biosynthesis and metabolism	oas00514	Other types of O-glycan biosynthesis	1/750	48/9674	0.979418	1	0.953638	105609977	1
oas03410	Genetic Information Processing	Replication and repair	oas03410	Base excision repair	1/750	49/9674	0.981021	1	0.953638	101113866	1
oas00240	Metabolism	Nucleotide metabolism	oas00240	Pyrimidine metabolism	1/750	57/9674	0.990085	1	0.953638	101120555	1
oas00140	Metabolism	Lipid metabolism	oas00140	Steroid hormone biosynthesis	1/750	82/9674	0.998701	1	0.953638	114108863	1
oas05140	Human Diseases	Infectious disease: parasitic	oas05140	Leishmaniasis	1/750	87/9674	0.999136	1	0.953638	100101228	1
oas05150	Human Diseases	Infectious disease: bacterial	oas05150	Staphylococcus aureus infection	1/750	92/9674	0.999425	1	0.953638	101123189	1
oas04623	Organismal Systems	Immune system	oas04623	Cytosolic DNA-sensing pathway	1/750	93/9674	0.99947	1	0.953638	101105493	1
oas03008	Genetic Information Processing	Translation	oas03008	Ribosome biogenesis in eukaryotes	1/750	106/9674	0.999816	1	0.953638	101106821	1

## Sheet: BB_F vs. WW_F
	category	subcategory	ID	Description	GeneRatio	BgRatio	pvalue	p.adjust	qvalue	geneID	Count
oas05165	Human Diseases	Infectious disease: viral	oas05165	Human papillomavirus infection	23/375	359/9674	0.0123629	0.364707	0.35397	101107969/101117435/100216328/100144760/101118494/443051/101111016/101122783/101111976/101120241/101106566/101109832/100144761/101110830/101108211/101104057/101102148/101123600/100126577/101104664/101107371/101105847/101109759	23
oas04820	NA	NA	oas04820	Cytoskeleton in muscle cells	19/375	236/9674	0.00204845	0.212826	0.206561	101113044/101117471/101118494/443051/101106156/101121853/101111462/101104655/101106269/101103165/101109832/101103503/101115676/101117499/101111723/442994/443471/101120011/101111932	19
oas04814	Cellular Processes	Cell motility	oas04814	Motor proteins	17/375	197/9674	0.00166574	0.212826	0.206561	101102427/101104330/101118013/101106609/101112182/101103165/101114286/101112094/101108960/101117499/101111723/442994/443471/101111932/101105194/101102946/101115874	17
oas04010	Environmental Information Processing	Signal transduction	oas04010	MAPK signaling pathway	17/375	306/9674	0.0863108	0.692748	0.672355	101111480/443216/101122783/101115165/101123448/101118350/101120573/100302082/101117784/101116934/101108418/101118145/101116562/101116258/101105365/100505403/101118942	17
oas05014	Human Diseases	Neurodegenerative disease	oas05014	Amyotrophic lateral sclerosis	17/375	441/9674	0.545857	0.900203	0.873703	101117963/101112452/101104330/101105943/101114286/443281/101120438/101110830/101112094/101108960/101122660/101107032/101117360/100505403/101105194/101123671/100135699	17
oas04020	Environmental Information Processing	Signal transduction	oas04020	Calcium signaling pathway	16/375	257/9674	0.04188	0.606904	0.589038	101103842/101101873/101113317/101122783/101102897/100037684/101118850/101105943/443107/101108884/101121931/443334/443281/101117784/101116562/101108047	16
oas04080	Environmental Information Processing	Signaling molecules and interaction	oas04080	Neuroactive ligand-receptor interaction	16/375	383/9674	0.41544	0.879569	0.853677	101103842/443036/101102897/101107093/101122701/101107652/101105943/443107/101112052/105606555/443281/101103482/443273/101106054/101108047/101103331	16
oas04151	Environmental Information Processing	Signal transduction	oas04151	PI3K-Akt signaling pathway	16/375	396/9674	0.46913	0.879569	0.853677	101107969/101117435/100216328/101118494/443051/101122783/101102897/101122781/554263/101118744/101109832/100144761/101117784/101102148/101107371/101109759	16
oas05010	Human Diseases	Neurodegenerative disease	oas05010	Alzheimer disease	16/375	450/9674	0.676807	0.925339	0.898099	101117963/101113317/100037684/101102027/101118850/101105943/101120241/443281/100302082/101116733/101122660/100126577/101104664/101116562/101109759/100135699	16
oas04024	Environmental Information Processing	Signal transduction	oas04024	cAMP signaling pathway	15/375	237/9674	0.042423	0.606904	0.589038	101113044/101101873/101114027/101102897/100037684/101105943/101108884/443281/101111729/101123600/443273/101116562/101109759/101122415/101111282	15
oas04144	Cellular Processes	Transport and catabolism	oas04144	Endocytosis	15/375	261/9674	0.0826672	0.692748	0.672355	443169/101114539/101120662/101106563/101111683/101108418/101112995/101104370/101110390/101113818/101116491/101115401/101119250/100885768/101116521	15
oas05016	Human Diseases	Neurodegenerative disease	oas05016	Huntington disease	15/375	363/9674	0.437304	0.879569	0.853677	101117963/100144760/101104330/101118850/443513/101114286/443281/100302082/101112094/101108960/101123600/101122660/443273/101105194/100135699	15
oas05168	Human Diseases	Infectious disease: viral	oas05168	Herpes simplex virus 1 infection	15/375	433/9674	0.711511	0.925422	0.89818	101116114/101111016/101110538/101103416/101112888/101104773/101110830/101108211/101114548/105601908/101110172/100505403/101109759/101103131/100135699	15
oas04218	Cellular Processes	Cell growth and death	oas04218	Cellular senescence	14/375	169/9674	0.00596687	0.251461	0.244058	443169/101113317/100037684/101118850/105606925/101105532/101101939/101106566/101111092/101120573/100144761/101118810/101105847/101109759	14
oas04310	Environmental Information Processing	Signal transduction	oas04310	Wnt signaling pathway	13/375	186/9674	0.0287938	0.569683	0.552913	443169/114115277/101115416/101101939/101114583/101108884/101120241/101104951/101123600/100126577/101104664/101109518/101109259	13
oas04510	Cellular Processes	Cellular community - eukaryotes	oas04510	Focal adhesion	13/375	207/9674	0.0591139	0.645874	0.626861	101107969/101117435/100216328/101118494/443051/101122783/443334/101109832/101123330/101117784/101109363/101116866/101109759	13
oas05417	Human Diseases	Cardiovascular disease	oas05417	Lipid and atherosclerosis	13/375	259/9674	0.205859	0.799059	0.775536	101111016/443216/100037684/554263/101104773/101108884/443513/100302082/101110830/101110172/101109759/101104966/100135699	13
oas04350	Environmental Information Processing	Signal transduction	oas04350	TGF-beta signaling pathway	12/375	119/9674	0.00217811	0.212826	0.206561	443169/101117081/443156/101113836/101120662/101111414/101123600/101105084/101107371/100885768/101113702/101112282	12
oas04550	Cellular Processes	Cellular community - eukaryotes	oas04550	Signaling pathways regulating pluripotency of stem cells	12/375	146/9674	0.0111476	0.364707	0.35397	443169/443156/101103514/101102397/101123448/101113836/101113542/100126577/101104664/101105084/101109759/101112282	12
oas04390	Environmental Information Processing	Signal transduction	oas04390	Hippo signaling pathway	12/375	167/9674	0.028967	0.569683	0.552913	443169/101111976/101105097/101101939/101108587/101111414/101102148/100126577/101104664/101122474/101112282/101112975	12
oas05225	Human Diseases	Cancer: specific types	oas05225	Hepatocellular carcinoma	12/375	183/9674	0.0523251	0.606904	0.589038	443169/101120315/101120241/101120573/100144761/100126577/101104664/101107371/101121808/101109759/101104966/101103147	12
oas05132	Human Diseases	Infectious disease: bacterial	oas05132	Salmonella infection	12/375	278/9674	0.393026	0.879569	0.853677	101102427/100188913/443216/101118013/554263/101121171/100302082/101114880/101112995/101113818/101114899/101109759	12
oas04060	Environmental Information Processing	Signaling molecules and interaction	oas04060	Cytokine-cytokine receptor interaction	12/375	338/9674	0.665017	0.925339	0.898099	101116821/443350/101123416/101122781/443156/101113836/101107377/101110843/101111837/101112282/100820736/101102800	12
oas04261	Organismal Systems	Circulatory system	oas04261	Adrenergic signaling in cardiomyocytes	11/375	161/9674	0.0483712	0.606904	0.589038	101113044/101101873/100037684/101115165/443107/101108884/101102148/101111729/101117499/101116562/101105365	11
oas05017	Human Diseases	Neurodegenerative disease	oas05017	Spinocerebellar ataxia	11/375	162/9674	0.0501797	0.606904	0.589038	101117963/100144760/101113317/101118850/101105943/443281/101113284/101122660/443273/101102258/101109759	11
oas04110	Cellular Processes	Cell growth and death	oas04110	Cell cycle	11/375	175/9674	0.0779155	0.692748	0.672355	443169/101105532/101106566/101120573/100144761/443155/101115833/101123600/101106146/101105847/101104605	11
oas04140	Cellular Processes	Transport and catabolism	oas04140	Autophagy - animal	11/375	185/9674	0.104763	0.722174	0.700915	101117963/101121977/101110676/443016/101115230/101103635/101110830/101122660/101107371/101109759/101116521	11
oas04530	Cellular Processes	Cellular community - eukaryotes	oas04530	Tight junction	11/375	186/9674	0.107714	0.722174	0.700915	101111976/443199/101107665/100302082/101120218/101103590/101102148/101117550/443155/101111969/101113818	11
oas05160	Human Diseases	Infectious disease: viral	oas05160	Hepatitis C	11/375	196/9674	0.13983	0.742743	0.720878	101116114/101111016/101116762/101115654/101107665/100144761/101110830/101108211/101102148/101109759/100135699	11
oas05161	Human Diseases	Infectious disease: viral	oas05161	Hepatitis B	11/375	198/9674	0.146809	0.742743	0.720878	443169/101111016/554263/101118850/100302082/101110830/101108211/443155/101123600/101109759/100135699	11
oas04630	Environmental Information Processing	Signal transduction	oas04630	JAK-STAT signaling pathway	11/375	217/9674	0.221479	0.804135	0.780463	443350/101122783/101122781/101123392/101107377/101112276/101108211/101123600/101111837/101109759/100820736	11
oas05167	Human Diseases	Infectious disease: viral	oas05167	Kaposi sarcoma-associated herpesvirus infection	11/375	237/9674	0.313113	0.879569	0.853677	101113317/101111016/100037684/443016/101115230/100144761/100302082/101110830/101108211/101123600/101109759	11
oas05166	Human Diseases	Infectious disease: viral	oas05166	Human T-cell leukemia virus 1 infection	11/375	243/9674	0.342322	0.879569	0.853677	443169/100144760/101118850/101105532/101107377/101106566/105606555/101123600/101105847/101104605/101109759	11
oas05170	Human Diseases	Infectious disease: viral	oas05170	Human immunodeficiency virus 1 infection	11/375	261/9674	0.432043	0.879569	0.853677	101113317/100037684/554263/101104002/101101939/101106566/100302082/101110830/101107371/101105847/101109759	11
oas04512	Environmental Information Processing	Signaling molecules and interaction	oas04512	ECM-receptor interaction	10/375	92/9674	0.00288578	0.212826	0.206561	101107969/101101900/101117435/100216328/101118494/443051/101120867/101109832/101107282/101121399	10
oas04925	Organismal Systems	Endocrine system	oas04925	Aldosterone synthesis and secretion	10/375	101/9674	0.00565836	0.251461	0.244058	101113044/101101873/101113317/100037684/101122722/443107/101108884/101115654/101102016/101116562	10
oas04936	Human Diseases	Endocrine and metabolic disease	oas04936	Alcoholic liver disease	10/375	157/9674	0.0841229	0.692748	0.672355	101117173/101116821/101111016/443216/101123416/554263/443186/100302082/101110830/101105060	10
oas04934	Human Diseases	Endocrine and metabolic disease	oas04934	Cushing syndrome	10/375	158/9674	0.086887	0.692748	0.672355	101113317/101118217/443107/101108884/101115654/100144761/101111729/100126577/101104664/101116562	10
oas04022	Environmental Information Processing	Signal transduction	oas04022	cGMP-PKG signaling pathway	10/375	173/9674	0.134827	0.742743	0.720878	101113044/101101873/101113317/100037684/101118850/101122722/443107/443334/101116680/101116562	10
oas04360	Organismal Systems	Development and regeneration	oas04360	Axon guidance	10/375	187/9674	0.189901	0.799059	0.775536	101109334/101117081/101107049/101114583/101108884/101119375/101120886/101109363/101113702/101109759	10
oas05206	Human Diseases	Cancer: overview	oas05206	MicroRNAs in cancer	10/375	216/9674	0.327969	0.879569	0.853677	101117435/101117560/101120020/101122783/100144761/101115891/101123600/101104664/101105847/101109759	10
oas04810	Cellular Processes	Cell motility	oas04810	Regulation of actin cytoskeleton	10/375	239/9674	0.44845	0.879569	0.853677	100188913/101122783/101102897/443334/101109832/101117784/101104664/101113818/101109759/101120727	10
oas05171	Human Diseases	Infectious disease: viral	oas05171	Coronavirus disease - COVID-19	10/375	472/9674	0.989657	0.999775	0.970343	101117207/101114496/554263/443107/101103622/780462/101110830/101108211/101109759/101106101	10
oas04070	Environmental Information Processing	Signal transduction	oas04070	Phosphatidylinositol signaling system	9/375	99/9674	0.014411	0.37601	0.364941	101119735/101113317/100037684/101107677/101119794/101114899/101109759/101111072/101120727	9
oas03013	Genetic Information Processing	Translation	oas03013	Nucleocytoplasmic transport	9/375	134/9674	0.0760627	0.692748	0.672355	101101925/101113708/101110406/101123613/101107032/101114886/101117360/101123671/101111086	9
oas05224	Human Diseases	Cancer: specific types	oas05224	Breast cancer	9/375	152/9674	0.135954	0.742743	0.720878	101120241/101120573/100144761/101107264/100126577/101104664/101107371/101119237/101109759	9
oas04145	Cellular Processes	Transport and catabolism	oas04145	Phagosome	9/375	169/9674	0.209444	0.802416	0.778795	101102427/443216/101118013/554263/101115654/101104057/101116491/100885768/101120727	9
oas04621	Organismal Systems	Immune system	oas04621	NOD-like receptor signaling pathway	9/375	193/9674	0.333248	0.879569	0.853677	101103842/101113317/101111016/554263/101118744/101118850/101122207/101110830/101108211	9
oas05164	Human Diseases	Infectious disease: viral	oas05164	Influenza A	9/375	200/9674	0.371847	0.879569	0.853677	101111016/554263/100144761/101110830/101108211/101123600/101117360/101109759/100135699	9
oas04015	Environmental Information Processing	Signal transduction	oas04015	Rap1 signaling pathway	9/375	218/9674	0.471958	0.879569	0.853677	101122783/100037684/101123259/101113058/101118910/443281/101117784/101102016/101109759	9
oas05203	Human Diseases	Cancer: overview	oas05203	Viral carcinogenesis	9/375	233/9674	0.552858	0.900203	0.873703	101117560/100144760/101115701/101111976/101118850/100144761/101123600/101102359/101109759	9
oas05169	Human Diseases	Infectious disease: viral	oas05169	Epstein-Barr virus infection	9/375	241/9674	0.593961	0.905097	0.878452	101121042/101120573/100144761/100302082/101110830/101108211/101106474/101109759/100135699	9
oas05012	Human Diseases	Neurodegenerative disease	oas05012	Parkinson disease	9/375	332/9674	0.90268	0.999775	0.970343	101113317/100037684/101118850/443016/101115230/101108884/100505403/101104966/100135699	9
oas04115	Cellular Processes	Cell growth and death	oas04115	p53 signaling pathway	8/375	97/9674	0.0342415	0.59419	0.576699	101105532/101106566/101120573/100144761/101102359/101105847/100135699/101110583	8
oas05231	Human Diseases	Cancer: overview	oas05231	Choline metabolism in cancer	8/375	100/9674	0.0399574	0.606904	0.589038	101119735/101122783/101120976/101117784/101114880/101107371/101109759/101119179	8
oas04152	Environmental Information Processing	Signal transduction	oas04152	AMPK signaling pathway	8/375	127/9674	0.119861	0.742743	0.720878	443186/101113198/101115803/100302087/443513/101102148/101107371/101109759	8
oas04974	Organismal Systems	Digestive system	oas04974	Protein digestion and absorption	8/375	133/9674	0.144594	0.742743	0.720878	101113044/101118494/443051/101112042/101109808/101106693/101103622/101106232	8
oas04072	Environmental Information Processing	Signal transduction	oas04072	Phospholipase D signaling pathway	8/375	153/9674	0.242411	0.812629	0.788707	101119735/101122783/443107/443203/101117784/101112995/101109363/101109759	8
oas05135	Human Diseases	Infectious disease: bacterial	oas05135	Yersinia infection	8/375	153/9674	0.242411	0.812629	0.788707	101111016/554263/101118744/100302082/101110830/101110390/101113818/101109759	8
oas04120	Genetic Information Processing	Folding, sorting and degradation	oas04120	Ubiquitin mediated proteolysis	8/375	164/9674	0.303757	0.873137	0.847434	101113088/443016/101115230/101101939/101103635/101115401/101104605/101119368	8
oas05202	Human Diseases	Cancer: overview	oas05202	Transcriptional misregulation in cancer	8/375	196/9674	0.492187	0.879971	0.854066	443216/101122759/443513/101115418/101120573/101115891/443273/101105847	8
oas05152	Human Diseases	Infectious disease: bacterial	oas05152	Tuberculosis	8/375	216/9674	0.603414	0.908199	0.881464	443216/101102681/100037684/554263/101108884/101104057/101123600/100135699	8
oas04014	Environmental Information Processing	Signal transduction	oas04014	Ras signaling pathway	8/375	245/9674	0.739476	0.92876	0.901419	101122783/100037684/101107653/105605991/443281/101110830/101117784/101109759	8
oas05415	Human Diseases	Cardiovascular disease	oas05415	Diabetic cardiomyopathy	8/375	248/9674	0.751521	0.935438	0.9079	443169/101114529/101115921/101108725/101118850/443107/101108884/101109759	8
oas05020	Human Diseases	Neurodegenerative disease	oas05020	Prion disease	8/375	329/9674	0.945131	0.999775	0.970343	101113317/101118850/101105943/443281/101109363/101116562/101109759/100135699	8
oas04340	Environmental Information Processing	Signal transduction	oas04340	Hedgehog signaling pathway	7/375	59/9674	0.00747539	0.275655	0.26754	101102010/101101939/101120241/101110291/101113496/101108418/101111300	7
oas04720	Organismal Systems	Nervous system	oas04720	Long-term potentiation	7/375	69/9674	0.0170338	0.386537	0.375158	101113317/100037684/101105943/101108884/443281/101123600/101116562	7
oas04971	Organismal Systems	Digestive system	oas04971	Gastric acid secretion	7/375	79/9674	0.033056	0.59419	0.576699	101113044/101113317/100037684/101115663/101108884/443334/101111729	7
oas05210	Human Diseases	Cancer: specific types	oas05210	Colorectal cancer	7/375	107/9674	0.121331	0.742743	0.720878	443169/101120573/101104664/101107426/101102359/101107371/101109759	7
oas04725	Organismal Systems	Nervous system	oas04725	Cholinergic synapse	7/375	113/9674	0.14875	0.742743	0.720878	101113317/101102897/101108884/101109363/101117817/101116562/101109759	7
oas04724	Organismal Systems	Nervous system	oas04724	Glutamatergic synapse	7/375	114/9674	0.153584	0.742743	0.720878	101113317/101112042/101122701/101105943/443281/443273/101116562	7
oas04620	Organismal Systems	Immune system	oas04620	Toll-like receptor signaling pathway	7/375	120/9674	0.184053	0.799059	0.775536	101111016/443216/554263/100302082/101110830/101108211/101109759	7
oas03082	Genetic Information Processing	Chromosome	oas03082	ATP-dependent chromatin remodeling	7/375	121/9674	0.189362	0.799059	0.775536	101120315/101106579/101106983/101118579/101111140/101121808/101103147	7
oas04071	Environmental Information Processing	Signal transduction	oas04071	Sphingolipid signaling pathway	7/375	127/9674	0.222456	0.804135	0.780463	101112052/443203/101123121/101102148/101109498/101109363/101109759	7
oas04660	Organismal Systems	Immune system	oas04660	T cell receptor signaling pathway	7/375	129/9674	0.233919	0.808517	0.784716	101107589/443350/101122781/100302082/101102148/101109363/101109759	7
oas04114	Cellular Processes	Cell growth and death	oas04114	Oocyte meiosis	7/375	136/9674	0.275455	0.84645	0.821533	101113317/100037684/101101939/101108884/101116316/101110448/101104605	7
oas04728	Organismal Systems	Nervous system	oas04728	Dopaminergic synapse	7/375	136/9674	0.275455	0.84645	0.821533	101113317/100037684/101108884/101108418/101102148/443273/101116562	7
oas04371	Environmental Information Processing	Signal transduction	oas04371	Apelin signaling pathway	7/375	147/9674	0.343947	0.879569	0.853677	443169/101113317/100037684/443107/443334/101116680/101107371	7
oas04910	Organismal Systems	Endocrine system	oas04910	Insulin signaling pathway	7/375	147/9674	0.343947	0.879569	0.853677	100037684/443186/101113198/101107371/101115401/101109759/101111782	7
oas05418	Human Diseases	Cardiovascular disease	oas05418	Fluid shear stress and atherosclerosis	7/375	155/9674	0.395004	0.879569	0.853677	100037684/443156/100302082/101116680/101109759/101112282/101104966	7
oas04921	Organismal Systems	Endocrine system	oas04921	Oxytocin signaling pathway	7/375	157/9674	0.407807	0.879569	0.853677	101113317/100037684/101115165/101108884/443334/101116562/101105365	7
oas05226	Human Diseases	Cancer: specific types	oas05226	Gastric cancer	7/375	157/9674	0.407807	0.879569	0.853677	443169/101120241/101120573/100126577/101104664/101107371/101109759	7
oas04210	Cellular Processes	Cell growth and death	oas04210	Apoptosis	7/375	161/9674	0.433362	0.879569	0.853677	101113317/101120573/101102359/101105847/100505403/101109759/100135699	7
oas04514	Environmental Information Processing	Signaling molecules and interaction	oas04514	Cell adhesion molecules	7/375	163/9674	0.44609	0.879569	0.853677	101109290/101106001/101117081/101109832/101107665/101106474/101120726	7
oas04148	Cellular Processes	Transport and catabolism	oas04148	Efferocytosis	7/375	165/9674	0.458769	0.879569	0.853677	101116762/101105118/101117897/101108884/443513/101116733/101118942	7
oas05162	Human Diseases	Infectious disease: viral	oas05162	Measles	7/375	174/9674	0.514903	0.883118	0.857121	101116114/554263/100144761/101110830/101108211/101109759/100135699	7
oas04141	Genetic Information Processing	Folding, sorting and degradation	oas04141	Protein processing in endoplasmic reticulum	7/375	183/9674	0.56886	0.900203	0.873703	101113088/101121793/101120438/100302082/101111759/101122164/101104966	7
oas04217	Cellular Processes	Cell growth and death	oas04217	Necroptosis	7/375	190/9674	0.608838	0.911349	0.884521	101111016/554263/101118850/101108884/101122207/101108211/101104370	7
oas05205	Human Diseases	Cancer: overview	oas05205	Proteoglycans in cancer	7/375	219/9674	0.750967	0.935438	0.9079	101113317/554263/101108884/100126577/101107371/101115401/101109759	7
oas04927	Organismal Systems	Endocrine system	oas04927	Cortisol synthesis and secretion	6/375	67/9674	0.0447655	0.606904	0.589038	101113317/101118217/443107/101115654/101111729/101116562	6
oas04664	Organismal Systems	Immune system	oas04664	Fc epsilon RI signaling pathway	6/375	68/9674	0.0475672	0.606904	0.589038	443350/101122781/443203/100302082/101109363/101109759	6
oas05031	Human Diseases	Substance dependence	oas05031	Amphetamine addiction	6/375	70/9674	0.0534898	0.606904	0.589038	100037684/101105943/101108884/443281/443273/101116562	6
oas00562	Metabolism	Carbohydrate metabolism	oas00562	Inositol phosphate metabolism	6/375	74/9674	0.0666225	0.677712	0.657761	101107677/101119794/101114899/101109759/101111072/101120727	6
oas05214	Human Diseases	Cancer: specific types	oas05214	Glioma	6/375	78/9674	0.0814746	0.692748	0.672355	101122783/100037684/101108884/101120573/100144761/101109759	6
oas05212	Human Diseases	Cancer: specific types	oas05212	Pancreatic cancer	6/375	79/9674	0.0854542	0.692748	0.672355	443169/101107653/101120573/100144761/101107371/101109759	6
oas05220	Human Diseases	Cancer: specific types	oas05220	Chronic myeloid leukemia	6/375	82/9674	0.0980229	0.722174	0.700915	443169/101115416/101120573/100144761/101115401/101109759	6
oas03018	Genetic Information Processing	Folding, sorting and degradation	oas03018	RNA degradation	6/375	84/9674	0.106918	0.722174	0.700915	101111369/101123114/101106821/101107815/101109486/101123655	6
oas04911	Organismal Systems	Endocrine system	oas04911	Insulin secretion	6/375	88/9674	0.125906	0.742743	0.720878	101113044/101108884/101123291/101116562/101108047/101122415	6
oas03083	Genetic Information Processing	Chromosome	oas03083	Polycomb repressive complex	6/375	90/9674	0.135976	0.742743	0.720878	101113712/101113542/101106931/101123600/101122580/101114361	6
oas05215	Human Diseases	Cancer: specific types	oas05215	Prostate cancer	6/375	99/9674	0.185614	0.799059	0.775536	101122783/101115418/101117784/101115891/101123600/101109759	6
oas04520	Cellular Processes	Cellular community - eukaryotes	oas04520	Adherens junction	6/375	100/9674	0.191526	0.799059	0.775536	443169/101102742/101123259/101114880/101123600/101109363	6
oas04713	Organismal Systems	Environmental adaptation	oas04713	Circadian entrainment	6/375	101/9674	0.19751	0.799059	0.775536	100037684/101105943/101108884/443281/443273/101116562	6
oas00564	Metabolism	Lipid metabolism	oas00564	Glycerophospholipid metabolism	6/375	102/9674	0.203562	0.799059	0.775536	101119735/101118717/105605991/101120976/101117817/101103884	6
oas04640	Organismal Systems	Immune system	oas04640	Hematopoietic cell lineage	6/375	104/9674	0.215864	0.804135	0.780463	443350/443216/101122781/101111504/100885768/101111837	6
oas04922	Organismal Systems	Endocrine system	oas04922	Glucagon signaling pathway	6/375	109/9674	0.247658	0.820889	0.796724	101113317/100037684/443186/101113198/101108884/101123600	6
oas05222	Human Diseases	Cancer: specific types	oas05222	Small cell lung cancer	6/375	113/9674	0.273998	0.84645	0.821533	101107969/100216328/101120573/100144761/101109759/100135699	6
oas04137	Cellular Processes	Transport and catabolism	oas04137	Mitophagy - animal	6/375	115/9674	0.287414	0.865175	0.839706	101117963/443016/101115230/101110026/101110830/101119368	6
oas04066	Environmental Information Processing	Signal transduction	oas04066	HIF-1 signaling pathway	6/375	121/9674	0.328405	0.879569	0.853677	554263/101108884/101123600/101107371/100885768/101109759	6
oas04919	Organismal Systems	Endocrine system	oas04919	Thyroid hormone signaling pathway	6/375	125/9674	0.356154	0.879569	0.853677	101113044/101107264/101123600/101104249/101119237/101109759	6
oas04611	Organismal Systems	Immune system	oas04611	Platelet activation	6/375	128/9674	0.377077	0.879569	0.853677	101113317/101117588/101117897/443334/101109363/101109759	6
oas00230	Metabolism	Nucleotide metabolism	oas00230	Purine metabolism	6/375	136/9674	0.432844	0.879569	0.853677	101114027/101123378/101122722/101103503/101112033/101111282	6
oas04380	Organismal Systems	Development and regeneration	oas04380	Osteoclast differentiation	6/375	139/9674	0.453584	0.879569	0.853677	101113317/443513/100302082/101108211/101109363/101109759	6
oas04142	Cellular Processes	Transport and catabolism	oas04142	Lysosome	6/375	142/9674	0.474149	0.879569	0.853677	101104538/101104002/101116858/101121931/101104057/101115405	6
oas04270	Organismal Systems	Circulatory system	oas04270	Vascular smooth muscle contraction	6/375	142/9674	0.474149	0.879569	0.853677	101113317/100037684/443107/105605991/443334/101116562	6
oas04915	Organismal Systems	Endocrine system	oas04915	Estrogen signaling pathway	6/375	143/9674	0.480956	0.879569	0.853677	101113317/100037684/101107264/101104249/101119237/101109759	6
oas04150	Environmental Information Processing	Signal transduction	oas04150	mTOR signaling pathway	6/375	170/9674	0.650356	0.925339	0.898099	101115803/100302087/101111832/100126577/101107371/101109759	6
oas05163	Human Diseases	Infectious disease: viral	oas05163	Human cytomegalovirus infection	6/375	269/9674	0.952868	0.999775	0.970343	101113317/100037684/100144761/101110830/101107371/101109759	6
oas04714	Organismal Systems	Environmental adaptation	oas04714	Thermogenesis	6/375	285/9674	0.967937	0.999775	0.970343	101120315/101120004/443513/101107371/101121808/101103147	6
oas04392	Environmental Information Processing	Signal transduction	oas04392	Hippo signaling pathway - multiple species	5/375	30/9674	0.00545499	0.251461	0.244058	101123237/101105097/101122136/101122474/101112975	5
oas04929	Organismal Systems	Endocrine system	oas04929	GnRH secretion	5/375	64/9674	0.101602	0.722174	0.700915	101109334/101113317/101108418/101116562/101109759	5
oas05321	Human Diseases	Immune disease	oas05321	Inflammatory bowel disease	5/375	66/9674	0.112084	0.73477	0.71314	443169/443350/101122781/554263/100820736	5
oas05218	Human Diseases	Cancer: specific types	oas05218	Melanoma	5/375	73/9674	0.152561	0.742743	0.720878	101122783/101120573/100144761/101117784/101109759	5
oas03250	Genetic Information Processing	Information processing in viruses	oas03250	Viral life cycle - HIV-1	5/375	74/9674	0.158788	0.7541	0.7319	101109361/101123600/101114513/101116491/101123671	5
oas05133	Human Diseases	Infectious disease: bacterial	oas05133	Pertussis	5/375	80/9674	0.198181	0.799059	0.775536	101111016/443216/100037684/101105432/554263	5
oas04012	Environmental Information Processing	Signal transduction	oas04012	ErbB signaling pathway	5/375	85/9674	0.233286	0.808517	0.784716	101108884/100302082/101107371/101115401/101109759	5
oas04912	Organismal Systems	Endocrine system	oas04912	GnRH signaling pathway	5/375	94/9674	0.300181	0.873137	0.847434	101113317/100037684/101108884/100302082/101116562	5
oas04657	Organismal Systems	Immune system	oas04657	IL-17 signaling pathway	5/375	95/9674	0.307818	0.873137	0.847434	101116821/443350/101123416/101122781/101110830	5
oas04914	Organismal Systems	Endocrine system	oas04914	Progesterone-mediated oocyte maturation	5/375	95/9674	0.307818	0.873137	0.847434	101105529/101116316/101110448/101104605/101109759	5
oas05410	Human Diseases	Cardiovascular disease	oas05410	Hypertrophic cardiomyopathy	5/375	101/9674	0.3541	0.879569	0.853677	101115165/101109832/101117499/101116562/101105365	5
oas01524	Human Diseases	Drug resistance: antineoplastic	oas01524	Platinum drug resistance	5/375	102/9674	0.36186	0.879569	0.853677	101107426/101102359/101105847/101109759/100135699	5
oas04916	Organismal Systems	Endocrine system	oas04916	Melanogenesis	5/375	104/9674	0.37739	0.879569	0.853677	100170232/100037684/101108884/101123600/100126577	5
oas04972	Organismal Systems	Digestive system	oas04972	Pancreatic secretion	5/375	106/9674	0.392913	0.879569	0.853677	101113044/101101873/101113317/105605991/101108047	5
oas05414	Human Diseases	Cardiovascular disease	oas05414	Dilated cardiomyopathy	5/375	106/9674	0.392913	0.879569	0.853677	101115165/101109832/101117499/101116562/101105365	5
oas04064	Environmental Information Processing	Signal transduction	oas04064	NF-kappa B signaling pathway	5/375	109/9674	0.416135	0.879569	0.853677	101111016/443216/554263/101120573/101105847	5
oas04750	Organismal Systems	Sensory system	oas04750	Inflammatory mediator regulation of TRP channels	5/375	109/9674	0.416135	0.879569	0.853677	101113317/100037684/101104537/101108884/101109759	5
oas04260	Organismal Systems	Circulatory system	oas04260	Cardiac muscle contraction	5/375	111/9674	0.431541	0.879569	0.853677	101113044/101115165/101117499/101116562/101105365	5
oas05146	Human Diseases	Infectious disease: parasitic	oas05146	Amoebiasis	5/375	113/9674	0.446862	0.879569	0.853677	101107969/100216328/443216/554263/101109759	5
oas04722	Organismal Systems	Nervous system	oas04722	Neurotrophin signaling pathway	5/375	127/9674	0.550209	0.900203	0.873703	101104538/100037684/101108884/100302082/101109759	5
oas04068	Environmental Information Processing	Signal transduction	oas04068	FoxO signaling pathway	5/375	134/9674	0.598284	0.905097	0.878452	443169/101120573/101123600/101105847/101109759	5
oas01240	Metabolism	Global and overview maps	oas01240	Biosynthesis of cofactors	5/375	158/9674	0.738898	0.92876	0.901419	101114822/101106393/101123195/101105631/101105060	5
oas04613	Organismal Systems	Immune system	oas04613	Neutrophil extracellular trap formation	5/375	208/9674	0.910689	0.999775	0.970343	101115701/554263/101121977/101118850/101109759	5
oas05207	Human Diseases	Cancer: overview	oas05207	Chemical carcinogenesis - receptor activation	5/375	219/9674	0.931253	0.999775	0.970343	101108418/101116562/101107371/101104874/101109759	5
oas05208	Human Diseases	Cancer: overview	oas05208	Chemical carcinogenesis - reactive oxygen species	5/375	278/9674	0.98503	0.999775	0.970343	101118850/100302082/101102016/101109759/101104966	5
oas04979	Organismal Systems	Digestive system	oas04979	Cholesterol metabolism	4/375	52/9674	0.141623	0.742743	0.720878	101104538/101118850/101115654/105606555	4
oas04975	Organismal Systems	Digestive system	oas04975	Fat digestion and absorption	4/375	53/9674	0.148814	0.742743	0.720878	101118355/101115654/443093/105605991	4
oas00270	Metabolism	Amino acid metabolism	oas00270	Cysteine and methionine metabolism	4/375	55/9674	0.163601	0.7541	0.7319	101114822/101113992/101120663/443093	4
oas00280	Metabolism	Amino acid metabolism	oas00280	Valine, leucine and isoleucine degradation	4/375	55/9674	0.163601	0.7541	0.7319	101113939/101120981/101102606/101105060	4
oas04216	Cellular Processes	Cell growth and death	oas04216	Ferroptosis	4/375	60/9674	0.202674	0.799059	0.775536	101114822/101121977/101118850/100885768	4
oas04330	Environmental Information Processing	Signal transduction	oas04330	Notch signaling pathway	4/375	63/9674	0.227322	0.807952	0.784167	101121042/101115416/101113284/101123600	4
oas05217	Human Diseases	Cancer: specific types	oas05217	Basal cell carcinoma	4/375	64/9674	0.235703	0.808517	0.784716	101120573/101110291/100126577/101104664	4
oas04924	Organismal Systems	Endocrine system	oas04924	Renin secretion	4/375	74/9674	0.322572	0.879569	0.853677	101113317/100037684/443107/101116562	4
oas05100	Human Diseases	Infectious disease: bacterial	oas05100	Bacterial invasion of epithelial cells	4/375	81/9674	0.384761	0.879569	0.853677	101107633/101113818/101115401/101109759	4
oas03320	Organismal Systems	Endocrine system	oas03320	PPAR signaling pathway	4/375	82/9674	0.39362	0.879569	0.853677	101116762/101115230/101103697/443513	4
oas01232	Metabolism	Global and overview maps	oas01232	Nucleotide metabolism	4/375	86/9674	0.428826	0.879569	0.853677	101123378/101103503/101105631/101121995	4
oas05412	Human Diseases	Cardiovascular disease	oas05412	Arrhythmogenic right ventricular cardiomyopathy	4/375	87/9674	0.43755	0.879569	0.853677	101115165/101109832/101116562/101105365	4
oas01521	Human Diseases	Drug resistance: antineoplastic	oas01521	EGFR tyrosine kinase inhibitor resistance	4/375	89/9674	0.45488	0.879569	0.853677	101122783/101117784/101107371/101109759	4
oas05134	Human Diseases	Infectious disease: bacterial	oas05134	Legionellosis	4/375	90/9674	0.46348	0.879569	0.853677	443216/554263/101104233/100135699	4
oas05235	Human Diseases	Cancer: overview	oas05235	PD-L1 expression and PD-1 checkpoint pathway in cancer	4/375	90/9674	0.46348	0.879569	0.853677	101111016/554263/101107371/101109759	4
oas05032	Human Diseases	Substance dependence	oas05032	Morphine addiction	4/375	93/9674	0.488981	0.879569	0.853677	101114027/101122722/101108418/101111282	4
oas04666	Organismal Systems	Immune system	oas04666	Fc gamma R-mediated phagocytosis	4/375	96/9674	0.513975	0.883118	0.857121	101114880/101113818/101107371/101109759	4
oas04970	Organismal Systems	Digestive system	oas04970	Salivary secretion	4/375	96/9674	0.513975	0.883118	0.857121	101113044/101101873/101113317/100037684	4
oas04625	Organismal Systems	Immune system	oas04625	C-type lectin receptor signaling pathway	4/375	110/9674	0.622185	0.91728	0.890278	101113317/100037684/101108211/101109759	4
oas04928	Organismal Systems	Endocrine system	oas04928	Parathyroid hormone synthesis, secretion and action	4/375	119/9674	0.683174	0.925339	0.898099	101113317/101108418/101116680/101111282	4
oas04935	Organismal Systems	Endocrine system	oas04935	Growth hormone synthesis, secretion and action	4/375	122/9674	0.701901	0.925422	0.89818	101113317/101123600/101116562/101109759	4
oas05142	Human Diseases	Infectious disease: parasitic	oas05142	Chagas disease	4/375	123/9674	0.707963	0.925422	0.89818	101111016/554263/101102148/101109759	4
oas04062	Organismal Systems	Immune system	oas04062	Chemokine signaling pathway	4/375	196/9674	0.949462	0.999775	0.970343	101106563/101108211/101108418/101109759	4
oas05034	Human Diseases	Substance dependence	oas05034	Alcoholism	4/375	207/9674	0.962493	0.999775	0.970343	101115701/100037684/101105943/443281	4
oas03040	Genetic Information Processing	Transcription	oas03040	Spliceosome	4/375	272/9674	0.994309	0.999775	0.970343	101117560/101118824/101112933/101123613	4
oas03010	Genetic Information Processing	Translation	oas03010	Ribosome	4/375	373/9674	0.999775	0.999775	0.970343	101117207/101114496/780462/101106101	4
oas03450	Genetic Information Processing	Replication and repair	oas03450	Non-homologous end-joining	3/375	14/9674	0.0152953	0.37601	0.364941	101111504/101116239/101112125	3
oas03430	Genetic Information Processing	Replication and repair	oas03430	Mismatch repair	3/375	24/9674	0.0640524	0.674838	0.654972	443155/101107426/100302100	3
oas04744	Organismal Systems	Sensory system	oas04744	Phototransduction	3/375	29/9674	0.100592	0.722174	0.700915	100037684/101106563/101112033	3
oas05310	Human Diseases	Immune disease	oas05310	Asthma	3/375	29/9674	0.100592	0.722174	0.700915	443350/101122781/443203	3
oas00640	Metabolism	Carbohydrate metabolism	oas00640	Propanoate metabolism	3/375	34/9674	0.143543	0.742743	0.720878	101113939/443186/101120981	3
oas01210	Metabolism	Global and overview maps	oas01210	2-Oxocarboxylic acid metabolism	3/375	35/9674	0.152766	0.742743	0.720878	101113939/443093/101120981	3
oas04960	Organismal Systems	Excretory system	oas04960	Aldosterone-regulated sodium reabsorption	3/375	39/9674	0.191347	0.799059	0.775536	101113044/101115663/101109759	3
oas05033	Human Diseases	Substance dependence	oas05033	Nicotine addiction	3/375	40/9674	0.201353	0.799059	0.775536	101105943/443281/443273	3
oas00071	Metabolism	Lipid metabolism	oas00071	Fatty acid degradation	3/375	47/9674	0.274111	0.84645	0.821533	101117173/101102606/101105060	3
oas04973	Organismal Systems	Digestive system	oas04973	Carbohydrate digestion and absorption	3/375	47/9674	0.274111	0.84645	0.821533	101113044/101109759/101104042	3
oas00620	Metabolism	Carbohydrate metabolism	oas00620	Pyruvate metabolism	3/375	49/9674	0.295446	0.871566	0.845909	443186/101108191/101105060	3
oas04672	Organismal Systems	Immune system	oas04672	Intestinal immune network for IgA production	3/375	49/9674	0.295446	0.871566	0.845909	443350/101122781/101107377	3
oas04215	Cellular Processes	Cell growth and death	oas04215	Apoptosis - multiple species	3/375	52/9674	0.327608	0.879569	0.853677	101103635/101102359/100135699	3
oas03460	Genetic Information Processing	Replication and repair	oas03460	Fanconi anemia pathway	3/375	53/9674	0.338336	0.879569	0.853677	101106566/101103510/100302100	3
oas00240	Metabolism	Nucleotide metabolism	oas00240	Pyrimidine metabolism	3/375	57/9674	0.381067	0.879569	0.853677	101123378/101105631/101121995	3
oas01212	Metabolism	Global and overview maps	oas01212	Fatty acid metabolism	3/375	60/9674	0.412726	0.879569	0.853677	101117173/443186/101102606	3
oas05213	Human Diseases	Cancer: specific types	oas05213	Endometrial cancer	3/375	60/9674	0.412726	0.879569	0.853677	101120573/101104664/101109759	3
oas03420	Genetic Information Processing	Replication and repair	oas03420	Nucleotide excision repair	3/375	62/9674	0.43355	0.879569	0.853677	101104405/443155/100302100	3
oas00310	Metabolism	Amino acid metabolism	oas00310	Lysine degradation	3/375	69/9674	0.504019	0.883118	0.857121	101120004/105601941/101105060	3
oas05221	Human Diseases	Cancer: specific types	oas05221	Acute myeloid leukemia	3/375	70/9674	0.513722	0.883118	0.857121	443216/101107371/101109759	3
oas00561	Metabolism	Lipid metabolism	oas00561	Glycerolipid metabolism	3/375	71/9674	0.523323	0.892372	0.866102	101119735/101105060/101103884	3
oas05223	Human Diseases	Cancer: specific types	oas05223	Non-small cell lung cancer	3/375	73/9674	0.542211	0.900203	0.873703	101120573/100144761/101109759	3
oas05211	Human Diseases	Cancer: specific types	oas05211	Renal cell carcinoma	3/375	77/9674	0.578654	0.900203	0.873703	443286/101123600/101109759	3
oas04917	Organismal Systems	Endocrine system	oas04917	Prolactin signaling pathway	3/375	85/9674	0.64584	0.925339	0.898099	101123392/101112276/101109759	3
oas04211	Organismal Systems	Aging	oas04211	Longevity regulating pathway	3/375	90/9674	0.68381	0.925339	0.898099	443513/101107371/101109759	3
oas04540	Cellular Processes	Cellular community - eukaryotes	oas04540	Gap junction	3/375	90/9674	0.68381	0.925339	0.898099	101113317/101122783/101117784	3
oas04727	Organismal Systems	Nervous system	oas04727	GABAergic synapse	3/375	90/9674	0.68381	0.925339	0.898099	101112042/101113465/101116562	3
oas04658	Organismal Systems	Immune system	oas04658	Th1 and Th2 cell differentiation	3/375	93/9674	0.705097	0.925422	0.89818	443350/101122781/100820736	3
oas01522	Human Diseases	Drug resistance: antineoplastic	oas01522	Endocrine resistance	3/375	97/9674	0.731755	0.92876	0.901419	101107371/101119237/101109759	3
oas04933	Human Diseases	Endocrine and metabolic disease	oas04933	AGE-RAGE signaling pathway in diabetic complications	3/375	103/9674	0.768145	0.937485	0.909888	443169/443107/101109759	3
oas03008	Genetic Information Processing	Translation	oas03008	Ribosome biogenesis in eukaryotes	3/375	106/9674	0.784779	0.939557	0.911899	101119047/101106821/101121490	3
oas03015	Genetic Information Processing	Translation	oas03015	mRNA surveillance pathway	3/375	110/9674	0.805414	0.94982	0.92186	101101925/101102148/101114513	3
oas04931	Human Diseases	Endocrine and metabolic disease	oas04931	Insulin resistance	3/375	111/9674	0.810306	0.94982	0.92186	101116762/101107371/101109759	3
oas04670	Organismal Systems	Immune system	oas04670	Leukocyte transendothelial migration	3/375	122/9674	0.85757	0.988215	0.959124	101107665/101116866/101109759	3
oas04926	Organismal Systems	Endocrine system	oas04926	Relaxin signaling pathway	3/375	132/9674	0.891268	0.999775	0.970343	100302082/101108418/101109759	3
oas05145	Human Diseases	Infectious disease: parasitic	oas05145	Toxoplasmosis	3/375	134/9674	0.897085	0.999775	0.970343	101107969/100216328/554263	3
oas04723	Organismal Systems	Nervous system	oas04723	Retrograde endocannabinoid signaling	3/375	157/9674	0.946444	0.999775	0.970343	101113317/443273/101116562	3
oas04932	Human Diseases	Endocrine and metabolic disease	oas04932	Non-alcoholic fatty liver disease	3/375	206/9674	0.987969	0.999775	0.970343	101116762/443513/101109759	3
oas00100	Metabolism	Lipid metabolism	oas00100	Steroid biosynthesis	2/375	23/9674	0.223522	0.804135	0.780463	101119109/101123162	2
oas00515	Metabolism	Glycan biosynthesis and metabolism	oas00515	Mannose type O-glycan biosynthesis	2/375	23/9674	0.223522	0.804135	0.780463	105605250/101116957	2
oas00785	Metabolism	Metabolism of cofactors and vitamins	oas00785	Lipoic acid metabolism	2/375	25/9674	0.252562	0.827843	0.803473	101113939/101120981	2
oas04950	Human Diseases	Endocrine and metabolic disease	oas04950	Maturity onset diabetes of the young	2/375	26/9674	0.267126	0.84645	0.821533	101102397/443207	2
oas04614	Organismal Systems	Endocrine system	oas04614	Renin-angiotensin system	2/375	27/9674	0.281686	0.856673	0.831454	443107/101103622	2
oas03030	Genetic Information Processing	Replication and repair	oas03030	DNA replication	2/375	38/9674	0.436551	0.879569	0.853677	443155/100302100	2
oas04710	Organismal Systems	Environmental adaptation	oas04710	Circadian rhythm	2/375	39/9674	0.449805	0.879569	0.853677	100217409/101101939	2
oas00250	Metabolism	Amino acid metabolism	oas00250	Alanine, aspartate and glutamate metabolism	2/375	40/9674	0.462881	0.879569	0.853677	443093/101104941	2
oas00790	Metabolism	Metabolism of cofactors and vitamins	oas00790	Folate biosynthesis	2/375	41/9674	0.475774	0.879569	0.853677	101123195/101115591	2
oas00350	Metabolism	Amino acid metabolism	oas00350	Tyrosine metabolism	2/375	42/9674	0.488477	0.879569	0.853677	100170232/443093	2
oas03440	Genetic Information Processing	Replication and repair	oas03440	Homologous recombination	2/375	42/9674	0.488477	0.879569	0.853677	100302100/101105847	2
oas05216	Human Diseases	Cancer: specific types	oas05216	Thyroid cancer	2/375	42/9674	0.488477	0.879569	0.853677	443513/101120573	2
oas04930	Human Diseases	Endocrine and metabolic disease	oas04930	Type II diabetes mellitus	2/375	47/9674	0.549008	0.900203	0.873703	101116562/101109759	2
oas04962	Organismal Systems	Excretory system	oas04962	Vasopressin-regulated water reabsorption	2/375	47/9674	0.549008	0.900203	0.873703	101102427/101118013	2
oas00514	Metabolism	Glycan biosynthesis and metabolism	oas00514	Other types of O-glycan biosynthesis	2/375	48/9674	0.560497	0.900203	0.873703	101117847/105609977	2
oas03410	Genetic Information Processing	Replication and repair	oas03410	Base excision repair	2/375	49/9674	0.571776	0.900203	0.873703	443155/101119906	2
oas05030	Human Diseases	Substance dependence	oas05030	Cocaine addiction	2/375	49/9674	0.571776	0.900203	0.873703	101105943/443281	2
oas05330	Human Diseases	Immune disease	oas05330	Allograft rejection	2/375	49/9674	0.571776	0.900203	0.873703	443350/101122781	2
oas00260	Metabolism	Amino acid metabolism	oas00260	Glycine, serine and threonine metabolism	2/375	50/9674	0.582843	0.900203	0.873703	101102469/101108191	2
oas03022	Genetic Information Processing	Transcription	oas03022	Basal transcription factors	2/375	50/9674	0.582843	0.900203	0.873703	100144760/101104405	2
oas00565	Metabolism	Lipid metabolism	oas00565	Ether lipid metabolism	2/375	51/9674	0.593699	0.905097	0.878452	105605991/101103993	2
oas00520	Metabolism	Carbohydrate metabolism	oas00520	Amino sugar and nucleotide sugar metabolism	2/375	53/9674	0.614774	0.911349	0.884521	101107767/101102893	2
oas00330	Metabolism	Amino acid metabolism	oas00330	Arginine and proline metabolism	2/375	54/9674	0.624994	0.91728	0.890278	443093/101105060	2
oas00600	Metabolism	Lipid metabolism	oas00600	Sphingolipid metabolism	2/375	57/9674	0.654393	0.925339	0.898099	101123121/101109498	2
oas04961	Organismal Systems	Excretory system	oas04961	Endocrine and other factor-regulated calcium reabsorption	2/375	57/9674	0.654393	0.925339	0.898099	101113044/101101873	2
oas04923	Organismal Systems	Endocrine system	oas04923	Regulation of lipolysis in adipocytes	2/375	58/9674	0.663776	0.925339	0.898099	101103697/101109759	2
oas05320	Human Diseases	Immune disease	oas05320	Autoimmune thyroid disease	2/375	63/9674	0.707644	0.925422	0.89818	443350/101122781	2
oas04213	Organismal Systems	Aging	oas04213	Longevity regulating pathway - multiple species	2/375	64/9674	0.715823	0.925422	0.89818	101107371/101109759	2
oas04730	Organismal Systems	Nervous system	oas04730	Long-term depression	2/375	64/9674	0.715823	0.925422	0.89818	101113317/443273	2
oas00010	Metabolism	Carbohydrate metabolism	oas00010	Glycolysis / Gluconeogenesis	2/375	71/9674	0.767831	0.937485	0.909888	101113198/101105060	2
oas05230	Human Diseases	Cancer: overview	oas05230	Central carbon metabolism in cancer	2/375	73/9674	0.781091	0.939557	0.911899	101122783/101109759	2
oas04978	Organismal Systems	Digestive system	oas04978	Mineral absorption	2/375	76/9674	0.799736	0.94982	0.92186	101113044/101101873	2
oas04918	Organismal Systems	Endocrine system	oas04918	Thyroid hormone synthesis	2/375	78/9674	0.811372	0.94982	0.92186	101113044/101113317	2
oas05140	Human Diseases	Infectious disease: parasitic	oas05140	Leishmaniasis	2/375	87/9674	0.85659	0.988215	0.959124	101122781/554263	2
oas05323	Human Diseases	Immune disease	oas05323	Rheumatoid arthritis	2/375	98/9674	0.898348	0.999775	0.970343	554263/101104057	2
oas04976	Organismal Systems	Digestive system	oas04976	Bile secretion	2/375	99/9674	0.901524	0.999775	0.970343	101113044/101115654	2
oas04659	Organismal Systems	Immune system	oas04659	Th17 cell differentiation	2/375	110/9674	0.930842	0.999775	0.970343	443169/101122781	2
oas04726	Organismal Systems	Nervous system	oas04726	Serotonergic synapse	2/375	121/9674	0.95178	0.999775	0.970343	101113317/101116562	2
oas01200	Metabolism	Global and overview maps	oas01200	Carbon metabolism	2/375	124/9674	0.956346	0.999775	0.970343	101113198/443093	2
oas04668	Environmental Information Processing	Signal transduction	oas04668	TNF signaling pathway	2/375	131/9674	0.965446	0.999775	0.970343	100302082/101109759	2
oas04650	Organismal Systems	Immune system	oas04650	Natural killer cell mediated cytotoxicity	2/375	154/9674	0.984207	0.999775	0.970343	101109363/101109759	2
oas00604	Metabolism	Glycan biosynthesis and metabolism	oas00604	Glycosphingolipid biosynthesis - ganglio series	1/375	16/9674	0.469036	0.879569	0.853677	101110108	1
oas00730	Metabolism	Metabolism of cofactors and vitamins	oas00730	Thiamine metabolism	1/375	18/9674	0.50947	0.883118	0.857121	101123195	1
oas00910	Metabolism	Energy metabolism	oas00910	Nitrogen metabolism	1/375	18/9674	0.50947	0.883118	0.857121	101110343	1
oas00061	Metabolism	Lipid metabolism	oas00061	Fatty acid biosynthesis	1/375	19/9674	0.52852	0.896054	0.869676	443186	1
oas00360	Metabolism	Amino acid metabolism	oas00360	Phenylalanine metabolism	1/375	21/9674	0.564435	0.900203	0.873703	443093	1
oas00220	Metabolism	Amino acid metabolism	oas00220	Arginine biosynthesis	1/375	22/9674	0.581356	0.900203	0.873703	443093	1
oas00770	Metabolism	Metabolism of cofactors and vitamins	oas00770	Pantothenate and CoA biosynthesis	1/375	22/9674	0.581356	0.900203	0.873703	101105060	1
oas00340	Metabolism	Amino acid metabolism	oas00340	Histidine metabolism	1/375	23/9674	0.597621	0.905097	0.878452	101105060	1
oas00534	Metabolism	Glycan biosynthesis and metabolism	oas00534	Glycosaminoglycan biosynthesis - heparan sulfate / heparin	1/375	24/9674	0.613256	0.911349	0.884521	101108814	1
oas04964	Organismal Systems	Excretory system	oas04964	Proximal tubule bicarbonate reclamation	1/375	25/9674	0.628285	0.917545	0.890534	101113044	1
oas00592	Metabolism	Lipid metabolism	oas00592	alpha-Linolenic acid metabolism	1/375	26/9674	0.642731	0.925339	0.898099	105605991	1
oas00563	Metabolism	Glycan biosynthesis and metabolism	oas00563	Glycosylphosphatidylinositol (GPI)-anchor biosynthesis	1/375	27/9674	0.656618	0.925339	0.898099	101120255	1
oas00601	Metabolism	Glycan biosynthesis and metabolism	oas00601	Glycosphingolipid biosynthesis - lacto and neolacto series	1/375	28/9674	0.669966	0.925339	0.898099	100127212	1
oas04966	Organismal Systems	Excretory system	oas04966	Collecting duct acid secretion	1/375	28/9674	0.669966	0.925339	0.898099	101104057	1
oas04977	Organismal Systems	Digestive system	oas04977	Vitamin digestion and absorption	1/375	28/9674	0.669966	0.925339	0.898099	101115654	1
oas00030	Metabolism	Carbohydrate metabolism	oas00030	Pentose phosphate pathway	1/375	31/9674	0.706984	0.925422	0.89818	101113198	1
oas03060	Genetic Information Processing	Folding, sorting and degradation	oas03060	Protein export	1/375	31/9674	0.706984	0.925422	0.89818	101109358	1
oas00052	Metabolism	Carbohydrate metabolism	oas00052	Galactose metabolism	1/375	32/9674	0.718379	0.925422	0.89818	101104042	1
oas00053	Metabolism	Carbohydrate metabolism	oas00053	Ascorbate and aldarate metabolism	1/375	32/9674	0.718379	0.925422	0.89818	101105060	1
oas00051	Metabolism	Carbohydrate metabolism	oas00051	Fructose and mannose metabolism	1/375	34/9674	0.73986	0.92876	0.901419	101113198	1
oas00630	Metabolism	Carbohydrate metabolism	oas00630	Glyoxylate and dicarboxylate metabolism	1/375	34/9674	0.73986	0.92876	0.901419	101108191	1
oas04136	Cellular Processes	Transport and catabolism	oas04136	Autophagy - other	1/375	34/9674	0.73986	0.92876	0.901419	101121977	1
oas00410	Metabolism	Metabolism of other amino acids	oas00410	beta-Alanine metabolism	1/375	36/9674	0.759706	0.937485	0.909888	101105060	1
oas00512	Metabolism	Glycan biosynthesis and metabolism	oas00512	Mucin type O-glycan biosynthesis	1/375	36/9674	0.759706	0.937485	0.909888	101117847	1
oas04130	Genetic Information Processing	Folding, sorting and degradation	oas04130	SNARE interactions in vesicular transport	1/375	37/9674	0.769056	0.937485	0.909888	101117588	1
oas00591	Metabolism	Lipid metabolism	oas00591	Linoleic acid metabolism	1/375	38/9674	0.778042	0.939557	0.911899	105605991	1
oas01250	Metabolism	Global and overview maps	oas01250	Biosynthesis of nucleotide sugars	1/375	38/9674	0.778042	0.939557	0.911899	101102893	1
oas05143	Human Diseases	Infectious disease: parasitic	oas05143	African trypanosomiasis	1/375	39/9674	0.78668	0.939557	0.911899	101107969	1
oas00760	Metabolism	Metabolism of cofactors and vitamins	oas00760	Nicotinate and nicotinamide metabolism	1/375	41/9674	0.802963	0.94982	0.92186	101119487	1
oas00970	Genetic Information Processing	Translation	oas00970	Aminoacyl-tRNA biosynthesis	1/375	48/9674	0.85079	0.988215	0.959124	101104981	1
oas00380	Metabolism	Amino acid metabolism	oas00380	Tryptophan metabolism	1/375	49/9674	0.856602	0.988215	0.959124	101105060	1
oas05144	Human Diseases	Infectious disease: parasitic	oas05144	Malaria	1/375	53/9674	0.877681	0.999775	0.970343	554263	1
oas00510	Metabolism	Glycan biosynthesis and metabolism	oas00510	N-Glycan biosynthesis	1/375	57/9674	0.895668	0.999775	0.970343	101111759	1
oas04370	Environmental Information Processing	Signal transduction	oas04370	VEGF signaling pathway	1/375	59/9674	0.903646	0.999775	0.970343	101109759	1
oas00860	Metabolism	Metabolism of cofactors and vitamins	oas00860	Porphyrin metabolism	1/375	60/9674	0.907404	0.999775	0.970343	101106393	1
oas04913	Organismal Systems	Endocrine system	oas04913	Ovarian steroidogenesis	1/375	61/9674	0.911016	0.999775	0.970343	101115654	1
oas00480	Metabolism	Metabolism of other amino acids	oas00480	Glutathione metabolism	1/375	71/9674	0.940239	0.999775	0.970343	101114822	1
oas01230	Metabolism	Global and overview maps	oas01230	Biosynthesis of amino acids	1/375	75/9674	0.949042	0.999775	0.970343	443093	1
oas04662	Organismal Systems	Immune system	oas04662	B cell receptor signaling pathway	1/375	79/9674	0.956552	0.999775	0.970343	101109759	1
oas04721	Organismal Systems	Nervous system	oas04721	Synaptic vesicle cycle	1/375	82/9674	0.96145	0.999775	0.970343	101104057	1
oas04742	Organismal Systems	Sensory system	oas04742	Taste transduction	1/375	82/9674	0.96145	0.999775	0.970343	101116562	1
oas00590	Metabolism	Lipid metabolism	oas00590	Arachidonic acid metabolism	1/375	83/9674	0.962957	0.999775	0.970343	105605991	1
oas04612	Organismal Systems	Immune system	oas04612	Antigen processing and presentation	1/375	91/9674	0.973079	0.999775	0.970343	101102681	1
oas05416	Human Diseases	Cardiovascular disease	oas05416	Viral myocarditis	1/375	92/9674	0.974133	0.999775	0.970343	101109363	1
oas04623	Organismal Systems	Immune system	oas04623	Cytosolic DNA-sensing pathway	1/375	93/9674	0.975145	0.999775	0.970343	101110830	1
oas04622	Organismal Systems	Immune system	oas04622	RIG-I-like receptor signaling pathway	1/375	111/9674	0.987894	0.999775	0.970343	101110830	1
oas00190	Metabolism	Energy metabolism	oas00190	Oxidative phosphorylation	1/375	196/9674	0.999602	0.999775	0.970343	101104057	1

## Sheet: WW_F vs. WW_L
	category	subcategory	ID	Description	GeneRatio	BgRatio	pvalue	p.adjust	qvalue	geneID	Count
oas04151	Environmental Information Processing	Signal transduction	oas04151	PI3K-Akt signaling pathway	11/118	396/9674	0.00886911	0.292681	0.280077	101107969/101117435/100216328/101118494/443051/101122783/101102897/101122781/554263/101104334/101112273	11
oas05165	Human Diseases	Infectious disease: viral	oas05165	Human papillomavirus infection	9/118	359/9674	0.0311824	0.54091	0.517617	101107969/101117435/100216328/100144760/101118494/443051/101111016/101122783/101114391	9
oas04020	Environmental Information Processing	Signal transduction	oas04020	Calcium signaling pathway	7/118	257/9674	0.0375901	0.54091	0.517617	101103842/101101873/101113317/101122783/101102897/100037684/101112667	7
oas04512	Environmental Information Processing	Signaling molecules and interaction	oas04512	ECM-receptor interaction	6/118	92/9674	0.000880569	0.165424	0.158301	101107969/101101900/101117435/100216328/101118494/443051	6
oas04925	Organismal Systems	Endocrine system	oas04925	Aldosterone synthesis and secretion	6/118	101/9674	0.00143225	0.165424	0.158301	101113044/101101873/101113317/100037684/101112667/101114494	6
oas04936	Human Diseases	Endocrine and metabolic disease	oas04936	Alcoholic liver disease	6/118	157/9674	0.0123311	0.356061	0.340728	101117173/101116821/101111016/443216/101123416/554263	6
oas04510	Cellular Processes	Cellular community - eukaryotes	oas04510	Focal adhesion	6/118	207/9674	0.0408601	0.54091	0.517617	101107969/101117435/100216328/101118494/443051/101122783	6
oas04024	Environmental Information Processing	Signal transduction	oas04024	cAMP signaling pathway	6/118	237/9674	0.0696642	0.596397	0.570714	101113044/101101873/101114027/101102897/100037684/101112667	6
oas05133	Human Diseases	Infectious disease: bacterial	oas05133	Pertussis	5/118	80/9674	0.00287864	0.221656	0.212111	101111016/443216/100037684/101105432/554263	5
oas04970	Organismal Systems	Digestive system	oas04970	Salivary secretion	5/118	96/9674	0.00627636	0.292681	0.280077	101113044/101101873/101113317/100037684/101112667	5
oas04070	Environmental Information Processing	Signal transduction	oas04070	Phosphatidylinositol signaling system	5/118	99/9674	0.00713602	0.292681	0.280077	101119735/101113317/100037684/101114441/101120714	5
oas04261	Organismal Systems	Circulatory system	oas04261	Adrenergic signaling in cardiomyocytes	5/118	161/9674	0.0468881	0.54091	0.517617	101113044/101101873/100037684/101115165/101112667	5
oas04022	Environmental Information Processing	Signal transduction	oas04022	cGMP-PKG signaling pathway	5/118	173/9674	0.0602769	0.596397	0.570714	101113044/101101873/101113317/100037684/101112667	5
oas04110	Cellular Processes	Cell growth and death	oas04110	Cell cycle	5/118	175/9674	0.0627001	0.596397	0.570714	443169/101113682/101111377/101117916/101121809	5
oas04621	Organismal Systems	Immune system	oas04621	NOD-like receptor signaling pathway	5/118	193/9674	0.0869491	0.607255	0.581105	101103842/101113317/101111016/554263/101108417	5
oas05160	Human Diseases	Infectious disease: viral	oas05160	Hepatitis C	5/118	196/9674	0.0914103	0.607255	0.581105	101116114/101111016/101116762/100135699/101121809	5
oas05161	Human Diseases	Infectious disease: viral	oas05161	Hepatitis B	5/118	198/9674	0.0944495	0.607255	0.581105	443169/101111016/554263/100135699/101121809	5
oas05152	Human Diseases	Infectious disease: bacterial	oas05152	Tuberculosis	5/118	216/9674	0.124065	0.62857	0.601502	443216/101102681/100037684/554263/100135699	5
oas05206	Human Diseases	Cancer: overview	oas05206	MicroRNAs in cancer	5/118	216/9674	0.124065	0.62857	0.601502	101117435/101117560/101120020/101122783/101121809	5
oas04820	NA	NA	oas04820	Cytoskeleton in muscle cells	5/118	236/9674	0.161388	0.658217	0.629873	101113044/101117471/101118494/443051/101115985	5
oas05166	Human Diseases	Infectious disease: viral	oas05166	Human T-cell leukemia virus 1 infection	5/118	243/9674	0.17543	0.682927	0.653519	443169/100144760/101112667/101117916/101121809	5
oas05417	Human Diseases	Cardiovascular disease	oas05417	Lipid and atherosclerosis	5/118	259/9674	0.209171	0.69305	0.663205	101111016/443216/100037684/554263/100135699	5
oas05132	Human Diseases	Infectious disease: bacterial	oas05132	Salmonella infection	5/118	278/9674	0.251724	0.69305	0.663205	101102427/100188913/443216/101118013/554263	5
oas04010	Environmental Information Processing	Signal transduction	oas04010	MAPK signaling pathway	5/118	306/9674	0.317838	0.69305	0.663205	101111480/443216/101122783/101115165/101104334	5
oas04060	Environmental Information Processing	Signaling molecules and interaction	oas04060	Cytokine-cytokine receptor interaction	5/118	338/9674	0.395655	0.69305	0.663205	101116821/443350/101123416/101122781/443156	5
oas05014	Human Diseases	Neurodegenerative disease	oas05014	Amyotrophic lateral sclerosis	5/118	441/9674	0.629879	0.814549	0.779473	101117963/101112452/101104330/101110856/100135699	5
oas05010	Human Diseases	Neurodegenerative disease	oas05010	Alzheimer disease	5/118	450/9674	0.647723	0.814549	0.779473	101117963/101113317/100037684/101102027/100135699	5
oas05321	Human Diseases	Immune disease	oas05321	Inflammatory bowel disease	4/118	66/9674	0.00847749	0.292681	0.280077	443169/443350/101122781/554263	4
oas04971	Organismal Systems	Digestive system	oas04971	Gastric acid secretion	4/118	79/9674	0.0156702	0.402202	0.384882	101113044/101113317/100037684/101112667	4
oas04657	Organismal Systems	Immune system	oas04657	IL-17 signaling pathway	4/118	95/9674	0.028658	0.54091	0.517617	101116821/443350/101123416/101122781	4
oas04972	Organismal Systems	Digestive system	oas04972	Pancreatic secretion	4/118	106/9674	0.0404378	0.54091	0.517617	101113044/101101873/101113317/101112667	4
oas05146	Human Diseases	Infectious disease: parasitic	oas05146	Amoebiasis	4/118	113/9674	0.0491736	0.54091	0.517617	101107969/100216328/443216/554263	4
oas05222	Human Diseases	Cancer: specific types	oas05222	Small cell lung cancer	4/118	113/9674	0.0491736	0.54091	0.517617	101107969/100216328/100135699/101121809	4
oas04350	Environmental Information Processing	Signal transduction	oas04350	TGF-beta signaling pathway	4/118	119/9674	0.0574271	0.596397	0.570714	443169/101117081/443156/105601861	4
oas04660	Organismal Systems	Immune system	oas04660	T cell receptor signaling pathway	4/118	129/9674	0.0727278	0.600004	0.574167	101107589/443350/101122781/101102485	4
oas04974	Organismal Systems	Digestive system	oas04974	Protein digestion and absorption	4/118	133/9674	0.0793762	0.607255	0.581105	101113044/101118494/443051/101112042	4
oas04114	Cellular Processes	Cell growth and death	oas04114	Oocyte meiosis	4/118	136/9674	0.0845554	0.607255	0.581105	101113317/100037684/101112667/101117916	4
oas04270	Organismal Systems	Circulatory system	oas04270	Vascular smooth muscle contraction	4/118	142/9674	0.0953975	0.607255	0.581105	101113317/100037684/101112667/101115985	4
oas04915	Organismal Systems	Endocrine system	oas04915	Estrogen signaling pathway	4/118	143/9674	0.0972659	0.607255	0.581105	101113317/100037684/101112667/101120397	4
oas04371	Environmental Information Processing	Signal transduction	oas04371	Apelin signaling pathway	4/118	147/9674	0.10491	0.618818	0.59217	443169/101113317/100037684/101112667	4
oas04921	Organismal Systems	Endocrine system	oas04921	Oxytocin signaling pathway	4/118	157/9674	0.12517	0.62857	0.601502	101113317/100037684/101115165/101112667	4
oas04145	Cellular Processes	Transport and catabolism	oas04145	Phagosome	4/118	169/9674	0.151477	0.658217	0.629873	101102427/443216/101118013/554263	4
oas04218	Cellular Processes	Cell growth and death	oas04218	Cellular senescence	4/118	169/9674	0.151477	0.658217	0.629873	443169/101113317/100037684/101121809	4
oas04814	Cellular Processes	Cell motility	oas04814	Motor proteins	4/118	197/9674	0.219788	0.69305	0.663205	101102427/101104330/101118013/101115985	4
oas05164	Human Diseases	Infectious disease: viral	oas05164	Influenza A	4/118	200/9674	0.227565	0.69305	0.663205	101111016/554263/101108417/100135699	4
oas04015	Environmental Information Processing	Signal transduction	oas04015	Rap1 signaling pathway	4/118	218/9674	0.275543	0.69305	0.663205	101122783/100037684/101123259/101112667	4
oas05203	Human Diseases	Cancer: overview	oas05203	Viral carcinogenesis	4/118	233/9674	0.316732	0.69305	0.663205	101117560/100144760/101115701/101114391	4
oas05167	Human Diseases	Infectious disease: viral	oas05167	Kaposi sarcoma-associated herpesvirus infection	4/118	237/9674	0.327823	0.69305	0.663205	101113317/101111016/100037684/101121809	4
oas04810	Cellular Processes	Cell motility	oas04810	Regulation of actin cytoskeleton	4/118	239/9674	0.333379	0.69305	0.663205	100188913/101122783/101102897/101115985	4
oas04144	Cellular Processes	Transport and catabolism	oas04144	Endocytosis	4/118	261/9674	0.39459	0.69305	0.663205	443169/101114539/101122439/101110462	4
oas05163	Human Diseases	Infectious disease: viral	oas05163	Human cytomegalovirus infection	4/118	269/9674	0.416715	0.713046	0.682341	101113317/100037684/101112667/101121809	4
oas05016	Human Diseases	Neurodegenerative disease	oas05016	Huntington disease	4/118	363/9674	0.651588	0.814549	0.779473	101117963/100144760/101104330/100135699	4
oas05168	Human Diseases	Infectious disease: viral	oas05168	Herpes simplex virus 1 infection	4/118	433/9674	0.780528	0.854512	0.817715	101116114/101111016/101110538/100135699	4
oas05330	Human Diseases	Immune disease	oas05330	Allograft rejection	3/118	49/9674	0.0216989	0.501244	0.479659	443350/101122781/443429	3
oas00270	Metabolism	Amino acid metabolism	oas00270	Cysteine and methionine metabolism	3/118	55/9674	0.0293236	0.54091	0.517617	101114822/101113992/101120663	3
oas05320	Human Diseases	Immune disease	oas05320	Autoimmune thyroid disease	3/118	63/9674	0.0414085	0.54091	0.517617	443350/101122781/443429	3
oas04918	Organismal Systems	Endocrine system	oas04918	Thyroid hormone synthesis	3/118	78/9674	0.0697087	0.596397	0.570714	101113044/101113317/101112667	3
oas05214	Human Diseases	Cancer: specific types	oas05214	Glioma	3/118	78/9674	0.0697087	0.596397	0.570714	101122783/100037684/101121809	3
oas04540	Cellular Processes	Cellular community - eukaryotes	oas04540	Gap junction	3/118	90/9674	0.0971598	0.607255	0.581105	101113317/101122783/101112667	3
oas05134	Human Diseases	Infectious disease: bacterial	oas05134	Legionellosis	3/118	90/9674	0.0971598	0.607255	0.581105	443216/554263/100135699	3
oas05032	Human Diseases	Substance dependence	oas05032	Morphine addiction	3/118	93/9674	0.104619	0.618818	0.59217	101114027/101122439/101112667	3
oas04912	Organismal Systems	Endocrine system	oas04912	GnRH signaling pathway	3/118	94/9674	0.107155	0.618818	0.59217	101113317/100037684/101112667	3
oas04520	Cellular Processes	Cellular community - eukaryotes	oas04520	Adherens junction	3/118	100/9674	0.12286	0.62857	0.601502	443169/101102742/101123259	3
oas04640	Organismal Systems	Immune system	oas04640	Hematopoietic cell lineage	3/118	104/9674	0.133771	0.643774	0.616052	443350/443216/101122781	3
oas04916	Organismal Systems	Endocrine system	oas04916	Melanogenesis	3/118	104/9674	0.133771	0.643774	0.616052	100170232/100037684/101112667	3
oas04064	Environmental Information Processing	Signal transduction	oas04064	NF-kappa B signaling pathway	3/118	109/9674	0.147864	0.658217	0.629873	101111016/443216/554263	3
oas04750	Organismal Systems	Sensory system	oas04750	Inflammatory mediator regulation of TRP channels	3/118	109/9674	0.147864	0.658217	0.629873	101113317/100037684/101112667	3
oas04725	Organismal Systems	Nervous system	oas04725	Cholinergic synapse	3/118	113/9674	0.159472	0.658217	0.629873	101113317/101102897/101112667	3
oas04724	Organismal Systems	Nervous system	oas04724	Glutamatergic synapse	3/118	114/9674	0.162417	0.658217	0.629873	101113317/101112042/101112667	3
oas04928	Organismal Systems	Endocrine system	oas04928	Parathyroid hormone synthesis, secretion and action	3/118	119/9674	0.177384	0.682927	0.653519	101113317/101112667/101114494	3
oas04620	Organismal Systems	Immune system	oas04620	Toll-like receptor signaling pathway	3/118	120/9674	0.180422	0.683239	0.653817	101111016/443216/554263	3
oas04722	Organismal Systems	Nervous system	oas04722	Neurotrophin signaling pathway	3/118	127/9674	0.202074	0.69305	0.663205	101104538/100037684/101104334	3
oas05145	Human Diseases	Infectious disease: parasitic	oas05145	Toxoplasmosis	3/118	134/9674	0.224303	0.69305	0.663205	101107969/100216328/554263	3
oas00230	Metabolism	Nucleotide metabolism	oas00230	Purine metabolism	3/118	136/9674	0.230744	0.69305	0.663205	101114027/101123378/101112667	3
oas04550	Cellular Processes	Cellular community - eukaryotes	oas04550	Signaling pathways regulating pluripotency of stem cells	3/118	146/9674	0.263414	0.69305	0.663205	443169/443156/101103514	3
oas04072	Environmental Information Processing	Signal transduction	oas04072	Phospholipase D signaling pathway	3/118	153/9674	0.286626	0.69305	0.663205	101119735/101122783/101112667	3
oas04934	Human Diseases	Endocrine and metabolic disease	oas04934	Cushing syndrome	3/118	158/9674	0.303313	0.69305	0.663205	101113317/101112667/101121809	3
oas04210	Cellular Processes	Cell growth and death	oas04210	Apoptosis	3/118	161/9674	0.313351	0.69305	0.663205	101113317/443429/100135699	3
oas05017	Human Diseases	Neurodegenerative disease	oas05017	Spinocerebellar ataxia	3/118	162/9674	0.316699	0.69305	0.663205	101117963/100144760/101113317	3
oas04514	Environmental Information Processing	Signaling molecules and interaction	oas04514	Cell adhesion molecules	3/118	163/9674	0.320049	0.69305	0.663205	101109290/101106001/101117081	3
oas04120	Genetic Information Processing	Folding, sorting and degradation	oas04120	Ubiquitin mediated proteolysis	3/118	164/9674	0.323399	0.69305	0.663205	101113088/101114391/101117916	3
oas04148	Cellular Processes	Transport and catabolism	oas04148	Efferocytosis	3/118	165/9674	0.326749	0.69305	0.663205	101116762/101105118/101110296	3
oas05162	Human Diseases	Infectious disease: viral	oas05162	Measles	3/118	174/9674	0.356877	0.69305	0.663205	101116114/554263/100135699	3
oas05225	Human Diseases	Cancer: specific types	oas05225	Hepatocellular carcinoma	3/118	183/9674	0.386838	0.69305	0.663205	443169/101120315/101121809	3
oas04630	Environmental Information Processing	Signal transduction	oas04630	JAK-STAT signaling pathway	3/118	217/9674	0.496061	0.756895	0.724301	443350/101122783/101122781	3
oas04014	Environmental Information Processing	Signal transduction	oas04014	Ras signaling pathway	3/118	245/9674	0.578411	0.782913	0.749199	101122783/100037684/101104334	3
oas05170	Human Diseases	Infectious disease: viral	oas05170	Human immunodeficiency virus 1 infection	3/118	261/9674	0.62157	0.812074	0.777105	101113317/100037684/554263	3
oas04714	Organismal Systems	Environmental adaptation	oas04714	Thermogenesis	3/118	285/9674	0.680554	0.814549	0.779473	101120315/101120004/101112667	3
oas05020	Human Diseases	Neurodegenerative disease	oas05020	Prion disease	3/118	329/9674	0.770634	0.85355	0.816794	101113317/493887/100135699	3
oas05012	Human Diseases	Neurodegenerative disease	oas05012	Parkinson disease	3/118	332/9674	0.775955	0.85355	0.816794	101113317/100037684/100135699	3
oas04080	Environmental Information Processing	Signaling molecules and interaction	oas04080	Neuroactive ligand-receptor interaction	3/118	383/9674	0.851942	0.890492	0.852145	101103842/443036/101102897	3
oas05171	Human Diseases	Infectious disease: viral	oas05171	Coronavirus disease - COVID-19	3/118	472/9674	0.932259	0.938097	0.897701	101117207/101114496/554263	3
oas05310	Human Diseases	Immune disease	oas05310	Asthma	2/118	29/9674	0.0483567	0.54091	0.517617	443350/101122781	2
oas04962	Organismal Systems	Excretory system	oas04962	Vasopressin-regulated water reabsorption	2/118	47/9674	0.111984	0.62857	0.601502	101102427/101118013	2
oas04672	Organismal Systems	Immune system	oas04672	Intestinal immune network for IgA production	2/118	49/9674	0.119971	0.62857	0.601502	443350/101122781	2
oas04961	Organismal Systems	Excretory system	oas04961	Endocrine and other factor-regulated calcium reabsorption	2/118	57/9674	0.153176	0.658217	0.629873	101113044/101101873	2
oas04216	Cellular Processes	Cell growth and death	oas04216	Ferroptosis	2/118	60/9674	0.166054	0.661355	0.632875	101114822/493887	2
oas04929	Organismal Systems	Endocrine system	oas04929	GnRH secretion	2/118	64/9674	0.183503	0.683696	0.654254	101109334/101113317	2
oas04927	Organismal Systems	Endocrine system	oas04927	Cortisol synthesis and secretion	2/118	67/9674	0.196759	0.69305	0.663205	101113317/101112667	2
oas04664	Organismal Systems	Immune system	oas04664	Fc epsilon RI signaling pathway	2/118	68/9674	0.201205	0.69305	0.663205	443350/101122781	2
oas04720	Organismal Systems	Nervous system	oas04720	Long-term potentiation	2/118	69/9674	0.205663	0.69305	0.663205	101113317/100037684	2
oas05218	Human Diseases	Cancer: specific types	oas05218	Melanoma	2/118	73/9674	0.223594	0.69305	0.663205	101122783/101121809	2
oas04924	Organismal Systems	Endocrine system	oas04924	Renin secretion	2/118	74/9674	0.228097	0.69305	0.663205	101113317/100037684	2
oas04978	Organismal Systems	Digestive system	oas04978	Mineral absorption	2/118	76/9674	0.237122	0.69305	0.663205	101113044/101101873	2
oas05212	Human Diseases	Cancer: specific types	oas05212	Pancreatic cancer	2/118	79/9674	0.250695	0.69305	0.663205	443169/101121809	2
oas05220	Human Diseases	Cancer: specific types	oas05220	Chronic myeloid leukemia	2/118	82/9674	0.264292	0.69305	0.663205	443169/101121809	2
oas03018	Genetic Information Processing	Folding, sorting and degradation	oas03018	RNA degradation	2/118	84/9674	0.27336	0.69305	0.663205	101111369/101123114	2
oas05140	Human Diseases	Infectious disease: parasitic	oas05140	Leishmaniasis	2/118	87/9674	0.286953	0.69305	0.663205	101122781/554263	2
oas04911	Organismal Systems	Endocrine system	oas04911	Insulin secretion	2/118	88/9674	0.29148	0.69305	0.663205	101113044/101112667	2
oas03083	Genetic Information Processing	Chromosome	oas03083	Polycomb repressive complex	2/118	90/9674	0.300522	0.69305	0.663205	101113712/101102573	2
oas04727	Organismal Systems	Nervous system	oas04727	GABAergic synapse	2/118	90/9674	0.300522	0.69305	0.663205	101112042/101112667	2
oas05235	Human Diseases	Cancer: overview	oas05235	PD-L1 expression and PD-1 checkpoint pathway in cancer	2/118	90/9674	0.300522	0.69305	0.663205	101111016/554263	2
oas04658	Organismal Systems	Immune system	oas04658	Th1 and Th2 cell differentiation	2/118	93/9674	0.31405	0.69305	0.663205	443350/101122781	2
oas04914	Organismal Systems	Endocrine system	oas04914	Progesterone-mediated oocyte maturation	2/118	95/9674	0.323039	0.69305	0.663205	101112667/101117916	2
oas01522	Human Diseases	Drug resistance: antineoplastic	oas01522	Endocrine resistance	2/118	97/9674	0.331999	0.69305	0.663205	101112667/101121809	2
oas04976	Organismal Systems	Digestive system	oas04976	Bile secretion	2/118	99/9674	0.340927	0.69305	0.663205	101113044/101112667	2
oas05215	Human Diseases	Cancer: specific types	oas05215	Prostate cancer	2/118	99/9674	0.340927	0.69305	0.663205	101122783/101121809	2
oas05231	Human Diseases	Cancer: overview	oas05231	Choline metabolism in cancer	2/118	100/9674	0.345377	0.69305	0.663205	101119735/101122783	2
oas04713	Organismal Systems	Environmental adaptation	oas04713	Circadian entrainment	2/118	101/9674	0.349818	0.69305	0.663205	100037684/101112667	2
oas00564	Metabolism	Lipid metabolism	oas00564	Glycerophospholipid metabolism	2/118	102/9674	0.354249	0.69305	0.663205	101119735/101118717	2
oas01524	Human Diseases	Drug resistance: antineoplastic	oas01524	Platinum drug resistance	2/118	102/9674	0.354249	0.69305	0.663205	101107426/100135699	2
oas05414	Human Diseases	Cardiovascular disease	oas05414	Dilated cardiomyopathy	2/118	106/9674	0.371865	0.69305	0.663205	101115165/101112667	2
oas05210	Human Diseases	Cancer: specific types	oas05210	Colorectal cancer	2/118	107/9674	0.37624	0.69305	0.663205	443169/101107426	2
oas04922	Organismal Systems	Endocrine system	oas04922	Glucagon signaling pathway	2/118	109/9674	0.384953	0.69305	0.663205	101113317/100037684	2
oas04625	Organismal Systems	Immune system	oas04625	C-type lectin receptor signaling pathway	2/118	110/9674	0.38929	0.69305	0.663205	101113317/100037684	2
oas04659	Organismal Systems	Immune system	oas04659	Th17 cell differentiation	2/118	110/9674	0.38929	0.69305	0.663205	443169/101122781	2
oas04260	Organismal Systems	Circulatory system	oas04260	Cardiac muscle contraction	2/118	111/9674	0.393614	0.69305	0.663205	101113044/101115165	2
oas04137	Cellular Processes	Transport and catabolism	oas04137	Mitophagy - animal	2/118	115/9674	0.410771	0.70812	0.677627	101117963/101108417	2
oas03082	Genetic Information Processing	Chromosome	oas03082	ATP-dependent chromatin remodeling	2/118	121/9674	0.436057	0.730627	0.699165	101120315/101106579	2
oas04935	Organismal Systems	Endocrine system	oas04935	Growth hormone synthesis, secretion and action	2/118	122/9674	0.440215	0.730627	0.699165	101113317/101112667	2
oas05142	Human Diseases	Infectious disease: parasitic	oas05142	Chagas disease	2/118	123/9674	0.444357	0.730627	0.699165	101111016/554263	2
oas04611	Organismal Systems	Immune system	oas04611	Platelet activation	2/118	128/9674	0.464812	0.745636	0.713527	101113317/101112667	2
oas03013	Genetic Information Processing	Translation	oas03013	Nucleocytoplasmic transport	2/118	134/9674	0.488771	0.756895	0.724301	101101925/101110856	2
oas04728	Organismal Systems	Nervous system	oas04728	Dopaminergic synapse	2/118	136/9674	0.496609	0.756895	0.724301	101113317/100037684	2
oas04380	Organismal Systems	Development and regeneration	oas04380	Osteoclast differentiation	2/118	139/9674	0.508224	0.760489	0.727741	101113317/101102485	2
oas04142	Cellular Processes	Transport and catabolism	oas04142	Lysosome	2/118	142/9674	0.519666	0.763515	0.730636	101104538/101122348	2
oas05135	Human Diseases	Infectious disease: bacterial	oas05135	Yersinia infection	2/118	153/9674	0.560094	0.782913	0.749199	101111016/554263	2
oas05418	Human Diseases	Cardiovascular disease	oas05418	Fluid shear stress and atherosclerosis	2/118	155/9674	0.567182	0.782913	0.749199	100037684/443156	2
oas04723	Organismal Systems	Nervous system	oas04723	Retrograde endocannabinoid signaling	2/118	157/9674	0.574189	0.782913	0.749199	101113317/101112667	2
oas05226	Human Diseases	Cancer: specific types	oas05226	Gastric cancer	2/118	157/9674	0.574189	0.782913	0.749199	443169/101121809	2
oas04310	Environmental Information Processing	Signal transduction	oas04310	Wnt signaling pathway	2/118	186/9674	0.666581	0.814549	0.779473	443169/114115277	2
oas04360	Organismal Systems	Development and regeneration	oas04360	Axon guidance	2/118	187/9674	0.669462	0.814549	0.779473	101109334/101117081	2
oas04217	Cellular Processes	Cell growth and death	oas04217	Necroptosis	2/118	190/9674	0.677987	0.814549	0.779473	101111016/554263	2
oas04062	Organismal Systems	Immune system	oas04062	Chemokine signaling pathway	2/118	196/9674	0.694504	0.822323	0.786912	101122439/101112667	2
oas05202	Human Diseases	Cancer: overview	oas05202	Transcriptional misregulation in cancer	2/118	196/9674	0.694504	0.822323	0.786912	443216/443429	2
oas05034	Human Diseases	Substance dependence	oas05034	Alcoholism	2/118	207/9674	0.722982	0.833736	0.797833	101115701/100037684	2
oas04613	Organismal Systems	Immune system	oas04613	Neutrophil extracellular trap formation	2/118	208/9674	0.725458	0.833736	0.797833	101115701/554263	2
oas05205	Human Diseases	Cancer: overview	oas05205	Proteoglycans in cancer	2/118	219/9674	0.751488	0.842688	0.8064	101113317/554263	2
oas05169	Human Diseases	Infectious disease: viral	oas05169	Epstein-Barr virus infection	2/118	241/9674	0.797272	0.864647	0.827414	100135699/101121809	2
oas05415	Human Diseases	Cardiovascular disease	oas05415	Diabetic cardiomyopathy	2/118	248/9674	0.810208	0.866472	0.82916	443169/101114529	2
oas03040	Genetic Information Processing	Transcription	oas03040	Spliceosome	2/118	272/9674	0.849183	0.890492	0.852145	101117560/101118824	2
oas03010	Genetic Information Processing	Translation	oas03010	Ribosome	2/118	373/9674	0.945636	0.945636	0.904915	101117207/101114496	2
oas03450	Genetic Information Processing	Replication and repair	oas03450	Non-homologous end-joining	1/118	14/9674	0.157965	0.658217	0.629873	101111377	1
oas00603	Metabolism	Glycan biosynthesis and metabolism	oas00603	Glycosphingolipid biosynthesis - globo and isoglobo series	1/118	18/9674	0.198366	0.69305	0.663205	101103704	1
oas04980	NA	NA	oas04980	Cobalamin transport and metabolism	1/118	18/9674	0.198366	0.69305	0.663205	101102807	1
oas00100	Metabolism	Lipid metabolism	oas00100	Steroid biosynthesis	1/118	23/9674	0.246174	0.69305	0.663205	101119109	1
oas03430	Genetic Information Processing	Replication and repair	oas03430	Mismatch repair	1/118	24/9674	0.255391	0.69305	0.663205	101107426	1
oas00785	Metabolism	Metabolism of cofactors and vitamins	oas00785	Lipoic acid metabolism	1/118	25/9674	0.264496	0.69305	0.663205	101113939	1
oas04964	Organismal Systems	Excretory system	oas04964	Proximal tubule bicarbonate reclamation	1/118	25/9674	0.264496	0.69305	0.663205	101113044	1
oas04614	Organismal Systems	Endocrine system	oas04614	Renin-angiotensin system	1/118	27/9674	0.282377	0.69305	0.663205	101103453	1
oas04744	Organismal Systems	Sensory system	oas04744	Phototransduction	1/118	29/9674	0.299826	0.69305	0.663205	100037684	1
oas04392	Environmental Information Processing	Signal transduction	oas04392	Hippo signaling pathway - multiple species	1/118	30/9674	0.308392	0.69305	0.663205	101123237	1
oas00640	Metabolism	Carbohydrate metabolism	oas00640	Propanoate metabolism	1/118	34/9674	0.34163	0.69305	0.663205	101113939	1
oas01210	Metabolism	Global and overview maps	oas01210	2-Oxocarboxylic acid metabolism	1/118	35/9674	0.349689	0.69305	0.663205	101113939	1
oas00512	Metabolism	Glycan biosynthesis and metabolism	oas00512	Mucin type O-glycan biosynthesis	1/118	36/9674	0.35765	0.69305	0.663205	101117847	1
oas04130	Genetic Information Processing	Folding, sorting and degradation	oas04130	SNARE interactions in vesicular transport	1/118	37/9674	0.365514	0.69305	0.663205	101123650	1
oas04710	Organismal Systems	Environmental adaptation	oas04710	Circadian rhythm	1/118	39/9674	0.380958	0.69305	0.663205	100217409	1
oas04960	Organismal Systems	Excretory system	oas04960	Aldosterone-regulated sodium reabsorption	1/118	39/9674	0.380958	0.69305	0.663205	101113044	1
oas05143	Human Diseases	Infectious disease: parasitic	oas05143	African trypanosomiasis	1/118	39/9674	0.380958	0.69305	0.663205	101107969	1
oas05219	Human Diseases	Cancer: specific types	oas05219	Bladder cancer	1/118	41/9674	0.396028	0.69305	0.663205	101121809	1
oas00350	Metabolism	Amino acid metabolism	oas00350	Tyrosine metabolism	1/118	42/9674	0.403427	0.700689	0.670515	100170232	1
oas00071	Metabolism	Lipid metabolism	oas00071	Fatty acid degradation	1/118	47/9674	0.439092	0.730627	0.699165	101117173	1
oas04973	Organismal Systems	Digestive system	oas04973	Carbohydrate digestion and absorption	1/118	47/9674	0.439092	0.730627	0.699165	101113044	1
oas00514	Metabolism	Glycan biosynthesis and metabolism	oas00514	Other types of O-glycan biosynthesis	1/118	48/9674	0.445967	0.730627	0.699165	101117847	1
oas00260	Metabolism	Amino acid metabolism	oas00260	Glycine, serine and threonine metabolism	1/118	50/9674	0.459468	0.742217	0.710256	101102469	1
oas03022	Genetic Information Processing	Transcription	oas03022	Basal transcription factors	1/118	50/9674	0.459468	0.742217	0.710256	100144760	1
oas04215	Cellular Processes	Cell growth and death	oas04215	Apoptosis - multiple species	1/118	52/9674	0.472642	0.747811	0.715608	100135699	1
oas04979	Organismal Systems	Digestive system	oas04979	Cholesterol metabolism	1/118	52/9674	0.472642	0.747811	0.715608	101104538	1
oas05144	Human Diseases	Infectious disease: parasitic	oas05144	Malaria	1/118	53/9674	0.47911	0.752886	0.720465	554263	1
oas00280	Metabolism	Amino acid metabolism	oas00280	Valine, leucine and isoleucine degradation	1/118	55/9674	0.491809	0.756895	0.724301	101113939	1
oas04940	Human Diseases	Endocrine and metabolic disease	oas04940	Type I diabetes mellitus	1/118	56/9674	0.498043	0.756895	0.724301	443429	1
oas00240	Metabolism	Nucleotide metabolism	oas00240	Pyrimidine metabolism	1/118	57/9674	0.504202	0.760489	0.727741	101123378	1
oas04923	Organismal Systems	Endocrine system	oas04923	Regulation of lipolysis in adipocytes	1/118	58/9674	0.510285	0.760489	0.727741	101112667	1
oas04340	Environmental Information Processing	Signal transduction	oas04340	Hedgehog signaling pathway	1/118	59/9674	0.516294	0.763515	0.730636	101102010	1
oas01212	Metabolism	Global and overview maps	oas01212	Fatty acid metabolism	1/118	60/9674	0.522231	0.763515	0.730636	101117173	1
oas04913	Organismal Systems	Endocrine system	oas04913	Ovarian steroidogenesis	1/118	61/9674	0.528095	0.767232	0.734193	101112667	1
oas05332	Human Diseases	Immune disease	oas05332	Graft-versus-host disease	1/118	62/9674	0.533887	0.7708	0.737608	443429	1
oas04213	Organismal Systems	Aging	oas04213	Longevity regulating pathway - multiple species	1/118	64/9674	0.545262	0.777503	0.744022	101112667	1
oas04730	Organismal Systems	Nervous system	oas04730	Long-term depression	1/118	64/9674	0.545262	0.777503	0.744022	101113317	1
oas00310	Metabolism	Amino acid metabolism	oas00310	Lysine degradation	1/118	69/9674	0.572509	0.782913	0.749199	101120004	1
oas05031	Human Diseases	Substance dependence	oas05031	Amphetamine addiction	1/118	70/9674	0.577761	0.782913	0.749199	100037684	1
oas05221	Human Diseases	Cancer: specific types	oas05221	Acute myeloid leukemia	1/118	70/9674	0.577761	0.782913	0.749199	443216	1
oas00480	Metabolism	Metabolism of other amino acids	oas00480	Glutathione metabolism	1/118	71/9674	0.582948	0.782913	0.749199	101114822	1
oas00561	Metabolism	Lipid metabolism	oas00561	Glycerolipid metabolism	1/118	71/9674	0.582948	0.782913	0.749199	101119735	1
oas05223	Human Diseases	Cancer: specific types	oas05223	Non-small cell lung cancer	1/118	73/9674	0.593135	0.787438	0.753529	101121809	1
oas05230	Human Diseases	Cancer: overview	oas05230	Central carbon metabolism in cancer	1/118	73/9674	0.593135	0.787438	0.753529	101122783	1
oas00562	Metabolism	Carbohydrate metabolism	oas00562	Inositol phosphate metabolism	1/118	74/9674	0.598136	0.789539	0.75554	101120714	1
oas04662	Organismal Systems	Immune system	oas04662	B cell receptor signaling pathway	1/118	79/9674	0.622239	0.812074	0.777105	101112273	1
oas05100	Human Diseases	Infectious disease: bacterial	oas05100	Bacterial invasion of epithelial cells	1/118	81/9674	0.631474	0.814549	0.779473	101107633	1
oas03320	Organismal Systems	Endocrine system	oas03320	PPAR signaling pathway	1/118	82/9674	0.636007	0.814549	0.779473	101116762	1
oas04146	Cellular Processes	Transport and catabolism	oas04146	Peroxisome	1/118	84/9674	0.644908	0.814549	0.779473	101114292	1
oas01232	Metabolism	Global and overview maps	oas01232	Nucleotide metabolism	1/118	86/9674	0.653593	0.814549	0.779473	101123378	1
oas05412	Human Diseases	Cardiovascular disease	oas05412	Arrhythmogenic right ventricular cardiomyopathy	1/118	87/9674	0.657856	0.814549	0.779473	101115165	1
oas01521	Human Diseases	Drug resistance: antineoplastic	oas01521	EGFR tyrosine kinase inhibitor resistance	1/118	89/9674	0.666227	0.814549	0.779473	101122783	1
oas04211	Organismal Systems	Aging	oas04211	Longevity regulating pathway	1/118	90/9674	0.670336	0.814549	0.779473	101112667	1
oas04612	Organismal Systems	Immune system	oas04612	Antigen processing and presentation	1/118	91/9674	0.674395	0.814549	0.779473	101102681	1
oas05150	Human Diseases	Infectious disease: bacterial	oas05150	Staphylococcus aureus infection	1/118	92/9674	0.678404	0.814549	0.779473	101115499	1
oas04115	Cellular Processes	Cell growth and death	oas04115	p53 signaling pathway	1/118	97/9674	0.697729	0.822323	0.786912	100135699	1
oas05323	Human Diseases	Immune disease	oas05323	Rheumatoid arthritis	1/118	98/9674	0.701453	0.822516	0.787096	554263	1
oas05410	Human Diseases	Cardiovascular disease	oas05410	Hypertrophic cardiomyopathy	1/118	101/9674	0.712355	0.831081	0.795293	101115165	1
oas04933	Human Diseases	Endocrine and metabolic disease	oas04933	AGE-RAGE signaling pathway in diabetic complications	1/118	103/9674	0.719403	0.833736	0.797833	443169	1
oas03008	Genetic Information Processing	Translation	oas03008	Ribosome biogenesis in eukaryotes	1/118	106/9674	0.729655	0.834407	0.798476	101119047	1
oas03015	Genetic Information Processing	Translation	oas03015	mRNA surveillance pathway	1/118	110/9674	0.742749	0.840527	0.804332	101101925	1
oas04622	Organismal Systems	Immune system	oas04622	RIG-I-like receptor signaling pathway	1/118	111/9674	0.745923	0.840527	0.804332	101108417	1
oas04931	Human Diseases	Endocrine and metabolic disease	oas04931	Insulin resistance	1/118	111/9674	0.745923	0.840527	0.804332	101116762	1
oas04066	Environmental Information Processing	Signal transduction	oas04066	HIF-1 signaling pathway	1/118	121/9674	0.775602	0.85355	0.816794	554263	1
oas04726	Organismal Systems	Nervous system	oas04726	Serotonergic synapse	1/118	121/9674	0.775602	0.85355	0.816794	101113317	1
oas04919	Organismal Systems	Endocrine system	oas04919	Thyroid hormone signaling pathway	1/118	125/9674	0.786487	0.856974	0.820071	101113044	1
oas04926	Organismal Systems	Endocrine system	oas04926	Relaxin signaling pathway	1/118	132/9674	0.804291	0.866472	0.82916	101112667	1
oas04068	Environmental Information Processing	Signal transduction	oas04068	FoxO signaling pathway	1/118	134/9674	0.809102	0.866472	0.82916	443169	1
oas04910	Organismal Systems	Endocrine system	oas04910	Insulin signaling pathway	1/118	147/9674	0.837636	0.890492	0.852145	100037684	1
oas05224	Human Diseases	Cancer: specific types	oas05224	Breast cancer	1/118	152/9674	0.847447	0.890492	0.852145	101121809	1
oas04650	Organismal Systems	Immune system	oas04650	Natural killer cell mediated cytotoxicity	1/118	154/9674	0.851205	0.890492	0.852145	443429	1
oas01240	Metabolism	Global and overview maps	oas01240	Biosynthesis of cofactors	1/118	158/9674	0.858448	0.893249	0.854784	101114822	1
oas04390	Environmental Information Processing	Signal transduction	oas04390	Hippo signaling pathway	1/118	167/9674	0.87349	0.904826	0.865862	443169	1
oas04150	Environmental Information Processing	Signal transduction	oas04150	mTOR signaling pathway	1/118	170/9674	0.878143	0.905585	0.866588	101123298	1
oas04141	Genetic Information Processing	Folding, sorting and degradation	oas04141	Protein processing in endoplasmic reticulum	1/118	183/9674	0.896421	0.9161	0.876651	101113088	1
oas04140	Cellular Processes	Transport and catabolism	oas04140	Autophagy - animal	1/118	185/9674	0.898981	0.9161	0.876651	101117963	1
oas04530	Cellular Processes	Cellular community - eukaryotes	oas04530	Tight junction	1/118	186/9674	0.900237	0.9161	0.876651	101115985	1
oas04932	Human Diseases	Endocrine and metabolic disease	oas04932	Non-alcoholic fatty liver disease	1/118	206/9674	0.922347	0.934483	0.894242	101116762	1
oas05207	Human Diseases	Cancer: overview	oas05207	Chemical carcinogenesis - receptor activation	1/118	219/9674	0.934036	0.938097	0.897701	101112667	1

## Sheet: BB_L vs. WW_L
	category	subcategory	ID	Description	GeneRatio	BgRatio	pvalue	p.adjust	qvalue	geneID	Count
oas05165	Human Diseases	Infectious disease: viral	oas05165	Human papillomavirus infection	28/401	359/9681	0.00093739	0.14014	0.137648	101121444/101106520/101115211/101122197/121820714/100144760/101111048/101118390/100144426/101102792/101119886/101115020/780482/101121176/101109874/101110931/101110136/101108228/101114391/101104664/101102328/101107926/100820740/101122656/101123600/101114233/100144758/101120658	28
oas05010	Human Diseases	Neurodegenerative disease	oas05010	Alzheimer disease	20/401	450/9681	0.404963	0.995907	0.978201	101119975/101112456/101122197/100913170/121820714/101111048/101108864/100270719/100144426/780482/101117837/101108228/101116733/101104664/101110766/101107926/101122656/101115342/101102677/101120826	20
oas04310	Environmental Information Processing	Signal transduction	oas04310	Wnt signaling pathway	18/401	186/9681	0.000694479	0.14014	0.137648	101122197/121820714/101111048/101116364/101101939/101108884/101114492/780482/101111116/101110136/101104664/101119143/101116924/101107926/101103274/101122656/101123600/101120826	18
oas04814	Cellular Processes	Cell motility	oas04814	Motor proteins	17/401	197/9681	0.00332924	0.28028	0.275297	101104254/101119975/101121295/101107533/101117696/101114605/101115463/101110599/101102997/101115220/101102178/101104179/101114559/101108960/101113559/101102677/101117822	17
oas05205	Human Diseases	Cancer: overview	oas05205	Proteoglycans in cancer	17/401	219/9681	0.00947966	0.404917	0.397718	101121569/101122197/101108398/121820714/101111048/101108864/100144426/100037665/101108884/101102792/101122677/780482/101103889/101117211/101118612/101112193/101106824	17
oas05016	Human Diseases	Neurodegenerative disease	oas05016	Huntington disease	17/401	363/9681	0.335422	0.995907	0.978201	101104254/101119975/101121295/101115974/100913170/100144760/101123140/101108864/100270719/101104139/101110136/101104179/101108960/101123600/101113559/101102677/101120826	17
oas04151	Environmental Information Processing	Signal transduction	oas04151	PI3K-Akt signaling pathway	17/401	396/9681	0.475533	0.995907	0.978201	101121444/443401/101109063/443545/101106520/101118101/101115211/101118390/100037665/101103889/101110931/101108228/101117211/100820740/101114233/101120658/101109969	17
oas05206	Human Diseases	Cancer: overview	oas05206	MicroRNAs in cancer	16/401	216/9681	0.0175255	0.582237	0.571885	443545/101114648/101107077/101108012/101115020/780482/101103889/101110136/101108228/101115193/101104664/101120020/100820740/102466857/101123600/101106824	16
oas04024	Environmental Information Processing	Signal transduction	oas04024	cAMP signaling pathway	15/401	237/9681	0.067565	0.783431	0.769502	101111729/443025/443384/442996/101108884/105602258/101111757/101110136/101108228/443361/101121291/101102014/101123600/101112193/101120826	15
oas05014	Human Diseases	Neurodegenerative disease	oas05014	Amyotrophic lateral sclerosis	15/401	441/9681	0.820508	0.995907	0.978201	101104254/101110856/101119975/101121295/101123306/100913170/100270719/101117837/101109245/101104179/101108960/101113559/101115342/101102677/101121348	15
oas04934	Human Diseases	Endocrine and metabolic disease	oas04934	Cushing syndrome	14/401	158/9681	0.00587359	0.292701	0.287497	101111729/101122197/121820714/443025/101111048/101113552/101108864/101108884/105602258/780482/101104139/101104664/101107926/101122656	14
oas05203	Human Diseases	Cancer: overview	oas05203	Viral carcinogenesis	14/401	233/9681	0.104168	0.889893	0.874072	100568291/100144760/101102792/101108012/101109874/101110136/101108228/101114391/101109245/101102328/101109136/101123600/100144758/101110121	14
oas05132	Human Diseases	Infectious disease: bacterial	oas05132	Salmonella infection	14/401	278/9681	0.262998	0.995907	0.978201	101119975/101118101/101113818/101110975/101102792/101108228/101110599/101114633/101105362/101102677/101108824/101114771/101120826/101121171	14
oas04080	Environmental Information Processing	Signaling molecules and interaction	oas04080	Neuroactive ligand-receptor interaction	14/401	383/9681	0.724211	0.995907	0.978201	100145863/443446/443025/101103110/442996/101119427/101114246/101102220/100528010/101117078/101123660/443361/106990147/101110766	14
oas05171	Human Diseases	Infectious disease: viral	oas05171	Coronavirus disease - COVID-19	14/401	472/9681	0.929975	0.995907	0.978201	101115288/443401/100125628/100036760/100135452/100037665/101110931/101108228/101103841/101106110/101104219/106990094/101123189/101120826	14
oas04820	NA	NA	oas04820	Cytoskeleton in muscle cells	13/401	236/9681	0.180806	0.995907	0.978201	101116372/101115211/101106269/101108398/443384/101120011/101103676/101122677/101117548/101103811/100037680/101103274/101106156	13
oas04014	Environmental Information Processing	Signal transduction	oas04014	Ras signaling pathway	13/401	245/9681	0.216426	0.995907	0.978201	443545/101121110/101117886/101110975/101102792/105605991/101120062/101108228/101121434/101106480/101103040/101120826/101109969	13
oas04144	Cellular Processes	Transport and catabolism	oas04144	Endocytosis	13/401	261/9681	0.28621	0.995907	0.978201	101113818/101109800/443500/100302304/101115974/101107717/101118137/101102945/101102792/101110390/101104895/101107150/101111683	13
oas04010	Environmental Information Processing	Signal transduction	oas04010	MAPK signaling pathway	13/401	306/9681	0.503524	0.995907	0.978201	443545/101103160/101117122/100144426/101102792/101104102/101109789/101103889/101108228/101116934/101108969/101120826/101109969	13
oas04060	Environmental Information Processing	Signaling molecules and interaction	oas04060	Cytokine-cytokine receptor interaction	13/401	338/9681	0.649264	0.995907	0.978201	443401/101109063/101116938/101111837/100144426/101107353/101120946/101115426/101111520/101109693/100462692/101102232/101109969	13
oas03010	Genetic Information Processing	Translation	oas03010	Ribosome	13/401	373/9681	0.778585	0.995907	0.978201	101115288/101111634/100125628/100036760/100135452/101113180/101119137/100037665/100305129/101103841/101106110/101104219/106990094	13
oas05168	Human Diseases	Infectious disease: viral	oas05168	Herpes simplex virus 1 infection	13/401	433/9681	0.915518	0.995907	0.978201	101103416/101112888/101117187/101113887/100144426/101117837/101108483/101108228/101115185/101120560/101114875/101114403/101119590	13
oas04142	Cellular Processes	Transport and catabolism	oas04142	Lysosome	12/401	142/9681	0.0147244	0.550325	0.540541	443500/101121692/101105605/101112686/780471/101109408/101119886/101105493/101101911/101110003/101103444/101120555	12
oas04630	Environmental Information Processing	Signal transduction	oas04630	JAK-STAT signaling pathway	12/401	217/9681	0.18943	0.995907	0.978201	443401/101109063/443545/101104493/101111837/101110136/101120946/101112782/101123600/101111520/100462692/101102232	12
oas05417	Human Diseases	Cardiovascular disease	oas05417	Lipid and atherosclerosis	12/401	259/9681	0.387078	0.995907	0.978201	443127/101108864/100144426/101108884/101102792/101117837/101108228/101117211/101111845/101114403/101122782/101120826	12
oas04210	Cellular Processes	Cell growth and death	oas04210	Apoptosis	11/401	161/9681	0.0707317	0.783431	0.769502	101119975/101108864/101112686/780471/100144426/101117837/101108228/101117211/100037680/101101911/101120826	11
oas04120	Genetic Information Processing	Folding, sorting and degradation	oas04120	Ubiquitin mediated proteolysis	11/401	164/9681	0.0783501	0.783431	0.769502	101118611/101104493/101110595/101115230/101101939/101102698/101113913/101111116/101114391/101105914/101112782	11
oas04390	Environmental Information Processing	Signal transduction	oas04390	Hippo signaling pathway	11/401	167/9681	0.0864656	0.783431	0.769502	101108587/101122867/101122197/121820714/101111048/101101939/780482/101110932/101104664/101107926/101122656	11
oas04110	Cellular Processes	Cell growth and death	oas04110	Cell cycle	11/401	175/9681	0.110544	0.893316	0.877434	101103786/101110620/101123257/101110136/101116633/101105914/101111377/101102328/101123600/100144758/101110121	11
oas04140	Cellular Processes	Transport and catabolism	oas04140	Autophagy - animal	11/401	185/9681	0.14554	0.995907	0.978201	101112456/100913170/101115230/101108864/101122499/101112811/101117211/101110676/101109302/101117138/101120826	11
oas05202	Human Diseases	Cancer: overview	oas05202	Transcriptional misregulation in cancer	11/401	196/9681	0.189914	0.995907	0.978201	101117774/101108719/101104139/101106415/101108228/101108280/101111967/101111845/100144758/101106913/101109969	11
oas04510	Cellular Processes	Cellular community - eukaryotes	oas04510	Focal adhesion	11/401	207/9681	0.239656	0.995907	0.978201	101121444/101121625/443545/101106520/101115211/101102792/101110931/101117211/100820740/101120658/101120826	11
oas04919	Organismal Systems	Endocrine system	oas04919	Thyroid hormone signaling pathway	10/401	125/9681	0.0344427	0.64003	0.628651	101113861/100310793/101117774/443446/443384/101115020/101110136/101117211/101111845/101123600	10
oas03013	Genetic Information Processing	Translation	oas03013	Nucleocytoplasmic transport	10/401	134/9681	0.0513089	0.730542	0.717554	101110856/101113708/101120166/101123306/101116364/101111086/101113231/101118197/100101228/101118275	10
oas05017	Human Diseases	Neurodegenerative disease	oas05017	Spinocerebellar ataxia	10/401	162/9681	0.135039	0.995907	0.978201	100913170/100144760/101108864/101104139/101103748/101116251/101113284/101115342/101120658/101120826	10
oas04148	Cellular Processes	Transport and catabolism	oas04148	Efferocytosis	10/401	167/9681	0.154987	0.995907	0.978201	101105263/101108884/101116733/101117857/101111571/101123660/101116762/101115004/101123189/101114771	10
oas05225	Human Diseases	Cancer: specific types	oas05225	Hepatocellular carcinoma	10/401	183/9681	0.227642	0.995907	0.978201	101122197/121820714/101111048/101110736/780482/101116565/101120315/101104664/101107926/101122656	10
oas05152	Human Diseases	Infectious disease: bacterial	oas05152	Tuberculosis	10/401	216/9681	0.405292	0.995907	0.978201	101105263/101108884/101119886/101117837/101110136/101108228/101120946/101123600/100462692/101120826	10
oas05167	Human Diseases	Infectious disease: viral	oas05167	Kaposi sarcoma-associated herpesvirus infection	10/401	237/9681	0.522411	0.995907	0.978201	443545/100913170/101115230/101108864/100144426/101117837/101110136/101108228/101123600/101120826	10
oas05166	Human Diseases	Infectious disease: viral	oas05166	Human T-cell leukemia virus 1 infection	10/401	243/9681	0.554688	0.995907	0.978201	443401/100144760/105602258/101110136/101108228/101105914/101104349/101123600/100144758/101120826	10
oas04070	Environmental Information Processing	Signal transduction	oas04070	Phosphatidylinositol signaling system	9/401	99/9681	0.0212572	0.586958	0.576523	101109366/101101853/101119358/101108864/101102341/101108320/101119794/101109302/101104812	9
oas04916	Organismal Systems	Endocrine system	oas04916	Melanogenesis	9/401	104/9681	0.0282236	0.613409	0.602503	101122197/121820714/101111048/101108884/105602258/780482/101110136/101107926/101123600	9
oas04922	Organismal Systems	Endocrine system	oas04922	Glucagon signaling pathway	9/401	109/9681	0.036657	0.64003	0.628651	101113198/443186/101108864/101108884/101110136/101113114/101121291/101123600/101115751	9
oas04659	Organismal Systems	Immune system	oas04659	Th17 cell differentiation	9/401	110/9681	0.0385302	0.64003	0.628651	443401/101109063/101119104/101108228/101108280/101111845/100462692/101120826/101102232	9
oas04137	Cellular Processes	Transport and catabolism	oas04137	Mitophagy - animal	9/401	115/9681	0.0488742	0.730542	0.717554	100913170/101118722/101115230/101104139/101111116/101112811/101116578/101110026/101120826	9
oas03082	Genetic Information Processing	Chromosome	oas03082	ATP-dependent chromatin remodeling	9/401	121/9681	0.0635217	0.783431	0.769502	101119918/101116780/101110736/101109874/101116565/101120315/101103013/101112378/101111257	9
oas04550	Cellular Processes	Cellular community - eukaryotes	oas04550	Signaling pathways regulating pluripotency of stem cells	9/401	146/9681	0.15174	0.995907	0.978201	101122197/121820714/101111048/780482/541604/101104664/101107926/101113542/101122656	9
oas04910	Organismal Systems	Endocrine system	oas04910	Insulin signaling pathway	9/401	147/9681	0.156147	0.995907	0.978201	101112456/101113198/443186/100037665/101104102/101117211/101113114/101121291/101120826	9
oas05224	Human Diseases	Cancer: specific types	oas05224	Breast cancer	9/401	152/9681	0.179095	0.995907	0.978201	101122197/121820714/101111048/101115020/780482/101104139/101104664/101107926/101122656	9
oas05135	Human Diseases	Infectious disease: bacterial	oas05135	Yersinia infection	9/401	153/9681	0.183861	0.995907	0.978201	443401/101118101/101113818/101102792/101110390/101108228/101114633/101114771/101120826	9
oas04150	Environmental Information Processing	Signal transduction	oas04150	mTOR signaling pathway	9/401	170/9681	0.272458	0.995907	0.978201	101122197/121820714/101111048/100037665/105610424/780482/101121176/101117211/101107926	9
oas04530	Cellular Processes	Cellular community - eukaryotes	oas04530	Tight junction	9/401	186/9681	0.364895	0.995907	0.978201	101119975/101113818/101118390/101102792/101110932/101108280/101113114/101122782/101120826	9
oas04360	Organismal Systems	Development and regeneration	oas04360	Axon guidance	9/401	187/9681	0.370825	0.995907	0.978201	101108884/101102792/101110032/101118852/780482/101117211/101115703/101111299/101112193	9
oas05161	Human Diseases	Infectious disease: viral	oas05161	Hepatitis B	9/401	198/9681	0.436357	0.995907	0.978201	100144426/101119886/101122677/101117837/101110136/101108228/101123600/100144758/101120826	9
oas04932	Human Diseases	Endocrine and metabolic disease	oas04932	Non-alcoholic fatty liver disease	9/401	206/9681	0.483684	0.995907	0.978201	100270719/100144426/101102792/101117837/101108228/101116762/101113114/101108969/101120826	9
oas04020	Environmental Information Processing	Signal transduction	oas04020	Calcium signaling pathway	9/401	257/9681	0.743901	0.995907	0.978201	443545/101105263/101108864/101108884/100528010/101103889/106990147/101110766/101115342	9
oas05020	Human Diseases	Neurodegenerative disease	oas05020	Prion disease	9/401	329/9681	0.933161	0.995907	0.978201	101119975/493887/101108864/100270719/101115020/101115342/101102677/101123189/101120826	9
oas05012	Human Diseases	Neurodegenerative disease	oas05012	Parkinson disease	9/401	332/9681	0.937272	0.995907	0.978201	101119975/101115230/101108864/100270719/101108884/105602258/101115342/101102677/101120826	9
oas04330	Environmental Information Processing	Signal transduction	oas04330	Notch signaling pathway	8/401	63/9681	0.00425065	0.28028	0.275297	101121042/101108848/101115020/101110136/101103748/101107926/101113284/101123600	8
oas05217	Human Diseases	Cancer: specific types	oas05217	Basal cell carcinoma	8/401	64/9681	0.00468695	0.28028	0.275297	101122197/121820714/101111048/780482/101104664/101107926/101122656/101112193	8
oas04512	Environmental Information Processing	Signaling molecules and interaction	oas04512	ECM-receptor interaction	8/401	92/9681	0.0364927	0.64003	0.628651	101121444/101106520/101115211/101120867/101122677/101110931/100820740/101120658	8
oas04350	Environmental Information Processing	Signal transduction	oas04350	TGF-beta signaling pathway	8/401	119/9681	0.12028	0.946417	0.929591	101123000/101117774/101102219/101104139/101110136/101102328/101123600/101109693	8
oas04071	Environmental Information Processing	Signal transduction	oas04071	Sphingolipid signaling pathway	8/401	127/9681	0.156329	0.995907	0.978201	101105263/101117837/101108228/101117211/101114233/101120826/101107095/101102559	8
oas04068	Environmental Information Processing	Signal transduction	oas04068	FoxO signaling pathway	8/401	134/9681	0.191583	0.995907	0.978201	101112456/101123074/101110136/101117211/101113114/101123600/101103040/101120826	8
oas04728	Organismal Systems	Nervous system	oas04728	Dopaminergic synapse	8/401	136/9681	0.202227	0.995907	0.978201	114108863/100171391/101103110/101108864/101108884/105602258/101114233/101120826	8
oas04371	Environmental Information Processing	Signal transduction	oas04371	Apelin signaling pathway	8/401	147/9681	0.264573	0.995907	0.978201	100913170/101105263/101108864/100037665/105602258/101108012/101113114/101121291	8
oas05226	Human Diseases	Cancer: specific types	oas05226	Gastric cancer	8/401	157/9681	0.325464	0.995907	0.978201	101122197/121820714/101111048/780482/101104664/101111845/101107926/101122656	8
oas04218	Cellular Processes	Cell growth and death	oas04218	Cellular senescence	8/401	169/9681	0.401236	0.995907	0.978201	101108864/101101939/101111092/101108228/101102328/100144758/101115342/101112378	8
oas05208	Human Diseases	Cancer: overview	oas05208	Chemical carcinogenesis - reactive oxygen species	8/401	278/9681	0.895503	0.995907	0.978201	101121110/100270719/101120649/101102684/101120077/101108228/101117211/101120826	8
oas04714	Organismal Systems	Environmental adaptation	oas04714	Thermogenesis	8/401	285/9681	0.909677	0.995907	0.978201	100270719/100037665/101109931/105602258/101110736/101116565/101120315/101113114	8
oas03083	Genetic Information Processing	Chromosome	oas03083	Polycomb repressive complex	7/401	90/9681	0.0790238	0.783431	0.769502	105612388/101113552/101110136/101113542/101123600/101122580/101112378	7
oas04935	Organismal Systems	Endocrine system	oas04935	Growth hormone synthesis, secretion and action	7/401	122/9681	0.241712	0.995907	0.978201	101112456/101108864/442996/105602258/101110136/101123600/101120826	7
oas04152	Environmental Information Processing	Signal transduction	oas04152	AMPK signaling pathway	7/401	127/9681	0.273568	0.995907	0.978201	101112456/101113198/443186/101117211/101113114/101114233/100144758	7
oas04660	Organismal Systems	Immune system	oas04660	T cell receptor signaling pathway	7/401	129/9681	0.286612	0.995907	0.978201	443401/101110813/101102792/101108228/101117211/101114233/101120826	7
oas00230	Metabolism	Nucleotide metabolism	oas00230	Purine metabolism	7/401	136/9681	0.333282	0.995907	0.978201	101113475/105602258/101105137/101111757/101108335/101121291/101120555	7
oas04514	Environmental Information Processing	Signaling molecules and interaction	oas04514	Cell adhesion molecules	7/401	163/9681	0.516069	0.995907	0.978201	101104763/443127/101108398/101105675/101110032/101106001/101105580	7
oas04621	Organismal Systems	Immune system	oas04621	NOD-like receptor signaling pathway	7/401	193/9681	0.693545	0.995907	0.978201	101114035/101118101/101117610/101108864/101108228/101115342/101120826	7
oas04810	Cellular Processes	Cell motility	oas04810	Regulation of actin cytoskeleton	7/401	241/9681	0.877179	0.995907	0.978201	443545/101113818/101108061/101102792/101104664/101110766/101111299	7
oas05170	Human Diseases	Infectious disease: viral	oas05170	Human immunodeficiency virus 1 infection	7/401	261/9681	0.920607	0.995907	0.978201	101108864/100144426/101101939/101113913/101117837/101108228/101120826	7
oas05163	Human Diseases	Infectious disease: viral	oas05163	Human cytomegalovirus infection	7/401	269/9681	0.933847	0.995907	0.978201	101108864/100144426/105602258/101104139/101117837/101108228/101120946	7
oas03460	Genetic Information Processing	Replication and repair	oas03460	Fanconi anemia pathway	6/401	53/9681	0.0215938	0.586958	0.576523	101106603/101118223/101106113/101110882/101110192/101123188	6
oas00270	Metabolism	Amino acid metabolism	oas00270	Cysteine and methionine metabolism	6/401	55/9681	0.025463	0.613409	0.602503	101114822/101104679/101112089/101116797/101107762/101120382	6
oas00562	Metabolism	Carbohydrate metabolism	oas00562	Inositol phosphate metabolism	6/401	74/9681	0.0855205	0.783431	0.769502	101109366/101101853/101119358/101119794/101109302/101104812	6
oas03250	Genetic Information Processing	Information processing in viruses	oas03250	Viral life cycle - HIV-1	6/401	74/9681	0.0855205	0.783431	0.769502	101103711/101106415/101110136/101113231/101123600/101106913	6
oas04920	Organismal Systems	Endocrine system	oas04920	Adipocytokine signaling pathway	6/401	74/9681	0.0855205	0.783431	0.769502	101112456/101108228/101113114/101111845/101109218/101120826	6
oas04211	Organismal Systems	Aging	oas04211	Longevity regulating pathway	6/401	90/9681	0.169091	0.995907	0.978201	101112456/105602258/101123545/101108228/101113114/101109218	6
oas05231	Human Diseases	Cancer: overview	oas05231	Choline metabolism in cancer	6/401	100/9681	0.233707	0.995907	0.978201	443545/101104139/101108320/101117211/101119179/101120826	6
oas04931	Human Diseases	Endocrine and metabolic disease	oas04931	Insulin resistance	6/401	111/9681	0.311892	0.995907	0.978201	101108228/101111571/101116762/101117211/101113114/101120826	6
oas04066	Environmental Information Processing	Signal transduction	oas04066	HIF-1 signaling pathway	6/401	121/9681	0.386125	0.995907	0.978201	100037665/101108884/101104102/101110136/101108228/101123600	6
oas01200	Metabolism	Global and overview maps	oas01200	Carbon metabolism	6/401	124/9681	0.408524	0.995907	0.978201	101114126/101113198/101112089/101109163/101104601/101120382	6
oas05145	Human Diseases	Infectious disease: parasitic	oas05145	Toxoplasmosis	6/401	134/9681	0.482311	0.995907	0.978201	101121444/101106520/101108228/101117211/101120946/101120826	6
oas04072	Environmental Information Processing	Signal transduction	oas04072	Phospholipase D signaling pathway	6/401	153/9681	0.612758	0.995907	0.978201	443545/101105263/101119427/105602258/100528010/101108320	6
oas04936	Human Diseases	Endocrine and metabolic disease	oas04936	Alcoholic liver disease	6/401	157/9681	0.637817	0.995907	0.978201	443186/100144426/101108228/101113114/101123189/101120826	6
oas01240	Metabolism	Global and overview maps	oas01240	Biosynthesis of cofactors	6/401	158/9681	0.643931	0.995907	0.978201	101113475/101114822/101117174/101102655/101107762/101120382	6
oas04141	Genetic Information Processing	Folding, sorting and degradation	oas04141	Protein processing in endoplasmic reticulum	6/401	183/9681	0.77561	0.995907	0.978201	101103353/101122219/101106915/101104137/101120826/101122435	6
oas04613	Organismal Systems	Immune system	oas04613	Neutrophil extracellular trap formation	6/401	208/9681	0.8671	0.995907	0.978201	101114498/101108012/101110931/101108228/101109245/101110121	6
oas04015	Environmental Information Processing	Signal transduction	oas04015	Rap1 signaling pathway	6/401	218/9681	0.893845	0.995907	0.978201	443545/101118390/101102792/105602258/101120649/101109969	6
oas05169	Human Diseases	Infectious disease: viral	oas05169	Epstein-Barr virus infection	6/401	241/9681	0.9385	0.995907	0.978201	101121042/100144426/101117837/101108228/100144758/101120826	6
oas03440	Genetic Information Processing	Replication and repair	oas03440	Homologous recombination	5/401	42/9681	0.0287215	0.613409	0.602503	101116317/101106603/101110192/101108373/105603311	5
oas04979	Organismal Systems	Digestive system	oas04979	Cholesterol metabolism	5/401	52/9681	0.0630159	0.783431	0.769502	101121173/101118832/101108200/101104619/101107179	5
oas04340	Environmental Information Processing	Signal transduction	oas04340	Hedgehog signaling pathway	5/401	59/9681	0.0965389	0.848975	0.833881	101101939/101108200/101108968/101112193/101123616	5
oas05321	Human Diseases	Immune disease	oas05321	Inflammatory bowel disease	5/401	66/9681	0.137381	0.995907	0.978201	443401/101109063/101119104/101108228/100462692	5
oas01230	Metabolism	Global and overview maps	oas01230	Biosynthesis of amino acids	5/401	75/9681	0.198972	0.995907	0.978201	101112089/101116797/101109163/101107762/101120382	5
oas04918	Organismal Systems	Endocrine system	oas04918	Thyroid hormone synthesis	5/401	78/9681	0.221327	0.995907	0.978201	443384/101108864/105602258/101108200/101111972	5
oas04971	Organismal Systems	Digestive system	oas04971	Gastric acid secretion	5/401	79/9681	0.228945	0.995907	0.978201	101111729/443384/101108864/101108884/105602258	5
oas03320	Organismal Systems	Endocrine system	oas03320	PPAR signaling pathway	5/401	82/9681	0.252231	0.995907	0.978201	101115230/101116762/101117211/101104619/101111845	5
oas04012	Environmental Information Processing	Signal transduction	oas04012	ErbB signaling pathway	5/401	85/9681	0.276075	0.995907	0.978201	101121110/101108884/101103889/101120826/101121348	5
oas04911	Organismal Systems	Endocrine system	oas04911	Insulin secretion	5/401	88/9681	0.300357	0.995907	0.978201	443384/101108884/105602258/101110084/101112056	5
oas04658	Organismal Systems	Immune system	oas04658	Th1 and Th2 cell differentiation	5/401	93/9681	0.341482	0.995907	0.978201	443401/101109063/101115020/101108228/101120826	5
oas04912	Organismal Systems	Endocrine system	oas04912	GnRH signaling pathway	5/401	94/9681	0.349768	0.995907	0.978201	101108864/101108884/101102792/105602258/101120826	5
oas04914	Organismal Systems	Endocrine system	oas04914	Progesterone-mediated oocyte maturation	5/401	95/9681	0.358065	0.995907	0.978201	105602258/101105914/101121291/100144758/101120826	5
oas01522	Human Diseases	Drug resistance: antineoplastic	oas01522	Endocrine resistance	5/401	97/9681	0.374675	0.995907	0.978201	101117774/105602258/101115020/101104139/101120826	5
oas04115	Cellular Processes	Cell growth and death	oas04115	p53 signaling pathway	5/401	97/9681	0.374675	0.995907	0.978201	101116596/100144426/101108883/101111116/101117837	5
oas05215	Human Diseases	Cancer: specific types	oas05215	Prostate cancer	5/401	99/9681	0.391282	0.995907	0.978201	443545/101110136/101108228/101117211/101123600	5
oas04925	Organismal Systems	Endocrine system	oas04925	Aldosterone synthesis and secretion	5/401	101/9681	0.407857	0.995907	0.978201	443384/101108864/101108884/105602258/101120649	5
oas01524	Human Diseases	Drug resistance: antineoplastic	oas01524	Platinum drug resistance	5/401	102/9681	0.416124	0.995907	0.978201	100144426/101116379/101117837/101117211/101121679	5
oas04640	Organismal Systems	Immune system	oas04640	Hematopoietic cell lineage	5/401	104/9681	0.4326	0.995907	0.978201	101109063/101105675/101111837/100141299/101109969	5
oas00564	Metabolism	Lipid metabolism	oas00564	Glycerophospholipid metabolism	5/401	105/9681	0.440802	0.995907	0.978201	101120972/105605991/101120062/101108320/101106480	5
oas04972	Organismal Systems	Digestive system	oas04972	Pancreatic secretion	5/401	106/9681	0.448977	0.995907	0.978201	443384/101108864/105602258/105605991/101120062	5
oas05210	Human Diseases	Cancer: specific types	oas05210	Colorectal cancer	5/401	107/9681	0.457121	0.995907	0.978201	101121679/101104664/101109218/101122656/101120826	5
oas04625	Organismal Systems	Immune system	oas04625	C-type lectin receptor signaling pathway	5/401	110/9681	0.48134	0.995907	0.978201	443401/101108864/101108228/100462692/101120826	5
oas04928	Organismal Systems	Endocrine system	oas04928	Parathyroid hormone synthesis, secretion and action	5/401	119/9681	0.551488	0.995907	0.978201	101108864/105602258/101111757/101104139/101111845	5
oas05142	Human Diseases	Infectious disease: parasitic	oas05142	Chagas disease	5/401	123/9681	0.581162	0.995907	0.978201	443401/100144426/101108228/101123189/101120826	5
oas04722	Organismal Systems	Nervous system	oas04722	Neurotrophin signaling pathway	5/401	127/9681	0.609759	0.995907	0.978201	101108884/101102792/101108228/101117211/101120826	5
oas04668	Environmental Information Processing	Signal transduction	oas04668	TNF signaling pathway	5/401	131/9681	0.6372	0.995907	0.978201	443127/101117122/100144426/101108228/101120826	5
oas04114	Cellular Processes	Cell growth and death	oas04114	Oocyte meiosis	5/401	136/9681	0.669785	0.995907	0.978201	101108864/101101939/101108884/105602258/101105914	5
oas04270	Organismal Systems	Circulatory system	oas04270	Vascular smooth muscle contraction	5/401	142/9681	0.706276	0.995907	0.978201	101108864/105602258/105605991/101120062/100528010	5
oas05418	Human Diseases	Cardiovascular disease	oas05418	Fluid shear stress and atherosclerosis	5/401	155/9681	0.7754	0.995907	0.978201	443127/443545/101108398/101108228/101120826	5
oas04261	Organismal Systems	Circulatory system	oas04261	Adrenergic signaling in cardiomyocytes	5/401	161/9681	0.802803	0.995907	0.978201	101111729/443384/101108884/105602258/101114233	5
oas04022	Environmental Information Processing	Signal transduction	oas04022	cGMP-PKG signaling pathway	5/401	173/9681	0.849639	0.995907	0.978201	101112456/443384/101108864/105602258/101121291	5
oas05162	Human Diseases	Infectious disease: viral	oas05162	Measles	5/401	174/9681	0.85309	0.995907	0.978201	443401/100144426/101117837/101108228/101120826	5
oas05160	Human Diseases	Infectious disease: viral	oas05160	Hepatitis C	5/401	196/9681	0.913794	0.995907	0.978201	101104493/100144426/101117837/101108228/101116762	5
oas05164	Human Diseases	Infectious disease: viral	oas05164	Influenza A	5/401	200/9681	0.92209	0.995907	0.978201	100144426/101117837/101110136/101108228/101123600	5
oas05207	Human Diseases	Cancer: overview	oas05207	Chemical carcinogenesis - receptor activation	5/401	219/9681	0.952588	0.995907	0.978201	105602258/101102684/101120077/101108228/101111845	5
oas05415	Human Diseases	Cardiovascular disease	oas05415	Diabetic cardiomyopathy	5/401	248/9681	0.978771	0.995907	0.978201	100270719/101108884/101104139/101108228/101120826	5
oas04710	Organismal Systems	Environmental adaptation	oas04710	Circadian rhythm	4/401	39/9681	0.0764291	0.783431	0.769502	100171391/101119104/101101939/101113114	4
oas04975	Organismal Systems	Digestive system	oas04975	Fat digestion and absorption	4/401	53/9681	0.17586	0.995907	0.978201	101118355/105605991/101120062/101104601	4
oas04923	Organismal Systems	Endocrine system	oas04923	Regulation of lipolysis in adipocytes	4/401	58/9681	0.21867	0.995907	0.978201	101112456/105602258/443361/101121291	4
oas04927	Organismal Systems	Endocrine system	oas04927	Cortisol synthesis and secretion	4/401	67/9681	0.301243	0.995907	0.978201	101111729/101108864/105602258/101104139	4
oas04720	Organismal Systems	Nervous system	oas04720	Long-term potentiation	4/401	69/9681	0.320144	0.995907	0.978201	101108864/101108884/101110136/101123600	4
oas05221	Human Diseases	Cancer: specific types	oas05221	Acute myeloid leukemia	4/401	70/9681	0.32963	0.995907	0.978201	101108228/101108280/100144758/101109969	4
oas05211	Human Diseases	Cancer: specific types	oas05211	Renal cell carcinoma	4/401	77/9681	0.396134	0.995907	0.978201	443545/101102792/101110136/101123600	4
oas05133	Human Diseases	Infectious disease: bacterial	oas05133	Pertussis	4/401	80/9681	0.424391	0.995907	0.978201	101108228/101123189/100462692/101120826	4
oas05100	Human Diseases	Infectious disease: bacterial	oas05100	Bacterial invasion of epithelial cells	4/401	81/9681	0.433741	0.995907	0.978201	101113818/101102792/101114633/101114771	4
oas04742	Organismal Systems	Sensory system	oas04742	Taste transduction	4/401	82/9681	0.44305	0.995907	0.978201	101119427/101122924/101103126/101103874	4
oas01521	Human Diseases	Drug resistance: antineoplastic	oas01521	EGFR tyrosine kinase inhibitor resistance	4/401	89/9681	0.506702	0.995907	0.978201	443545/100037665/101103889/101121348	4
oas04540	Cellular Processes	Cellular community - eukaryotes	oas04540	Gap junction	4/401	90/9681	0.515538	0.995907	0.978201	101119975/443545/101108864/105602258	4
oas04657	Organismal Systems	Immune system	oas04657	IL-17 signaling pathway	4/401	95/9681	0.558561	0.995907	0.978201	101112939/101108228/101121411/101120826	4
oas04666	Organismal Systems	Immune system	oas04666	Fc gamma R-mediated phagocytosis	4/401	96/9681	0.566917	0.995907	0.978201	101113818/101105263/101102792/101102178	4
oas04933	Human Diseases	Endocrine and metabolic disease	oas04933	AGE-RAGE signaling pathway in diabetic complications	4/401	103/9681	0.622861	0.995907	0.978201	443127/101102792/101108228/101120826	4
oas04064	Environmental Information Processing	Signal transduction	oas04064	NF-kappa B signaling pathway	4/401	109/9681	0.667026	0.995907	0.978201	101116596/101110813/101121000/101108228	4
oas04750	Organismal Systems	Sensory system	oas04750	Inflammatory mediator regulation of TRP channels	4/401	109/9681	0.667026	0.995907	0.978201	101108864/101108884/105602258/101120826	4
oas03015	Genetic Information Processing	Translation	oas03015	mRNA surveillance pathway	4/401	110/9681	0.674033	0.995907	0.978201	101119326/101106031/101111768/101114233	4
oas04725	Organismal Systems	Nervous system	oas04725	Cholinergic synapse	4/401	113/9681	0.694439	0.995907	0.978201	101108864/101108884/105602258/101110766	4
oas05222	Human Diseases	Cancer: specific types	oas05222	Small cell lung cancer	4/401	113/9681	0.694439	0.995907	0.978201	101121444/101106520/101108228/101111845	4
oas04611	Organismal Systems	Immune system	oas04611	Platelet activation	4/401	129/9681	0.787802	0.995907	0.978201	101117588/101108864/105602258/101110931	4
oas04974	Organismal Systems	Digestive system	oas04974	Protein digestion and absorption	4/401	133/9681	0.80722	0.995907	0.978201	101109808/443384/101107564/101117548	4
oas04380	Organismal Systems	Development and regeneration	oas04380	Osteoclast differentiation	4/401	139/9681	0.833614	0.995907	0.978201	101108864/101108228/101120826/101109969	4
oas04915	Organismal Systems	Endocrine system	oas04915	Estrogen signaling pathway	4/401	143/9681	0.849486	0.995907	0.978201	101108864/101118565/105602258/101104139	4
oas04921	Organismal Systems	Endocrine system	oas04921	Oxytocin signaling pathway	4/401	157/9681	0.895314	0.995907	0.978201	101108864/101108884/105602258/101113114	4
oas04145	Cellular Processes	Transport and catabolism	oas04145	Phagosome	4/401	169/9681	0.924359	0.995907	0.978201	101119975/101115211/101119886/101121176	4
oas04217	Cellular Processes	Cell growth and death	oas04217	Necroptosis	4/401	190/9681	0.95829	0.995907	0.978201	100144426/101108884/101117837/101120826	4
oas04062	Organismal Systems	Immune system	oas04062	Chemokine signaling pathway	4/401	196/9681	0.965009	0.995907	0.978201	101102792/105602258/101108228/101114771	4
oas05034	Human Diseases	Substance dependence	oas05034	Alcoholism	4/401	207/9681	0.974788	0.995907	0.978201	105602258/101108012/101109245/101110121	4
oas03040	Genetic Information Processing	Transcription	oas03040	Spliceosome	4/401	272/9681	0.996799	0.998402	0.980652	101112401/101113165/101117445/101107866	4
oas00670	Metabolism	Metabolism of cofactors and vitamins	oas00670	One carbon pool by folate	3/401	20/9681	0.0476579	0.730542	0.717554	101116797/101105137/101110147	3
oas00900	Metabolism	Metabolism of terpenoids and polyketides	oas00900	Terpenoid backbone biosynthesis	3/401	21/9681	0.0539491	0.733217	0.720181	101117687/101104601/101110654	3
oas00601	Metabolism	Glycan biosynthesis and metabolism	oas00601	Glycosphingolipid biosynthesis - lacto and neolacto series	3/401	28/9681	0.107819	0.893316	0.877434	101106812/101102267/101118412	3
oas04392	Environmental Information Processing	Signal transduction	oas04392	Hippo signaling pathway - multiple species	3/401	30/9681	0.125961	0.965702	0.948534	101122867/101109908/101110932	3
oas00630	Metabolism	Carbohydrate metabolism	oas00630	Glyoxylate and dicarboxylate metabolism	3/401	34/9681	0.16513	0.995907	0.978201	101114126/101109163/101104601	3
oas04130	Genetic Information Processing	Folding, sorting and degradation	oas04130	SNARE interactions in vesicular transport	3/401	37/9681	0.196544	0.995907	0.978201	101117588/101122499/101121988	3
oas04960	Organismal Systems	Excretory system	oas04960	Aldosterone-regulated sodium reabsorption	3/401	39/9681	0.21823	0.995907	0.978201	443384/101107046/101117211	3
oas00620	Metabolism	Carbohydrate metabolism	oas00620	Pyruvate metabolism	3/401	49/9681	0.33147	0.995907	0.978201	101114126/443186/101104601	3
oas03022	Genetic Information Processing	Transcription	oas03022	Basal transcription factors	3/401	50/9681	0.342944	0.995907	0.978201	100568291/100144760/101109136	3
oas00565	Metabolism	Lipid metabolism	oas00565	Ether lipid metabolism	3/401	51/9681	0.354402	0.995907	0.978201	105605991/101120062/101114996	3
oas04215	Cellular Processes	Cell growth and death	oas04215	Apoptosis - multiple species	3/401	52/9681	0.365834	0.995907	0.978201	100913170/101117837/101120826	3
oas05144	Human Diseases	Infectious disease: parasitic	oas05144	Malaria	3/401	53/9681	0.377233	0.995907	0.978201	443127/101115211/101108398	3
oas00600	Metabolism	Lipid metabolism	oas00600	Sphingolipid metabolism	3/401	57/9681	0.422321	0.995907	0.978201	101105263/101107095/101102559	3
oas01212	Metabolism	Global and overview maps	oas01212	Fatty acid metabolism	3/401	60/9681	0.455402	0.995907	0.978201	101118274/443186/101104601	3
oas05213	Human Diseases	Cancer: specific types	oas05213	Endometrial cancer	3/401	60/9681	0.455402	0.995907	0.978201	101117211/101104664/101122656	3
oas04213	Organismal Systems	Aging	oas04213	Longevity regulating pathway - multiple species	3/401	64/9681	0.498216	0.995907	0.978201	101112456/105602258/101113114	3
oas04730	Organismal Systems	Nervous system	oas04730	Long-term depression	3/401	64/9681	0.498216	0.995907	0.978201	443025/101108864/101117078	3
oas00561	Metabolism	Lipid metabolism	oas00561	Glycerolipid metabolism	3/401	71/9681	0.568767	0.995907	0.978201	101120972/101108320/101118906	3
oas04924	Organismal Systems	Endocrine system	oas04924	Renin secretion	3/401	74/9681	0.597074	0.995907	0.978201	101108864/105602258/101121291	3
oas05212	Human Diseases	Cancer: specific types	oas05212	Pancreatic cancer	3/401	79/9681	0.641487	0.995907	0.978201	101102792/101108228/101120826	3
oas03018	Genetic Information Processing	Folding, sorting and degradation	oas03018	RNA degradation	3/401	84/9681	0.68235	0.995907	0.978201	101107134/101122807/101103649	3
oas04917	Organismal Systems	Endocrine system	oas04917	Prolactin signaling pathway	3/401	85/9681	0.690094	0.995907	0.978201	101108228/443391/101120826	3
oas01232	Metabolism	Global and overview maps	oas01232	Nucleotide metabolism	3/401	86/9681	0.697696	0.995907	0.978201	101113475/101108335/101120555	3
oas05032	Human Diseases	Substance dependence	oas05032	Morphine addiction	3/401	93/9681	0.746978	0.995907	0.978201	105602258/101111757/101121291	3
oas04061	Environmental Information Processing	Signaling molecules and interaction	oas04061	Viral protein interaction with cytokine and cytokine receptor	3/401	94/9681	0.753467	0.995907	0.978201	443401/101120946/101109969	3
oas04970	Organismal Systems	Digestive system	oas04970	Salivary secretion	3/401	96/9681	0.766046	0.995907	0.978201	443384/101108864/105602258	3
oas05323	Human Diseases	Immune disease	oas05323	Rheumatoid arthritis	3/401	98/9681	0.778098	0.995907	0.978201	101119886/101121176/100462692	3
oas04520	Cellular Processes	Cellular community - eukaryotes	oas04520	Adherens junction	3/401	100/9681	0.789637	0.995907	0.978201	101102792/101110136/101123600	3
oas04713	Organismal Systems	Environmental adaptation	oas04713	Circadian entrainment	3/401	101/9681	0.795217	0.995907	0.978201	101108864/101108884/105602258	3
oas04622	Organismal Systems	Immune system	oas04622	RIG-I-like receptor signaling pathway	3/401	111/9681	0.844496	0.995907	0.978201	101108228/101111520/101120826	3
oas05146	Human Diseases	Infectious disease: parasitic	oas05146	Amoebiasis	3/401	113/9681	0.85302	0.995907	0.978201	101121444/101106520/101108228	3
oas04724	Organismal Systems	Nervous system	oas04724	Glutamatergic synapse	3/401	115/9681	0.861135	0.995907	0.978201	101108864/101119427/105602258	3
oas04926	Organismal Systems	Endocrine system	oas04926	Relaxin signaling pathway	3/401	132/9681	0.915614	0.995907	0.978201	105602258/101108228/101120826	3
oas04723	Organismal Systems	Nervous system	oas04723	Retrograde endocannabinoid signaling	3/401	157/9681	0.961116	0.995907	0.978201	101108864/105602258/101120826	3
oas00190	Metabolism	Energy metabolism	oas00190	Oxidative phosphorylation	3/401	196/9681	0.989246	0.995907	0.978201	100270719/101119886/101121176	3
oas00592	Metabolism	Lipid metabolism	oas00592	alpha-Linolenic acid metabolism	2/401	26/9681	0.293095	0.995907	0.978201	105605991/101120062	2
oas00640	Metabolism	Carbohydrate metabolism	oas00640	Propanoate metabolism	2/401	34/9681	0.414229	0.995907	0.978201	101114126/443186	2
oas04136	Cellular Processes	Transport and catabolism	oas04136	Autophagy - other	2/401	34/9681	0.414229	0.995907	0.978201	100913170/101112811	2
oas01523	Human Diseases	Drug resistance: antineoplastic	oas01523	Antifolate resistance	2/401	35/9681	0.428702	0.995907	0.978201	101105137/101108228	2
oas00591	Metabolism	Lipid metabolism	oas00591	Linoleic acid metabolism	2/401	38/9681	0.47094	0.995907	0.978201	105605991/101120062	2
oas03030	Genetic Information Processing	Replication and repair	oas03030	DNA replication	2/401	38/9681	0.47094	0.995907	0.978201	101109926/101103786	2
oas05143	Human Diseases	Infectious disease: parasitic	oas05143	African trypanosomiasis	2/401	39/9681	0.4846	0.995907	0.978201	443127/100144426	2
oas00350	Metabolism	Amino acid metabolism	oas00350	Tyrosine metabolism	2/401	42/9681	0.524237	0.995907	0.978201	114108863/101104679	2
oas05216	Human Diseases	Cancer: specific types	oas05216	Thyroid cancer	2/401	42/9681	0.524237	0.995907	0.978201	101120801/101111845	2
oas04930	Human Diseases	Endocrine and metabolic disease	oas04930	Type II diabetes mellitus	2/401	47/9681	0.585595	0.995907	0.978201	101112456/101120826	2
oas00970	Genetic Information Processing	Translation	oas00970	Aminoacyl-tRNA biosynthesis	2/401	48/9681	0.597143	0.995907	0.978201	101110147/101114732	2
oas05030	Human Diseases	Substance dependence	oas05030	Cocaine addiction	2/401	49/9681	0.608448	0.995907	0.978201	105602258/101108228	2
oas05330	Human Diseases	Immune disease	oas05330	Allograft rejection	2/401	49/9681	0.608448	0.995907	0.978201	443401/100144426	2
oas00260	Metabolism	Amino acid metabolism	oas00260	Glycine, serine and threonine metabolism	2/401	50/9681	0.619511	0.995907	0.978201	101112089/101120382	2
oas04940	Human Diseases	Endocrine and metabolic disease	oas04940	Type I diabetes mellitus	2/401	56/9681	0.680854	0.995907	0.978201	443401/100144426	2
oas04961	Organismal Systems	Excretory system	oas04961	Endocrine and other factor-regulated calcium reabsorption	2/401	57/9681	0.690255	0.995907	0.978201	101115974/443384	2
oas04370	Environmental Information Processing	Signal transduction	oas04370	VEGF signaling pathway	2/401	59/9681	0.708373	0.995907	0.978201	101105263/101102792	2
oas04216	Cellular Processes	Cell growth and death	oas04216	Ferroptosis	2/401	60/9681	0.717097	0.995907	0.978201	101114822/493887	2
oas03420	Genetic Information Processing	Replication and repair	oas03420	Nucleotide excision repair	2/401	62/9681	0.733886	0.995907	0.978201	101113913/101117559	2
oas05332	Human Diseases	Immune disease	oas05332	Graft-versus-host disease	2/401	62/9681	0.733886	0.995907	0.978201	443401/100144426	2
oas05320	Human Diseases	Immune disease	oas05320	Autoimmune thyroid disease	2/401	63/9681	0.741959	0.995907	0.978201	443401/100144426	2
oas04929	Organismal Systems	Endocrine system	oas04929	GnRH secretion	2/401	64/9681	0.749821	0.995907	0.978201	101108864/101112056	2
oas04664	Organismal Systems	Immune system	oas04664	Fc epsilon RI signaling pathway	2/401	68/9681	0.779242	0.995907	0.978201	101117211/101120826	2
oas00310	Metabolism	Amino acid metabolism	oas00310	Lysine degradation	2/401	69/9681	0.786108	0.995907	0.978201	101123545/101104601	2
oas05031	Human Diseases	Substance dependence	oas05031	Amphetamine addiction	2/401	70/9681	0.792786	0.995907	0.978201	101108884/105602258	2
oas00010	Metabolism	Carbohydrate metabolism	oas00010	Glycolysis / Gluconeogenesis	2/401	71/9681	0.799279	0.995907	0.978201	101114126/101113198	2
oas05223	Human Diseases	Cancer: specific types	oas05223	Non-small cell lung cancer	2/401	73/9681	0.811728	0.995907	0.978201	101117211/101111845	2
oas04978	Organismal Systems	Digestive system	oas04978	Mineral absorption	2/401	76/9681	0.829111	0.995907	0.978201	443384/101116379	2
oas05214	Human Diseases	Cancer: specific types	oas05214	Glioma	2/401	78/9681	0.839884	0.995907	0.978201	443545/101108884	2
oas04662	Organismal Systems	Immune system	oas04662	B cell receptor signaling pathway	2/401	79/9681	0.845038	0.995907	0.978201	101110813/101108228	2
oas04721	Organismal Systems	Nervous system	oas04721	Synaptic vesicle cycle	2/401	82/9681	0.859607	0.995907	0.978201	101115974/101121176	2
oas05220	Human Diseases	Cancer: specific types	oas05220	Chronic myeloid leukemia	2/401	82/9681	0.859607	0.995907	0.978201	101108228/101108280	2
oas00590	Metabolism	Lipid metabolism	oas00590	Arachidonic acid metabolism	2/401	83/9681	0.864178	0.995907	0.978201	105605991/101120062	2
oas04146	Cellular Processes	Transport and catabolism	oas04146	Peroxisome	2/401	84/9681	0.868613	0.995907	0.978201	101111400/101112845	2
oas05140	Human Diseases	Infectious disease: parasitic	oas05140	Leishmaniasis	2/401	87/9681	0.881132	0.995907	0.978201	101108228/100101228	2
oas05134	Human Diseases	Infectious disease: bacterial	oas05134	Legionellosis	2/401	90/9681	0.892542	0.995907	0.978201	101108228/100101228	2
oas05235	Human Diseases	Cancer: overview	oas05235	PD-L1 expression and PD-1 checkpoint pathway in cancer	2/401	90/9681	0.892542	0.995907	0.978201	101108228/101115558	2
oas04610	Organismal Systems	Immune system	oas04610	Complement and coagulation cascades	2/401	91/9681	0.896114	0.995907	0.978201	101110931/101123189	2
oas05416	Human Diseases	Cardiovascular disease	oas05416	Viral myocarditis	2/401	92/9681	0.899575	0.995907	0.978201	101121110/101117837	2
oas04623	Organismal Systems	Immune system	oas04623	Cytosolic DNA-sensing pathway	2/401	93/9681	0.902929	0.995907	0.978201	101105493/101108228	2
oas04976	Organismal Systems	Digestive system	oas04976	Bile secretion	2/401	99/9681	0.920954	0.995907	0.978201	443384/105602258	2
oas04260	Organismal Systems	Circulatory system	oas04260	Cardiac muscle contraction	2/401	111/9681	0.947976	0.995907	0.978201	443384/100270719	2
oas04620	Organismal Systems	Immune system	oas04620	Toll-like receptor signaling pathway	2/401	120/9681	0.962204	0.995907	0.978201	101108228/101120826	2
oas04726	Organismal Systems	Nervous system	oas04726	Serotonergic synapse	2/401	121/9681	0.963533	0.995907	0.978201	101108864/105602258	2
oas04670	Organismal Systems	Immune system	oas04670	Leukocyte transendothelial migration	2/401	122/9681	0.964816	0.995907	0.978201	101102792/101102237	2
oas04650	Organismal Systems	Immune system	oas04650	Natural killer cell mediated cytotoxicity	2/401	154/9681	0.989091	0.995907	0.978201	100144426/101117837	2
oas00920	Metabolism	Energy metabolism	oas00920	Sulfur metabolism	1/401	10/9681	0.345077	0.995907	0.978201	101111953	1
oas00130	Metabolism	Metabolism of cofactors and vitamins	oas00130	Ubiquinone and other terpenoid-quinone biosynthesis	1/401	11/9681	0.372233	0.995907	0.978201	101104679	1
oas03450	Genetic Information Processing	Replication and repair	oas03450	Non-homologous end-joining	1/401	14/9681	0.447144	0.995907	0.978201	101111377	1
oas00604	Metabolism	Glycan biosynthesis and metabolism	oas00604	Glycosphingolipid biosynthesis - ganglio series	1/401	16/9681	0.492061	0.995907	0.978201	101110108	1
oas00450	Metabolism	Metabolism of other amino acids	oas00450	Selenocompound metabolism	1/401	18/9681	0.533338	0.995907	0.978201	101116797	1
oas00603	Metabolism	Glycan biosynthesis and metabolism	oas00603	Glycosphingolipid biosynthesis - globo and isoglobo series	1/401	18/9681	0.533338	0.995907	0.978201	101118412	1
oas00730	Metabolism	Metabolism of cofactors and vitamins	oas00730	Thiamine metabolism	1/401	18/9681	0.533338	0.995907	0.978201	101113475	1
oas04980	NA	NA	oas04980	Cobalamin transport and metabolism	1/401	18/9681	0.533338	0.995907	0.978201	101116797	1
oas00061	Metabolism	Lipid metabolism	oas00061	Fatty acid biosynthesis	1/401	19/9681	0.552704	0.995907	0.978201	443186	1
oas00360	Metabolism	Amino acid metabolism	oas00360	Phenylalanine metabolism	1/401	21/9681	0.589063	0.995907	0.978201	101104679	1
oas00532	Metabolism	Glycan biosynthesis and metabolism	oas00532	Glycosaminoglycan biosynthesis - chondroitin sulfate / dermatan sulfate	1/401	21/9681	0.589063	0.995907	0.978201	101103774	1
oas00770	Metabolism	Metabolism of cofactors and vitamins	oas00770	Pantothenate and CoA biosynthesis	1/401	22/9681	0.606122	0.995907	0.978201	101102655	1
oas00100	Metabolism	Lipid metabolism	oas00100	Steroid biosynthesis	1/401	23/9681	0.622474	0.995907	0.978201	101107179	1
oas00340	Metabolism	Amino acid metabolism	oas00340	Histidine metabolism	1/401	23/9681	0.622474	0.995907	0.978201	101109312	1
oas00515	Metabolism	Glycan biosynthesis and metabolism	oas00515	Mannose type O-glycan biosynthesis	1/401	23/9681	0.622474	0.995907	0.978201	105605250	1
oas00531	Metabolism	Glycan biosynthesis and metabolism	oas00531	Glycosaminoglycan degradation	1/401	23/9681	0.622474	0.995907	0.978201	101118612	1
oas03430	Genetic Information Processing	Replication and repair	oas03430	Mismatch repair	1/401	24/9681	0.638149	0.995907	0.978201	101121679	1
oas04964	Organismal Systems	Excretory system	oas04964	Proximal tubule bicarbonate reclamation	1/401	25/9681	0.653174	0.995907	0.978201	443384	1
oas00563	Metabolism	Glycan biosynthesis and metabolism	oas00563	Glycosylphosphatidylinositol (GPI)-anchor biosynthesis	1/401	27/9681	0.681384	0.995907	0.978201	121816024	1
oas00650	Metabolism	Carbohydrate metabolism	oas00650	Butanoate metabolism	1/401	27/9681	0.681384	0.995907	0.978201	101104601	1
oas04966	Organismal Systems	Excretory system	oas04966	Collecting duct acid secretion	1/401	28/9681	0.694618	0.995907	0.978201	101121176	1
oas04744	Organismal Systems	Sensory system	oas04744	Phototransduction	1/401	29/9681	0.707304	0.995907	0.978201	101111206	1
oas00030	Metabolism	Carbohydrate metabolism	oas00030	Pentose phosphate pathway	1/401	31/9681	0.731121	0.995907	0.978201	101113198	1
oas00062	Metabolism	Lipid metabolism	oas00062	Fatty acid elongation	1/401	31/9681	0.731121	0.995907	0.978201	101118274	1
oas01040	Metabolism	Lipid metabolism	oas01040	Biosynthesis of unsaturated fatty acids	1/401	31/9681	0.731121	0.995907	0.978201	101118274	1
oas03060	Genetic Information Processing	Folding, sorting and degradation	oas03060	Protein export	1/401	31/9681	0.731121	0.995907	0.978201	101118904	1
oas00052	Metabolism	Carbohydrate metabolism	oas00052	Galactose metabolism	1/401	32/9681	0.742294	0.995907	0.978201	101121692	1
oas00500	Metabolism	Carbohydrate metabolism	oas00500	Starch and sucrose metabolism	1/401	32/9681	0.742294	0.995907	0.978201	101121692	1
oas00020	Metabolism	Carbohydrate metabolism	oas00020	Citrate cycle (TCA cycle)	1/401	34/9681	0.76327	0.995907	0.978201	101109163	1
oas00051	Metabolism	Carbohydrate metabolism	oas00051	Fructose and mannose metabolism	1/401	34/9681	0.76327	0.995907	0.978201	101113198	1
oas01210	Metabolism	Global and overview maps	oas01210	2-Oxocarboxylic acid metabolism	1/401	35/9681	0.77311	0.995907	0.978201	101109163	1
oas00410	Metabolism	Metabolism of other amino acids	oas00410	beta-Alanine metabolism	1/401	36/9681	0.782542	0.995907	0.978201	101109312	1
oas05340	Human Diseases	Immune disease	oas05340	Primary immunodeficiency	1/401	36/9681	0.782542	0.995907	0.978201	101102698	1
oas00760	Metabolism	Metabolism of cofactors and vitamins	oas00760	Nicotinate and nicotinamide metabolism	1/401	41/9681	0.824149	0.995907	0.978201	101121801	1
oas00071	Metabolism	Lipid metabolism	oas00071	Fatty acid degradation	1/401	47/9681	0.863729	0.995907	0.978201	101104601	1
oas04973	Organismal Systems	Digestive system	oas04973	Carbohydrate digestion and absorption	1/401	47/9681	0.863729	0.995907	0.978201	443384	1
oas00380	Metabolism	Amino acid metabolism	oas00380	Tryptophan metabolism	1/401	49/9681	0.874838	0.995907	0.978201	101104601	1
oas03410	Genetic Information Processing	Replication and repair	oas03410	Base excision repair	1/401	49/9681	0.874838	0.995907	0.978201	101113866	1
oas04672	Organismal Systems	Immune system	oas04672	Intestinal immune network for IgA production	1/401	49/9681	0.874838	0.995907	0.978201	443401	1
oas00330	Metabolism	Amino acid metabolism	oas00330	Arginine and proline metabolism	1/401	54/9681	0.898815	0.995907	0.978201	101109312	1
oas00280	Metabolism	Amino acid metabolism	oas00280	Valine, leucine and isoleucine degradation	1/401	55/9681	0.90303	0.995907	0.978201	101104601	1
oas00240	Metabolism	Nucleotide metabolism	oas00240	Pyrimidine metabolism	1/401	57/9681	0.910941	0.995907	0.978201	101120555	1
oas04913	Organismal Systems	Endocrine system	oas04913	Ovarian steroidogenesis	1/401	61/9681	0.924884	0.995907	0.978201	105602258	1
oas00480	Metabolism	Metabolism of other amino acids	oas00480	Glutathione metabolism	1/401	71/9681	0.95094	0.995907	0.978201	101114822	1
oas05218	Human Diseases	Cancer: specific types	oas05218	Melanoma	1/401	73/9681	0.954949	0.995907	0.978201	443545	1
oas00140	Metabolism	Lipid metabolism	oas00140	Steroid hormone biosynthesis	1/401	82/9681	0.96931	0.995907	0.978201	114108863	1
oas05412	Human Diseases	Cardiovascular disease	oas05412	Arrhythmogenic right ventricular cardiomyopathy	1/401	87/9681	0.975208	0.995907	0.978201	101116372	1
oas04727	Organismal Systems	Nervous system	oas04727	GABAergic synapse	1/401	90/9681	0.978189	0.995907	0.978201	105602258	1
oas04612	Organismal Systems	Immune system	oas04612	Antigen processing and presentation	1/401	91/9681	0.9791	0.995907	0.978201	101122782	1
oas05150	Human Diseases	Infectious disease: bacterial	oas05150	Staphylococcus aureus infection	1/401	92/9681	0.979974	0.995907	0.978201	101123189	1
oas05410	Human Diseases	Cardiovascular disease	oas05410	Hypertrophic cardiomyopathy	1/401	101/9681	0.986368	0.995907	0.978201	101113114	1
oas05414	Human Diseases	Cardiovascular disease	oas05414	Dilated cardiomyopathy	1/401	106/9681	0.988993	0.995907	0.978201	105602258	1
oas05322	Human Diseases	Immune disease	oas05322	Systemic lupus erythematosus	1/401	151/9681	0.998402	0.998402	0.980652	101123189	1
