# Supplementary material for: An Insight into Differentially Expressed Genes and MicroRNAs in the Pituitary Glands of the Two Estrous Phases of Sheep with Different FecB Genotypes
Source: Animals (Basel). 2025 Jan 30;15(3):392. doi: 10.3390/ani15030392 (PMC11815726; doi:10.3390/ani15030392)
Supplement: Supplementary file 1 [file animals-15-00392-s001.zip › Supplementary Table S7.xlsx]

## Sheet: RT-qPCR
Novel-294	BB_F	28.61	28.7467	16.7	16.6833	12.0633	0.76	0.590496			oar-miR-127	WW_F	25.97	25.4267	16.02	16.03	9.39667	4.44	0.0460709
		28.84		16.69									25.07		16.04
		28.79		16.66									25.24		16.03
		26.66	26.5733	14.77	14.7667	11.8067	0.503333	0.705475					25.99	25.8267	16.81	16.82	9.00667	4.05	0.060371
		26.48		14.77									25.98		16.84
		26.58		14.76									25.51		16.81
		29.01	29.0167	17.42	17.3533	11.6633	0.36	0.779165					25.76	25.78	16.98	16.98	8.8	3.84333	0.0696693
		28.94		17.31									25.78		16.98
		29.1		17.33									25.8		16.98
	BB_L	30.28	30.0233	16.92	16.92	13.1033	1.8	0.287175				WW_L	24.93	24.94	17.11	17.1033	7.83667	2.88	0.135842
		29.89		16.92									24.92		17.1
		29.9		16.92									24.97		17.1
		28.24	28.2167	15.82	15.8167	12.4	1.09667	0.467596					24.84	24.8467	17.2	17.2667	7.58	2.62333	0.162292
		28.29		15.81									24.84		17.31
		28.12		15.82									24.86		17.29
		29.7	29.6	16.46	16.4567	13.1433	1.84	0.279322					25.36	25.3833	17.66	17.66	7.72333	2.76667	0.146943
		29.55		16.44									25.43		17.67
		29.55		16.47									25.36		17.65
Novel_121	BB_F	24.15	24.1533	15.7	8.45	8.45	0.59	0.664343			oar-miR-377-3p	WW_F	26.17	26.2067	15.03	15.0367	11.17	-2.835	7.13543
		24.18											26.19		15.04
		24.13											26.26		15.04
		24.12	24.1233	15.37	8.75	8.75	0.89	0.539614					28.79	28.7433	17.3	17.3267	11.4167	-2.58833	6.01404
		24.1											28.52		17.31
		24.15											28.92		17.37
		23.94	23.9367	15.32	8.62	8.62	0.76	0.590496					24.84	24.7533	13.7	13.6933	11.06	-2.945	7.70076
		23.92											24.73		13.69
		23.95											24.69		13.69
	BB_L	25.58	25.5567	15.86	15.88	9.67667	1.81667	0.283876				WW_L	30.85	31.0033	12.7	12.68	18.3233	4.31833	0.0501247
		25.57		15.88									31.02		12.69
		25.52		15.9									31.14		12.65
		24.77	24.7767	15.67	15.68	9.09667	1.23667	0.424352					33.55	33.3367	19.51	19.5267	13.81	-0.195	1.14472
		24.78		15.68									32.69		19.53
		24.78		15.69									33.77		19.54
		24.59	24.5767	15.48	15.4767	9.1	1.24	0.423373					33.78	33.4633	14.34	14.3267	19.1367	5.13167	0.0285243
		24.55		15.48									33.6		14.31
		24.59		15.47									33.01		14.33
											oar-miR-10b	BB_L	23.81	23.7433	17.9	17.69	6.05333	0.0533333	0.963707
oar-miR-127	BB_F	21.17	21.1967	15.95	15.9333	5.26333	-0.736667	1.66632					23.6		17.26
		21.22		15.93									23.82		17.91
		21.2		15.92									23.83	23.7333	17.82	17.8167	5.91667	-0.0833333	1.05946
		21.02	21.02	15.24	15.2367	5.78333	-0.216667	1.16205					23.66		17.81
		21.02		15.25									23.71		17.82
		21.02		15.22									23.45	23.3833	17.04	17.0433	6.34	0.34	0.790041
		22.6	22.5433	16.67	16.6767	5.86667	-0.133333	1.09682					23.26		17.04
		22.53		16.65									23.44		17.05
		22.5		16.71								WW_L	26.66	25.3967	15.9	15.8933	9.50333	3.50333	0.0881844
	WW_F	23.7	23.4233	16.9	16.69	6.73333	0.733333	0.601513					26.42		15.88
		23.26		16.26									23.11		15.9
		23.31		16.91									25.84	24.9933	15.31	15.3567	9.63667	3.63667	0.0803997
		22.75	22.6933	15.82	15.8167	6.87667	0.876667	0.544624					25.87		15.43
		22.68		15.81									23.27		15.33
		22.65		15.82									26.69	26.67	17.67	17.6767	8.99333	2.99333	0.125579
		24.08	24.1	17.04	17.0433	7.05667	1.05667	0.480742					26.65		17.65
		24.11		17.04									26.67		17.71
		24.11		17.05							Novel_294	BB_L	30.28	30.0233	16.92	16.92	13.1033	1.8	0.287175
oar-miR-494-3p	BB_F	22.81	22.84	14.67	14.6633	8.17667	2.17667	0.221186					29.89		16.92
		22.81		14.66									29.9		16.92
		22.9		14.66									28.24	28.2167	15.82	15.8167	12.4	1.09667	0.467596
		21.81	21.7	13.86	13.8533	7.84667	1.84667	0.278034					28.29		15.81
		21.71		13.86									28.12		15.82
		21.58		13.84									29.7	29.6	16.46	16.4567	13.1433	1.84	0.279322
		22.21	22.11	14.24	14.2367	7.87333	1.87333	0.272942					29.55		16.44
		22.09		14.25									29.55		16.47
		22.03		14.22								WW_L	28.59	28.56	17.89	17.8833	10.6767	-0.626667	1.54399
	WW_F	22.38	22.28	15.9	15.89	6.39	0.39	0.76313					28.57		17.89
		22.25		15.88									28.52		17.87
		22.21		15.89									27.35	27.3233	16.85	16.8433	10.48	-0.823333	1.76949
		22.47	22.3667	15.82	15.8167	6.55	0.55	0.68302					27.42		16.84
		22.08		15.81									27.2		16.84
		22.55		15.82									26.54	26.3	15.69	15.6767	10.6233	-0.68	1.60214
		22.02	22.0967	15.68	15.69	6.40667	0.406667	0.754364					26.27		15.67
		22.27		15.69									26.09		15.67
		22		15.7

## Sheet: Data ratio of RT-qPCR to rna-se
	RT-qPCR			RNA-SEQ
	BBF			AVERGE	BBL			AVERGE		RT-qPCR/RNA-SEQ	LOG2
Novel_294	0.590496	0.705475	0.779165	0.691712	0.287175	0.467596	0.279322	0.344697		2.00672	1.00484
Novel_121	0.664343	0.539614	0.590496	0.598151	0.283876	0.424352	0.423373	0.3772		1.58577	0.665179
Novel_294	1190.21	1792.74	8528.23	3837.06	609.396	160.905	1354.28	708.193		5.4181	2.43779
Novel_121	2432.18	3869.22	10638.5	5646.62	1532.72	1011.4	1663.83	1402.65		4.02567	2.00923
	BBF				WWF
oar-miR-127	1.66632	1.16205	1.09682	1.3084	0.601513	0.544624	0.480742	0.542293		2.41271	1.27066
oar-miR-494-3p	0.221186	0.278034	0.272942	0.257387	0.76313	0.68302	0.754364	0.733505		0.350901	-1.51086
oar-miR-127	222622	290952	97608.9	203728	105405	89465.2	28240.4	74370.3		2.73937	1.45384
oar-miR-494-3p	30842.1	75643.3	74105.3	60196.9	103926	94939.3	232831	143899		0.418328	-1.25729
	WWF				WWL
oar-miR-127	0.0460709	0.060371	0.0696693	0.0587037	0.135842	0.162292	0.146943	0.148359		0.395686	-1.33757
oar-miR-377-3p	7.13543	7.70076	6.01404	6.95007	0.0285243	1.33022	0.0501247	0.469624		14.7992	3.88745
oar-miR-127	105405	89465.2	28240.4	74370.3	113932	317689	326825	252815		0.294169	-1.76528
oar-miR-377-3p	4786.82	5327.06	3457.76	4523.88	2647.77	2511.5	1180.61	2113.29		2.14068	1.09807
	BBL				WWL
oar-miR-10b	0.963707	1.05946	0.790041	0.937737	0.0881844	0.0803997	0.125579	0.0980543		9.56344	3.25753
Novel_294	0.287175	0.467596	0.279322	0.344697	1.54399	1.76949	1.60214	1.63854		0.210368	-2.24901
oar-miR-10b	33553.7	30181.1	26621.3	30118.7	15497.2	6153.17	10143.1	10597.8		2.84197	1.50689
Novel_294	609.396	160.905	1354.28	708.193	17093.7	612.178	7058.26	8254.71		0.0857927	-3.543
