# Supplementary material for: An Insight into Differentially Expressed Genes and MicroRNAs in the Pituitary Glands of the Two Estrous Phases of Sheep with Different FecB Genotypes
Source: Animals (Basel). 2025 Jan 30;15(3):392. doi: 10.3390/ani15030392 (PMC11815726; doi:10.3390/ani15030392)
Supplement: Supplementary file 1 [file animals-15-00392-s001.zip › Supplementary Table S8.xlsx]

## Sheet: oar-miR-127-DMANT1
Group	Firefly luciferase chemiluminescence values	Sea kidney chemiluminescence value	Firefly/sea kidney chemiluminescence value	LG(Firefly/sea kidney chemiluminescence value)	Average			TTEST
1	646834	315401	2.05083	0.31193	2.56913			2021-01-02	0.0204296
	1010202	364663	2.77023	0.442517				2021-01-03	0.00222156
	2713419	940092	2.88633	0.460347				2021-01-04	0.0127607
2	2381118	396534	6.00483	0.7785	6.05225			2021-02-03	0.152775
	2988907	491663	6.07918	0.783845				2021-02-04	0.00652032
	2210122	363941	6.07275	0.783385				2021-03-04	0.599165
3	743162	100372	7.40408	0.869471	6.77127
	740826	115730	6.40133	0.80627
	1464158	224964	6.50841	0.813475
4	4358684	616131	7.07428	0.849682	6.9728
	3015673	441113	6.83651	0.834834
	2819734	402382	7.0076	0.84557
